# Supplementary material for: A ubiquitous GC content signature underlies multimodal mRNA regulation by DDX3X
Source: Mol Syst Biol. 2024 Jan 25;20(3):276–90. doi: 10.1038/s44320-024-00013-0 (PMC10912769; doi:10.1038/s44320-024-00013-0)
Supplement: Supplementary file 3 — Dataset EV2 [file 44320_2024_13_MOESM3_ESM.xlsx]

## Sheet: Description
Jowhar et al, 2023 - Dataset EV2
Input to the Random Forest model for the DD3X3 time course dataset.
Short description of the features:
GC content in different section of transcripts (GCpct*)
baseline translation levels (base_TE)
codon frequencies (codonfr*)
positional read density (posdens*)
length features (e.g. intronlen)
baseline intron/exon ration (base_intrex)

## Sheet: Dataset EV2
gene_id	delta_TE	base_intrex	base_TE	cdslen	codonfr_AAA	codonfr_AAC	codonfr_AAG	codonfr_AAU	codonfr_ACA	codonfr_ACC	codonfr_ACG	codonfr_ACU	codonfr_AGA	codonfr_AGC	codonfr_AGG	codonfr_AGU	codonfr_AUA	codonfr_AUC	codonfr_AUG	codonfr_AUU	codonfr_CAA	codonfr_CAC	codonfr_CAG	codonfr_CAU	codonfr_CCA	codonfr_CCC	codonfr_CCG	codonfr_CCU	codonfr_CGA	codonfr_CGC	codonfr_CGG	codonfr_CGU	codonfr_CUA	codonfr_CUC	codonfr_CUG	codonfr_CUU	codonfr_GAA	codonfr_GAC	codonfr_GAG	codonfr_GAU	codonfr_gc1	codonfr_gc2	codonfr_gc3	codonfr_GCA	codonfr_GCC	codonfr_GCG	codonfr_GCU	codonfr_GGA	codonfr_GGC
ENSG00000000003.15	1.03785	-6.07113	0.490257	9.5411	0.0203252	0.0162602	0.0406504	0.0365854	0.0121951	0.0243902	0.00406504	0.0325203	0.0203252	0.0162602	0	0.00406504	0.0162602	0.0243902	0.0203252	0.0406504	0.00813008	0	0.0162602	0.0121951	0.00813008	0.00406504	0.00406504	0.00406504	0.00406504	0	0.00406504	0.00406504	0.00813008	0.0162602	0.0284553	0.0203252	0.0203252	0.00813008	0.0243902	0.0243902	0.434959	0.373984	0.426829	0.0243902	0.0162602	0.00406504	0.0243902	0.0284553	0.0162602
ENSG00000000419.12	0.972127	-5.40937	0.606324	9.79604	0.0451389	0.0173611	0.0173611	0.0173611	0.0138889	0.00347222	0	0.0208333	0.0208333	0.0104167	0.0104167	0.0243056	0.0208333	0.0277778	0.0173611	0.0347222	0.00347222	0.00347222	0.0173611	0.0104167	0.03125	0	0.00347222	0.0104167	0.0104167	0.0138889	0.0104167	0.0104167	0.0104167	0.0104167	0.0208333	0.0104167	0.03125	0.00347222	0.0347222	0.0451389	0.479167	0.399306	0.399306	0.0104167	0.0173611	0	0.0104167	0.0555556	0.0173611
ENSG00000000457.14	0.591405	-3.31069	-0.984448	11.1228	0.0323015	0.0107672	0.0282638	0.0201884	0.0161507	0.00942127	0.00269179	0.0269179	0.0107672	0.0174966	0.00672948	0.0161507	0.0107672	0.0188425	0.013459	0.0161507	0.0107672	0.0121131	0.0269179	0.0148048	0.0309556	0.0161507	0.0013459	0.0282638	0.00403769	0.0013459	0.00538358	0.00269179	0.00807537	0.0107672	0.0296097	0.0242261	0.0524899	0.0161507	0.0417227	0.0336474	0.53432	0.387618	0.429341	0.0107672	0.00942127	0.00538358	0.0228802	0.0228802	0.00942127
ENSG00000001036.14	-0.253262	-5.82705	0.00293534	10.4868	0.0299145	0.0192308	0.0235043	0.0235043	0.0235043	0.0192308	0.00213675	0.00854701	0.00213675	0.0128205	0.0128205	0.00641026	0.00641026	0.0106838	0.0149573	0.0277778	0.0128205	0.0042735	0.0235043	0.0235043	0.0192308	0.0192308	0.0192308	0.0106838	0.0042735	0.0042735	0.00641026	0.00641026	0.0128205	0.00854701	0.0384615	0.0213675	0.0363248	0.0192308	0.0299145	0.0235043	0.517094	0.40812	0.523504	0.00854701	0.025641	0.0042735	0.0106838	0.0277778	0.0235043
ENSG00000001084.13	-0.554028	-6.03472	-0.32134	10.9322	0.0250784	0.0266458	0.0376176	0.0250784	0.023511	0.0109718	0.0031348	0.0125392	0.0219436	0.00783699	0.0109718	0.0141066	0.0172414	0.0203762	0.0282132	0.0250784	0.00783699	0.0109718	0.0219436	0.015674	0.023511	0.0109718	0.0031348	0.0109718	0.00940439	0.00626959	0.00940439	0	0.00470219	0.015674	0.0282132	0.0125392	0.0376176	0.0282132	0.0423197	0.0344828	0.5	0.366771	0.481191	0.015674	0.015674	0	0.0188088	0.0250784	0.0125392
ENSG00000001167.14	0.151963	-5.09141	0.807662	10.0293	0.0114943	0.00862069	0.0143678	0.0172414	0.0287356	0.0201149	0.00287356	0.0258621	0.00574713	0.00574713	0.00862069	0.0143678	0.00287356	0.0431034	0.0344828	0.0201149	0.045977	0.00574713	0.140805	0.00862069	0.0229885	0.00862069	0	0.0258621	0.00862069	0	0.00574713	0.00862069	0.0114943	0.00862069	0.00287356	0.00574713	0.0229885	0	0.0229885	0.0114943	0.666667	0.41954	0.514368	0.0373563	0.0229885	0	0.0287356	0.0344828	0.0287356
ENSG00000001460.18	1.22273	-3.81563	-0.306471	10.115	0.0537313	0.0328358	0.041791	0.0268657	0.0149254	0.0119403	0.00597015	0.0208955	0.0149254	0.00895522	0	0.0179104	0	0.0268657	0.0208955	0.0119403	0.0119403	0.00298507	0.0298507	0.0119403	0.0447761	0.0179104	0.0179104	0.041791	0.00597015	0.00597015	0.00298507	0.00597015	0	0.00597015	0.0149254	0.00895522	0.0179104	0.0149254	0.00895522	0.0149254	0.444776	0.483582	0.465672	0.0179104	0.0149254	0.00895522	0.0208955	0.0238806	0.0149254
ENSG00000001461.17	0.00995672	-5.03028	-0.581683	10.5038	0.00982801	0.027027	0.039312	0.004914	0.019656	0.017199	0.002457	0.002457	0.002457	0.017199	0.00737101	0.014742	0.00982801	0.031941	0.039312	0.031941	0.00737101	0.022113	0.019656	0	0.00737101	0.019656	0.004914	0.00982801	0.002457	0.004914	0.002457	0.002457	0.002457	0.022113	0.0589681	0.019656	0.014742	0.017199	0.027027	0.00737101	0.511057	0.371007	0.710074	0.02457	0.039312	0.00982801	0.019656	0.004914	0.02457
ENSG00000001497.16	-0.232504	-4.01958	1.35248	11.2101	0.0190476	0.0190476	0.0340136	0.0136054	0.0108844	0.0136054	0.00680272	0.0122449	0.0122449	0.0272109	0.0176871	0.00816327	0.00544218	0.014966	0.014966	0.00816327	0.00952381	0.00544218	0.044898	0.00816327	0.0176871	0.0136054	0.00408163	0.00952381	0.00544218	0.00952381	0.00816327	0.00136054	0.00816327	0.0231293	0.0435374	0.0136054	0.0421769	0.0312925	0.0721088	0.0326531	0.590476	0.401361	0.636735	0.0122449	0.0272109	0.00408163	0.0122449	0.00680272	0.0312925
ENSG00000001561.7	1.29094	-6.07565	0.536825	10.4126	0.0330396	0.0264317	0.0176211	0.0462555	0.0220264	0.0132159	0	0.0110132	0.0220264	0.0110132	0	0.0154185	0.0198238	0.0220264	0.030837	0.0374449	0.00881057	0.0154185	0.0198238	0.0264317	0.0242291	0.00881057	0	0.0264317	0.00440529	0	0	0.00220264	0.0220264	0.0132159	0.0110132	0.0198238	0.0352423	0.0176211	0.00881057	0.0484581	0.45815	0.337004	0.359031	0.0132159	0.00660793	0.00220264	0.0154185	0.00881057	0.0132159
ENSG00000001617.12	-0.508447	-4.979	-0.88925	11.2167	0.00527704	0.0395778	0.0316623	0.00527704	0.0211082	0.0184697	0.00527704	0.00527704	0	0.00791557	0.00527704	0.00263852	0.00263852	0.0263852	0.0237467	0.0158311	0	0.0237467	0.0316623	0.00263852	0.00791557	0.0290237	0.0158311	0.00791557	0.0105541	0.0316623	0.0158311	0.00263852	0.00263852	0.0369393	0.0343008	0.0131926	0.00263852	0.0369393	0.0474934	0.0316623	0.585752	0.419525	0.76781	0.0105541	0.0369393	0.0105541	0.0131926	0.00527704	0.0290237
ENSG00000001629.10	-0.256618	-5.36972	-1.38725	11.7087	0.0357798	0.0146789	0.0146789	0.0293578	0.0174312	0.00917431	0.00183486	0.0201835	0.0201835	0.0137615	0.00917431	0.0229358	0.0100917	0.0100917	0.0247706	0.0155963	0.0211009	0.0146789	0.0201835	0.012844	0.0247706	0.0100917	0.000917431	0.0275229	0.00550459	0.0100917	0.00550459	0.00458716	0.00825688	0.0155963	0.0165138	0.0247706	0.0633028	0.0311927	0.0247706	0.0385321	0.544954	0.431193	0.37156	0.0247706	0.0174312	0.00183486	0.0293578	0.0229358	0.00825688
ENSG00000001630.17	-0.113487	-6.64428	0.299061	10.5803	0.0352941	0.00784314	0.027451	0.0254902	0.0254902	0.00784314	0	0.0235294	0.0215686	0.00588235	0.00196078	0.0235294	0.0117647	0.0137255	0.027451	0.0294118	0.0117647	0.00588235	0.027451	0.0176471	0.0196078	0.00588235	0	0.0294118	0.00196078	0.0117647	0.00196078	0.0117647	0.00588235	0.0176471	0.0392157	0.0215686	0.0431373	0.0137255	0.0117647	0.0333333	0.529412	0.392157	0.407843	0.027451	0.0215686	0.00980392	0.0176471	0.0215686	0.0156863
ENSG00000001631.15	-0.17774	-3.75439	-0.256532	11.1124	0.0502035	0.0189959	0.027137	0.0352782	0.0230665	0.00814111	0.0027137	0.0189959	0.0189959	0.0122117	0.0027137	0.0230665	0.0298507	0.00814111	0.0257802	0.0244233	0.0230665	0.00949796	0.027137	0.0230665	0.0217096	0.00814111	0	0.0217096	0.00814111	0.00407056	0.00407056	0.00814111	0.0162822	0.0176391	0.00814111	0.0244233	0.0664858	0.00814111	0.00814111	0.0298507	0.492537	0.351425	0.302578	0.0230665	0.00814111	0	0.0217096	0.0325645	0.00678426
ENSG00000002016.18	0.408521	-3.76857	-0.236423	10.6375	0.0167064	0.0214797	0.0477327	0.0167064	0.0119332	0.0071599	0.00954654	0.0214797	0.0119332	0.0286396	0.0190931	0.00954654	0.00477327	0.0071599	0.0167064	0.00954654	0.0119332	0.0143198	0.0644391	0.0119332	0.0190931	0.0071599	0.0119332	0.0167064	0.00954654	0.0071599	0.0119332	0.00238663	0.00238663	0.0143198	0.0286396	0.0167064	0.026253	0.0334129	0.0381862	0.0190931	0.584726	0.441527	0.579952	0.0286396	0.0238663	0.00954654	0.0190931	0.0238663	0.0214797
ENSG00000002330.13	-0.708004	-5.93846	0.803074	9.65464	0	0.0118343	0.0236686	0	0.00591716	0.00591716	0.0177515	0	0	0.0650888	0.0177515	0.0236686	0	0.0118343	0.0236686	0	0.00591716	0.0118343	0.0591716	0.0236686	0.0177515	0.0532544	0.0118343	0.00591716	0.00591716	0.0414201	0.0295858	0	0	0.0177515	0.0118343	0.00591716	0.0118343	0.0414201	0.0650888	0.00591716	0.633136	0.597633	0.781065	0.0295858	0.0177515	0.0177515	0.0118343	0.0177515	0.0591716
ENSG00000002549.12	0.639365	-5.50171	0.1727	10.6083	0.0346154	0.025	0.0346154	0.0211538	0.0115385	0.0173077	0.00769231	0.0153846	0.0153846	0.00961538	0.0115385	0.0173077	0.00961538	0.0173077	0.0269231	0.0211538	0.00769231	0.00384615	0.0230769	0.0115385	0.0115385	0.0192308	0.00576923	0.00961538	0.00576923	0.00192308	0.00384615	0.00769231	0.00576923	0.0288462	0.0211538	0.0134615	0.0307692	0.025	0.0288462	0.0269231	0.557692	0.432692	0.503846	0.0365385	0.025	0.00961538	0.0423077	0.0326923	0.0153846
ENSG00000002587.10	0.0746292	-2.79392	-0.0381059	9.85331	0.0194805	0.025974	0.0324675	0.012987	0.00649351	0.0162338	0.00649351	0	0.00324675	0.0194805	0.00974026	0	0	0.0324675	0.0194805	0.00324675	0.00974026	0.0422078	0.0422078	0.00974026	0.00974026	0.0324675	0.0194805	0.00974026	0.00649351	0.0357143	0.0162338	0	0.0162338	0.0357143	0.0551948	0.00649351	0.00324675	0.038961	0.0551948	0.012987	0.626623	0.357143	0.824675	0.00324675	0.0227273	0.0227273	0.00324675	0	0.0487013
ENSG00000002745.13	0.345137	-4.61209	0.337106	10.1849	0.0327869	0.0382514	0.0355191	0.00819672	0.0163934	0.0245902	0.00273224	0.00819672	0.0136612	0.0218579	0.0300546	0.00819672	0.00546448	0.0191257	0.0327869	0.010929	0.00546448	0.0136612	0.0218579	0.0136612	0.00819672	0.010929	0.010929	0	0.00546448	0.010929	0.00273224	0.00546448	0.00819672	0.0163934	0.0409836	0	0.0245902	0.010929	0.0300546	0.0273224	0.480874	0.47541	0.650273	0.0191257	0.0327869	0.00819672	0.0136612	0.0191257	0.0546448
ENSG00000002822.15	-0.596427	-4.43122	1.66731	11.1655	0.0111266	0.0208623	0.0486787	0.00139082	0.00139082	0.0305981	0.00834492	0.00139082	0.0125174	0.0333797	0.0250348	0.00973574	0	0.0208623	0.0333797	0.00417246	0.0069541	0.0180807	0.093185	0	0.0069541	0.00417246	0.00139082	0.00278164	0.00417246	0.0194715	0.0305981	0.00556328	0.00139082	0.0250348	0.0987483	0.00556328	0.0194715	0.0278164	0.122392	0.0069541	0.650904	0.358832	0.840056	0.0125174	0.0403338	0.0111266	0.00973574	0.00556328	0.015299
ENSG00000002834.18	-0.385155	-6.33521	1.79619	9.89026	0.0114504	0.0419847	0.0687023	0	0.00381679	0.0267176	0.0152672	0	0.00381679	0.0267176	0	0.0152672	0.00763359	0.0267176	0.0305344	0	0.00381679	0.0114504	0.0801527	0.0114504	0.0114504	0.0267176	0.019084	0.0114504	0	0.0229008	0.019084	0.00381679	0	0.0114504	0.0152672	0.00381679	0.00381679	0.0458015	0.0763359	0.00763359	0.576336	0.396947	0.832061	0.0152672	0.0343511	0.00763359	0	0	0.0419847
ENSG00000002919.14	-0.447247	-5.1804	0.12091	9.77643	0.0110701	0.0147601	0.0332103	0.00738007	0.00738007	0.0184502	0	0.0184502	0.0147601	0.0184502	0.0221402	0.0184502	0.00738007	0	0.0147601	0.0110701	0.0110701	0.0110701	0.0553506	0.0110701	0.0147601	0.0221402	0.00369004	0.0332103	0.0184502	0.00738007	0.00369004	0.00738007	0.00738007	0.0184502	0.0221402	0.0184502	0.0405904	0.0221402	0.0405904	0.0184502	0.568266	0.453875	0.535055	0	0.0184502	0	0.0221402	0.0184502	0.0184502
ENSG00000003056.8	-0.620068	-4.95296	-0.0618725	10.0553	0.0359712	0.0251799	0.0143885	0.0215827	0.0107914	0.00359712	0.00359712	0.0179856	0.00719424	0.0179856	0.0143885	0.0107914	0	0.0323741	0.0215827	0	0.00719424	0.0215827	0.0251799	0.00359712	0.0107914	0.00359712	0	0.0143885	0.0107914	0	0.00359712	0.0179856	0.0215827	0.0143885	0.0395683	0.00719424	0.028777	0.0251799	0.0503597	0.0251799	0.564748	0.381295	0.546763	0.0251799	0.0107914	0.00359712	0.0143885	0.0179856	0.0251799
ENSG00000003137.8	-0.589548	-6.07014	0.473811	10.7254	0.00389864	0.0155945	0.0506823	0.00389864	0.0116959	0.0311891	0.0136452	0.00584795	0	0.0350877	0.00194932	0.00974659	0.00194932	0.0389864	0.0214425	0.00779727	0	0.0233918	0.042885	0.00779727	0	0.0292398	0.00779727	0.00584795	0	0.0350877	0.0253411	0	0	0.0233918	0.101365	0.00389864	0	0.0350877	0.0604288	0.0116959	0.608187	0.395712	0.88499	0	0.037037	0.0155945	0.00584795	0.00389864	0.0487329
ENSG00000003147.19	0.0817376	-4.93842	-0.759929	10.813	0.0495868	0.0103306	0.0454545	0.0144628	0.0144628	0.0103306	0.00619835	0.0227273	0.00826446	0.0103306	0.00826446	0.0123967	0.00413223	0.00826446	0.0289256	0.0103306	0.0392562	0.0103306	0.0309917	0.0123967	0.0123967	0.00826446	0.00413223	0.0123967	0.00826446	0.00619835	0.00413223	0	0.0103306	0.0165289	0.0247934	0.0165289	0.0475207	0.0392562	0.0371901	0.0309917	0.53719	0.367769	0.466942	0.0206612	0.0330579	0.00619835	0.018595	0.0227273	0.00826446
ENSG00000003249.13	-0.847945	-5.43223	0.572645	10.0967	0	0.0125786	0.0125786	0.00628931	0.0188679	0.0188679	0.0251572	0.0125786	0	0.0188679	0.0314465	0	0	0.0125786	0.0125786	0	0	0.0251572	0.0566038	0	0.0251572	0.0314465	0.0251572	0.0188679	0	0.00628931	0.0125786	0	0.00628931	0.0377358	0.0628931	0	0	0.0691824	0.125786	0	0.735849	0.45283	0.830189	0.0125786	0.0314465	0.00628931	0.0251572	0.00628931	0.0440252
ENSG00000003393.15	0.381857	-4.45566	-0.614981	12.3292	0.0241255	0.0108565	0.0289505	0.0186972	0.022316	0.013269	0.00422195	0.0211098	0.013269	0.0186972	0.0144753	0.0247286	0.00844391	0.00965018	0.017491	0.0199035	0.0120627	0.00723764	0.0337756	0.0162847	0.0205066	0.00784077	0.00301568	0.0199035	0.00844391	0.00422195	0.00301568	0.00301568	0.00965018	0.0156815	0.0295537	0.0235223	0.044029	0.0156815	0.026538	0.0295537	0.538601	0.428227	0.446321	0.0211098	0.0186972	0.00361882	0.0186972	0.026538	0.0180941
ENSG00000003402.20	0.375885	-2.65353	-0.614147	11.0091	0.027027	0.010395	0.0519751	0.016632	0.012474	0.004158	0	0.00831601	0.024948	0.02079	0.014553	0.012474	0.012474	0.018711	0.031185	0.016632	0.018711	0.02079	0.035343	0.010395	0.014553	0.00623701	0	0.012474	0.014553	0.002079	0.004158	0.002079	0.00831601	0.031185	0.0519751	0.022869	0.035343	0.027027	0.035343	0.037422	0.544699	0.318087	0.550936	0.012474	0.00623701	0.004158	0.016632	0.00831601	0.018711
ENSG00000003436.16	0.964506	-4.51205	0.927092	10.0279	0.0557377	0.0229508	0.0327869	0.0590164	0.0262295	0.0131148	0.00327869	0.0131148	0.0262295	0.00327869	0.00983607	0.00655738	0.0163934	0.00983607	0.0229508	0.0295082	0.0163934	0.00655738	0.0229508	0.00655738	0.0196721	0.00655738	0.00655738	0.00983607	0.00983607	0.00327869	0	0.00655738	0.00327869	0.00655738	0.0262295	0.0196721	0.0655738	0.00327869	0.0163934	0.0327869	0.429508	0.380328	0.354098	0.0229508	0.00983607	0.00327869	0.00983607	0.0295082	0.00983607
ENSG00000003509.16	0.225071	-3.51476	-0.47658	10.374	0.0384615	0.00452489	0.0226244	0.0180995	0.020362	0.00678733	0.00226244	0.020362	0.0135747	0.00904977	0.0158371	0.0135747	0.0113122	0.00904977	0.0271493	0.0294118	0.020362	0.00678733	0.0248869	0.020362	0.0271493	0.00452489	0.00904977	0.0158371	0.00904977	0.00452489	0.00452489	0.00452489	0.0113122	0.00226244	0.0294118	0.0226244	0.0271493	0.0135747	0.0248869	0.040724	0.554299	0.395928	0.386878	0.0271493	0.0226244	0.00226244	0.0180995	0.0316742	0.00678733
ENSG00000003756.17	0.72939	-2.74845	-0.141694	11.3089	0.0343137	0.0159314	0.0306373	0.0171569	0.0134804	0.0171569	0.00490196	0.00980392	0.0183824	0.0171569	0.0208333	0.0232843	0.00490196	0.0122549	0.0208333	0.0159314	0.0196078	0.00980392	0.0453431	0.00490196	0.00980392	0.00980392	0.00490196	0.0220588	0.0134804	0.00735294	0.0110294	0.00612745	0.00735294	0.0110294	0.0171569	0.00980392	0.0330882	0.0343137	0.0465686	0.0392157	0.54902	0.435049	0.508578	0.0208333	0.0220588	0.00367647	0.0343137	0.0159314	0.0269608
ENSG00000003989.17	-1.2441	-6.31221	0.0132622	11.1261	0.0242792	0.00758725	0.0106222	0.0182094	0.016692	0.0197269	0.00758725	0.0121396	0.0151745	0.0151745	0.00758725	0.0182094	0.00758725	0.0182094	0.030349	0.030349	0.00455235	0.0030349	0.0212443	0.00758725	0.0136571	0.0151745	0.00151745	0.0136571	0.00151745	0.00151745	0.00455235	0.0030349	0.0060698	0.0333839	0.030349	0.0257967	0.0257967	0.016692	0.0151745	0.0106222	0.514416	0.432473	0.500759	0.030349	0.0349014	0.0091047	0.0333839	0.0197269	0.0197269
ENSG00000004059.11	0.00957519	-7.30664	1.19687	9.08746	0.00552486	0.0220994	0.0552486	0.0110497	0.0220994	0.038674	0.00552486	0.0110497	0	0.0110497	0	0.00552486	0.00552486	0.0276243	0.0331492	0.0165746	0.0110497	0.0165746	0.0497238	0	0.00552486	0.0110497	0	0.00552486	0	0.0165746	0.038674	0	0.00552486	0.0276243	0.0718232	0	0.0220994	0.0441989	0.0331492	0.0220994	0.58011	0.353591	0.740331	0.00552486	0.0220994	0.0110497	0.0110497	0.00552486	0.038674
ENSG00000004142.12	-0.560971	-6.19691	0.382944	10.1137	0.0216802	0.0135501	0.0108401	0.0108401	0.0189702	0.0135501	0.0135501	0.0162602	0.0108401	0.0162602	0.0162602	0.0108401	0.00813008	0.0135501	0.0108401	0.00813008	0.00542005	0.0243902	0.0352304	0.0189702	0.0243902	0.0189702	0.00271003	0.0162602	0.0135501	0.00813008	0.0325203	0.00813008	0.00271003	0.0216802	0.0243902	0.0135501	0.0271003	0.0189702	0.0406504	0.0243902	0.593496	0.476965	0.609756	0.0108401	0.0325203	0.0108401	0.0243902	0.00813008	0.0379404
ENSG00000004399.12	-1.65932	-5.83853	-1.57888	12.5137	0.00155763	0.0327103	0.0373832	0.00571132	0.0103842	0.0254413	0.0150571	0.00259605	0.00103842	0.026999	0.00778816	0.00674974	0.00103842	0.0384216	0.0202492	0.00571132	0.00311526	0.0202492	0.0446521	0.00415369	0.00882658	0.0311526	0.0186916	0.0109034	0.00363448	0.0223261	0.0207684	0.00415369	0.00259605	0.0259605	0.0654206	0.0046729	0.00571132	0.0410177	0.0519211	0.00311526	0.612669	0.446521	0.847871	0.00726895	0.0534787	0.0186916	0.0103842	0.00363448	0.0353063
ENSG00000004455.17	0.431951	-6.37447	-0.264642	9.80574	0.05	0.00833333	0.0291667	0.0125	0.00833333	0.025	0	0.0166667	0.00833333	0.0125	0.0208333	0.00833333	0.00416667	0.0458333	0.0375	0.0125	0.00833333	0.0166667	0.0125	0.00416667	0.0166667	0.0375	0	0.0166667	0.00833333	0.00416667	0.0125	0.00833333	0.00833333	0.0166667	0.0416667	0.00833333	0.0291667	0.0208333	0.0458333	0.0416667	0.558333	0.408333	0.604167	0.0291667	0.0333333	0.00416667	0.0208333	0.00833333	0.0166667
ENSG00000004478.8	-0.0299005	-5.22938	0.772942	10.5831	0.023913	0.0195652	0.0717391	0.0152174	0.0130435	0.0108696	0.00652174	0.00869565	0.00434783	0.0173913	0.00652174	0.0108696	0.00652174	0.0217391	0.023913	0.0152174	0.00434783	0.0108696	0.0413043	0.00652174	0.00869565	0.0195652	0.00217391	0.00434783	0.00652174	0.0130435	0.0130435	0	0.00869565	0.0173913	0.0456522	0.00652174	0.0434783	0.0282609	0.0847826	0.0130435	0.584783	0.358696	0.647826	0.0173913	0.0434783	0.00652174	0.023913	0.0152174	0.023913
ENSG00000004487.16	0.0689088	-5.77481	0.405553	11.3848	0.0285063	0.0148233	0.0307868	0.0205245	0.018244	0.00912201	0.00684151	0.0171038	0.00798176	0.0102623	0.00684151	0.0159635	0.00912201	0.00798176	0.0171038	0.0193843	0.022805	0.00570125	0.0296465	0.0114025	0.027366	0.0159635	0.00684151	0.0239453	0.00912201	0.00912201	0.00912201	0.00684151	0.00798176	0.0159635	0.018244	0.022805	0.0467503	0.0148233	0.0330673	0.0262258	0.618016	0.444698	0.460661	0.031927	0.027366	0.0171038	0.0250855	0.0239453	0.0239453
ENSG00000004534.15	0.677142	-4.52267	-1.1021	11.7603	0.025	0.025	0.045	0	0.025	0.015	0	0.02	0.025	0.01	0.03	0	0.015	0.025	0.015	0.01	0.015	0.005	0.03	0.015	0.03	0.02	0	0.035	0.025	0.015	0	0.015	0.01	0.01	0.02	0.005	0.06	0.02	0.045	0.015	0.525	0.455	0.5	0.015	0.01	0.005	0.005	0.015	0.015
ENSG00000004660.15	-0.337333	-3.39124	0.0771398	10.7465	0.00790514	0.0217391	0.0533597	0.00592885	0.00197628	0.00790514	0.00988142	0.00790514	0.013834	0.0197628	0.0158103	0.00790514	0	0.0375494	0.013834	0.00790514	0.00395257	0.0237154	0.0316206	0	0.0316206	0.0296443	0.00395257	0.0197628	0.00197628	0.00395257	0.0197628	0.00395257	0.00395257	0.0217391	0.0513834	0.00592885	0.0177866	0.0335968	0.0750988	0.0197628	0.630435	0.416996	0.72332	0.0177866	0.0395257	0.00395257	0.0177866	0.00988142	0.0197628
ENSG00000004700.16	1.01235	-5.15278	0.406065	10.93	0.0523077	0.02	0.04	0.0292308	0.0184615	0.00615385	0.00615385	0.0184615	0.0169231	0.00615385	0.00769231	0.0138462	0.0138462	0.0107692	0.0338462	0.0384615	0.0246154	0.00461538	0.0292308	0.0184615	0.0138462	0.00307692	0	0.00923077	0.00307692	0	0.00307692	0.00615385	0.0107692	0.00461538	0.02	0.0184615	0.0446154	0.00923077	0.0292308	0.04	0.473846	0.350769	0.34	0.0369231	0.00923077	0.00153846	0.0276923	0.0215385	0.00307692
ENSG00000004766.17	0.385119	-4.2079	-0.11495	11.6742	0.0481283	0.00962567	0.0256684	0.0320856	0.0256684	0.00962567	0.00320856	0.0203209	0.0213904	0.00855615	0.00855615	0.0235294	0.0171123	0.00962567	0.0224599	0.0245989	0.031016	0.00855615	0.0299465	0.0139037	0.0139037	0.00320856	0	0.0139037	0.00641711	0.00213904	0.00641711	0.00320856	0.0171123	0.00962567	0.0192513	0.0331551	0.0663102	0.0139037	0.0213904	0.0406417	0.503743	0.320856	0.327273	0.0181818	0.0117647	0.00106952	0.0224599	0.0128342	0.00320856
ENSG00000004777.18	-1.06058	-4.30731	-0.45541	11.9549	0.00266904	0.0106762	0.0142349	0.00355872	0.00711744	0.0231317	0.00355872	0.00266904	0.00533808	0.0266904	0.0213523	0.0106762	0.00088968	0.0124555	0.0133452	0.00266904	0.00622776	0.0169039	0.0320285	0.00533808	0.0346975	0.0702847	0.0124555	0.0338078	0.00978648	0.0169039	0.024911	0.00533808	0.00622776	0.0320285	0.0640569	0.00622776	0.0044484	0.0169039	0.0480427	0.0142349	0.677046	0.594306	0.728648	0.0160142	0.0418149	0.0088968	0.0151246	0.0124555	0.0364769
ENSG00000004779.10	0.554245	-5.7387	1.42661	9.04712	0.0127389	0	0.0318471	0.00636943	0.00636943	0.0127389	0.0127389	0.00636943	0.00636943	0.0191083	0.00636943	0.00636943	0.00636943	0.0127389	0.044586	0.0318471	0.0127389	0	0.0382166	0.00636943	0.0127389	0.0127389	0.0127389	0.0318471	0	0.0127389	0.0191083	0.0127389	0	0.0318471	0.0254777	0.0191083	0.0382166	0.0509554	0.0191083	0.0318471	0.598726	0.369427	0.566879	0.00636943	0.0382166	0.0318471	0.0127389	0	0.0127389
ENSG00000004864.13	-0.566849	-4.54003	-0.430566	10.9887	0.0295421	0.0162482	0.028065	0.0118168	0.0132939	0.0162482	0.0014771	0.0236337	0.0132939	0.0103397	0.0103397	0.00443131	0.0103397	0.0192024	0.0177253	0.0192024	0.0177253	0.00590842	0.0265879	0.00886263	0.0192024	0.00886263	0.00295421	0.0206795	0.0118168	0.00295421	0.00738552	0.00590842	0.00886263	0.00738552	0.0295421	0.0132939	0.0398818	0.0162482	0.0177253	0.0251108	0.5613	0.409158	0.409158	0.0236337	0.0265879	0.00295421	0.0457903	0.0398818	0.0132939
ENSG00000004866.20	0.207957	-4.88974	-0.437292	11.1202	0.0234234	0.018018	0.0216216	0.0234234	0.027027	0.00720721	0.00540541	0.0162162	0.0198198	0.0144144	0.0108108	0.00900901	0.0144144	0.0198198	0.027027	0.0126126	0.0126126	0.00900901	0.018018	0.0234234	0.0144144	0.0144144	0.0036036	0.0108108	0.00900901	0.00540541	0.0108108	0.0018018	0.0216216	0.0162162	0.027027	0.0198198	0.045045	0.0198198	0.0252252	0.0126126	0.502703	0.401802	0.475676	0.0396396	0.0234234	0.0018018	0.0306306	0.0126126	0.00720721
ENSG00000004897.12	0.509222	-5.23582	-0.163662	11.3399	0.0484848	0.0181818	0.0230303	0.0290909	0.0351515	0.00848485	0.00363636	0.0193939	0.0157576	0.0169697	0.00242424	0.0193939	0.0121212	0.0121212	0.0157576	0.0278788	0.0339394	0.0109091	0.0181818	0.0133333	0.0218182	0.00969697	0.00121212	0.0230303	0.00727273	0.00242424	0.00242424	0.00242424	0.00727273	0.00848485	0.0145455	0.0254545	0.0460606	0.00969697	0.0181818	0.0351515	0.472727	0.402424	0.318788	0.0278788	0.0145455	0.00363636	0.0230303	0.0266667	0.00242424
ENSG00000004961.15	0.265356	-5.83672	0.805522	9.65821	0.0297398	0.0148699	0.0371747	0.0334572	0.0148699	0.0111524	0	0.00743494	0.0185874	0	0.0111524	0.00371747	0.00371747	0.0185874	0.0334572	0.0260223	0.00371747	0.0111524	0.0297398	0.00743494	0.0483271	0.00371747	0.00743494	0.0297398	0.00371747	0.00371747	0.00371747	0.0148699	0.00371747	0	0.00743494	0.00743494	0.0223048	0.0111524	0.0557621	0.0408922	0.501859	0.464684	0.457249	0.0297398	0.0185874	0.00743494	0.0297398	0.00743494	0.0111524
ENSG00000004975.12	-1.87423	-4.78958	0.577548	11.1163	0.00135685	0.0149254	0.0230665	0.0149254	0.00949796	0.0217096	0.00814111	0.0122117	0.00407056	0.0434193	0.0176391	0.0162822	0	0.0162822	0.0312076	0.0135685	0.00407056	0.0149254	0.0176391	0.0122117	0.0284939	0.0379919	0.00407056	0.0407056	0.00678426	0.0162822	0.0230665	0	0.0027137	0.0203528	0.036635	0.00542741	0.0122117	0.027137	0.0542741	0.0217096	0.606513	0.535957	0.690638	0.00949796	0.0352782	0.00678426	0.0108548	0.0108548	0.0393487
ENSG00000005001.10	-0.249451	-2.68821	1.18252	10.2819	0.00314465	0.0188679	0.0251572	0.00628931	0.00314465	0.0188679	0	0.00943396	0	0.0283019	0.00943396	0	0.00628931	0.0471698	0.00943396	0.00314465	0.00628931	0.0251572	0.0408805	0.00314465	0.0125786	0.0345912	0.00314465	0.0220126	0	0.0220126	0.0157233	0.00314465	0.00314465	0.0283019	0.0660377	0	0.00628931	0.0251572	0.0345912	0.00943396	0.641509	0.525157	0.77673	0.0125786	0.0534591	0.0157233	0.00943396	0.0157233	0.0440252
ENSG00000005007.12	-0.416931	-4.65662	1.44017	11.7275	0.00893655	0.0321716	0.0455764	0.00536193	0.00357462	0.0178731	0.0160858	0.0134048	0.00357462	0.028597	0.0080429	0.00446828	0.00357462	0.0366399	0.0205541	0.0080429	0.0080429	0.0169794	0.0643432	0.00268097	0.00714924	0.0241287	0.0187668	0.0116175	0.000893655	0.0125112	0.0142985	0.00536193	0.00268097	0.0196604	0.0554066	0.00714924	0.00536193	0.0384272	0.0509383	0.0125112	0.598749	0.413762	0.80429	0.0116175	0.0393208	0.0125112	0.0080429	0.0107239	0.0473637
ENSG00000005020.13	0.415592	-7.69394	0.999472	10.1072	0.05	0.00833333	0.0388889	0.0138889	0.00833333	0.00555556	0.00277778	0.0111111	0.0166667	0.0194444	0.00555556	0.0194444	0.0194444	0.00555556	0.0194444	0.0305556	0.0166667	0.00555556	0.025	0.00555556	0.0194444	0.0166667	0	0.025	0.00277778	0.00277778	0.00277778	0.00555556	0.0111111	0.00555556	0.0111111	0.0166667	0.0805556	0.0194444	0.0166667	0.0888889	0.536111	0.35	0.325	0.0222222	0.0138889	0	0.025	0.0277778	0.0111111
ENSG00000005022.6	0.514268	-8.84479	-0.55939	9.81057	0.0234114	0.0133779	0.0535117	0.0100334	0.0133779	0.0100334	0.00668896	0.0267559	0.0100334	0.00668896	0.00334448	0	0.00334448	0.0468227	0.0267559	0.0167224	0.00668896	0.00334448	0.0334448	0.00334448	0.00334448	0.0133779	0.00334448	0.00334448	0.00668896	0.0167224	0.00668896	0.0133779	0.00334448	0.0100334	0.0367893	0.0167224	0.0133779	0.0267559	0.00668896	0.0301003	0.548495	0.424749	0.595318	0.0334448	0.0434783	0.00668896	0.0301003	0.0200669	0.0234114
ENSG00000005059.16	0.233739	-6.20967	-1.32747	9.98299	0.0474777	0.00593472	0.0326409	0.0237389	0.0207715	0.0178042	0.00593472	0.0118694	0.0148368	0	0.00593472	0.0118694	0.0118694	0.0148368	0.0296736	0.0178042	0.0207715	0.0237389	0.0445104	0.0178042	0.0207715	0.00890208	0.0178042	0.00890208	0.00296736	0.00890208	0.00296736	0.00890208	0.00890208	0.0178042	0.0356083	0.0207715	0.0445104	0.00890208	0.0178042	0.0267062	0.525223	0.350148	0.47181	0.0207715	0.00890208	0.00593472	0.0237389	0.0118694	0.0118694
ENSG00000005073.5	0.245555	-4.78764	1.99788	9.98157	0.022293	0.0286624	0.0254777	0.00955414	0.00636943	0.0254777	0.00955414	0.0159236	0.0127389	0.0350318	0.00636943	0.00955414	0	0.00636943	0.0159236	0.00955414	0.0127389	0.0191083	0.0254777	0	0.0159236	0.044586	0.0127389	0.00636943	0.00318471	0.0286624	0.0159236	0.00955414	0	0.022293	0.0286624	0	0.0127389	0.0254777	0.0541401	0.0127389	0.557325	0.528662	0.757962	0.0191083	0.0350318	0.0414013	0.00636943	0	0.0509554
ENSG00000005075.15	-0.608108	-6.76794	0.325687	9.01402	0.0423729	0.0423729	0.0508475	0.00847458	0.00847458	0.0508475	0.00847458	0	0	0.00847458	0	0.00847458	0.00847458	0.0677966	0.00847458	0.0254237	0.0169492	0.0254237	0.0254237	0	0.00847458	0.0338983	0.0169492	0.00847458	0.00847458	0.00847458	0.00847458	0	0.0169492	0.0254237	0.0338983	0	0.0254237	0.0508475	0.0677966	0	0.516949	0.305085	0.728814	0	0.0508475	0	0.00847458	0.0169492	0.0169492
ENSG00000005100.13	0.21243	-5.49447	-0.113465	11.0532	0.019774	0.0141243	0.0367232	0.00988701	0.00988701	0.0282486	0.00988701	0.0127119	0.0141243	0.0141243	0.0127119	0.00847458	0.00564972	0.0310734	0.029661	0.0141243	0.00847458	0.0183616	0.0451977	0.00282486	0.0155367	0.0127119	0.0112994	0.0211864	0.00847458	0.0127119	0.0169492	0.00282486	0.00423729	0.0240113	0.0451977	0.0183616	0.0225989	0.0268362	0.0324859	0.0211864	0.583333	0.419492	0.648305	0.0183616	0.029661	0.00988701	0.019774	0.0155367	0.0254237
ENSG00000005156.12	-0.00134572	-3.61806	-0.0231289	11.6188	0.0346535	0.019802	0.0633663	0.0118812	0.0207921	0.0148515	0.0039604	0.00990099	0.00990099	0.0237624	0.0039604	0.00792079	0.0029703	0.0237624	0.0247525	0.0118812	0.00693069	0.0118812	0.0306931	0.0118812	0.0148515	0.0237624	0.000990099	0.0128713	0.00990099	0.00693069	0.0178218	0.0049505	0.00891089	0.0108911	0.0346535	0.0158416	0.0188119	0.0336634	0.0386139	0.0287129	0.542574	0.40297	0.617822	0.0148515	0.0326733	0.0029703	0.0217822	0.0118812	0.019802
ENSG00000005175.10	0.885826	-4.75713	0.506097	10.9651	0.0735736	0.0135135	0.039039	0.0405405	0.0195195	0.0045045	0.0015015	0.0195195	0.027027	0.0045045	0.00600601	0.0135135	0.0135135	0.00900901	0.015015	0.033033	0.0345345	0.003003	0.021021	0.00600601	0.0225225	0.00600601	0.0015015	0.0165165	0.00750751	0	0.003003	0.003003	0.00900901	0.00900901	0.0105105	0.0165165	0.0675676	0.0165165	0.0285285	0.0495495	0.490991	0.339339	0.294294	0.036036	0.0165165	0.0015015	0.0285285	0.0135135	0.00750751
ENSG00000005189.19	-0.173525	-3.74249	0.0510192	11.1836	0.04	0.0180645	0.0387097	0.0154839	0.0180645	0.0167742	0.00516129	0.0116129	0.0193548	0.0129032	0.0180645	0.0103226	0.0129032	0.0141935	0.0154839	0.0154839	0.0129032	0.0116129	0.0348387	0.0129032	0.0232258	0.0141935	0.00258065	0.0193548	0.00129032	0.00645161	0.00387097	0.00258065	0.0154839	0.0283871	0.036129	0.0296774	0.0451613	0.0116129	0.0296774	0.0296774	0.547097	0.384516	0.470968	0.0167742	0.0232258	0.00129032	0.0180645	0.0167742	0.0232258
ENSG00000005194.15	0.276456	-3.93504	-0.0733607	9.87652	0.0319489	0.0223642	0.057508	0.00958466	0.00958466	0.0191693	0	0.00638978	0	0.0223642	0.00958466	0.00958466	0	0.0191693	0.0159744	0.0127796	0.00958466	0.00958466	0.0223642	0.00638978	0.0255591	0.00958466	0	0.0191693	0.00319489	0.00638978	0.0127796	0	0.00319489	0.00638978	0.0543131	0.0383387	0.0479233	0.0191693	0.0351438	0.0415335	0.584665	0.41853	0.523962	0.00958466	0.0351438	0.00319489	0.0383387	0.00958466	0.0191693
ENSG00000005206.17	0.111589	-3.70007	0.844943	10.8681	0.0118044	0.0151771	0.0236088	0.00168634	0.00337268	0.0168634	0.0202361	0.00168634	0	0.0236088	0.0151771	0.00337268	0	0.0303541	0.0269815	0.00505902	0	0.0084317	0.0354132	0.00168634	0.0134907	0.0354132	0.0219224	0.0118044	0	0.0134907	0.0151771	0.010118	0.00168634	0.0387858	0.0725126	0.00505902	0.00674536	0.0320405	0.0286678	0.00674536	0.623946	0.468803	0.848229	0.010118	0.0590219	0.0269815	0.0118044	0.00505902	0.0387858
ENSG00000005238.19	0.0392364	-5.8035	-2.67289	10.66	0.00742115	0.0111317	0.0148423	0.012987	0.0148423	0.0222635	0.00185529	0.0166976	0.00742115	0.025974	0.0148423	0.0148423	0.00185529	0.00556586	0.0111317	0.00371058	0.00742115	0.025974	0.0222635	0.00927644	0.0371058	0.0463822	0.00927644	0.0445269	0.00742115	0.0185529	0.012987	0.00927644	0.00371058	0.0204082	0.0538033	0.0111317	0.0148423	0.012987	0.038961	0.012987	0.662338	0.576994	0.627087	0.00742115	0.0352505	0.00371058	0.0222635	0.0222635	0.0352505
ENSG00000005249.13	-0.707168	-7.35517	-1.12152	10.2969	0.0429594	0.0238663	0.00954654	0.0190931	0.00954654	0.0190931	0.0071599	0.0143198	0.0167064	0.0071599	0.0214797	0.00238663	0.00954654	0.0167064	0.026253	0.0286396	0.0143198	0.0071599	0.0238663	0.0071599	0.0071599	0.0143198	0.00477327	0.00954654	0.0071599	0.00954654	0.00238663	0.00477327	0	0	0.0453461	0.0071599	0.0453461	0.0214797	0.052506	0.0477327	0.575179	0.396181	0.494033	0.0214797	0.026253	0.0190931	0.0286396	0.0214797	0.0238663
ENSG00000005302.19	1.14409	-4.82797	-1.66906	11.1299	0.0196629	0.0224719	0.0505618	0.0196629	0.0140449	0.0168539	0.00842697	0.0168539	0.0140449	0.0224719	0.0224719	0.0140449	0.0140449	0.0140449	0.0168539	0.0168539	0.00561798	0.0168539	0.0308989	0.0196629	0.0365169	0.0196629	0.011236	0.0280899	0.00280899	0.00842697	0.011236	0.00280899	0	0.0168539	0.0224719	0.0196629	0.0477528	0.0168539	0.0308989	0.0168539	0.497191	0.412921	0.508427	0.0196629	0.0224719	0	0.0252809	0.00561798	0.00280899
ENSG00000005339.14	-0.940499	-5.74132	-0.797211	12.8607	0.0188293	0.034384	0.0286533	0.0143266	0.0139173	0.0212853	0.00818666	0.011052	0.00327466	0.0274253	0.00613999	0.0114613	0.00532133	0.014736	0.0388866	0.0106427	0.0225133	0.0163733	0.0871879	0.00982399	0.0266066	0.0421613	0.01228	0.031928	0.00695866	0.0114613	0.0102333	0.00204666	0.00450266	0.0163733	0.0290626	0.00613999	0.0204666	0.01842	0.0225133	0.013508	0.602129	0.465821	0.638559	0.0155546	0.0307	0.00695866	0.0188293	0.0200573	0.023332
ENSG00000005436.14	0.310287	-3.61289	-0.467484	11.2691	0.0511509	0.011509	0.028133	0.0242967	0.0242967	0.00895141	0.00127877	0.0102302	0.0204604	0.0140665	0.0153453	0.0217391	0.0179028	0.011509	0.016624	0.0332481	0.028133	0.00767263	0.0294118	0.0153453	0.011509	0.00639386	0.00767263	0.016624	0.00511509	0.0102302	0.00767263	0.00511509	0.016624	0.00511509	0.00639386	0.028133	0.0780051	0.0179028	0.0230179	0.0460358	0.498721	0.37468	0.356777	0.016624	0.00895141	0.0102302	0.0140665	0.0127877	0.0102302
ENSG00000005448.16	0.10924	-4.94605	0.680856	10.0768	0	0.0208955	0.0119403	0.00895522	0.00895522	0.0179104	0.00895522	0.00895522	0.00597015	0.0149254	0	0.0149254	0.00597015	0.0268657	0.0149254	0.0179104	0.00298507	0.0149254	0.041791	0.0238806	0.0238806	0.0179104	0.00597015	0.00597015	0.0119403	0.0149254	0.0149254	0	0.00895522	0.0208955	0.0477612	0.00895522	0.00597015	0.0268657	0.041791	0.0119403	0.638806	0.477612	0.614925	0.0179104	0.0477612	0.00298507	0.0358209	0.0328358	0.0328358
ENSG00000005483.21	0.593287	-5.06309	-1.99786	12.5071	0.0360409	0.013986	0.0220549	0.0371167	0.02851	0.0112964	0.00430339	0.034965	0.020979	0.013986	0.0134481	0.020979	0.0102205	0.00537924	0.0129102	0.020979	0.0295858	0.0172136	0.0290479	0.0252824	0.042496	0.0155998	0.00537924	0.049489	0.00376547	0.00161377	0.00430339	0.00430339	0.0107585	0.00591716	0.00699301	0.0123722	0.049489	0.0112964	0.0182894	0.027972	0.521786	0.4766	0.30823	0.0220549	0.00753093	0.00107585	0.0188273	0.0215169	0.00591716
ENSG00000005486.17	-4.06742	-7.4163	0.709706	10.1774	0.00446429	0.0178571	0.0178571	0.00446429	0.00892857	0.0401786	0.0133929	0	0	0.0223214	0.0267857	0.0133929	0.00446429	0.0133929	0.0267857	0.00446429	0	0.0267857	0.0446429	0	0.0178571	0.0535714	0.0133929	0.03125	0.00446429	0	0.0133929	0.00446429	0	0.0267857	0.0625	0	0	0.00446429	0.0133929	0.00446429	0.553571	0.566964	0.776786	0.0133929	0.0401786	0.00446429	0.00892857	0.00446429	0.0401786
ENSG00000005700.15	1.04455	-5.59541	-1.79948	12.007	0.0509601	0.0110783	0.0295421	0.0295421	0.0206795	0.00886263	0.000738552	0.0184638	0.0177253	0.0118168	0.00960118	0.0236337	0.0103397	0.00443131	0.0192024	0.034712	0.014771	0.00443131	0.0221566	0.0295421	0.0199409	0.00516987	0.00295421	0.0169867	0.00443131	0	0.00295421	0.00295421	0.00886263	0.00516987	0.0184638	0.0221566	0.0480059	0.00886263	0.0118168	0.0472674	0.487445	0.385524	0.305761	0.0258493	0.00664697	0.000738552	0.0228951	0.0310192	0.00886263
ENSG00000005801.18	0.794373	-2.03043	-1.06139	11.218	0.0782918	0.0266904	0.0338078	0.0231317	0.00355872	0.019573	0.00355872	0.0409253	0.024911	0.0124555	0.0088968	0.00711744	0.00711744	0.0124555	0.0106762	0.024911	0.0213523	0.0177936	0.0266904	0.0373665	0.0106762	0.0142349	0	0.0088968	0.00177936	0	0	0.00177936	0.00177936	0.0106762	0.0142349	0.019573	0.0516014	0.0213523	0.0409253	0.0124555	0.425267	0.375445	0.421708	0.00533808	0.00711744	0	0.0088968	0.0320285	0.0160142
ENSG00000005810.18	0.0201758	-5.92771	-1.22552	13.7878	0.0401795	0.0115409	0.0245779	0.0245779	0.0215858	0.0128233	0.00213721	0.0188074	0.0185937	0.0141056	0.00983116	0.022227	0.0141056	0.0123958	0.0226544	0.0203035	0.0175251	0.0119684	0.022227	0.0175251	0.0207309	0.00833511	0.00256465	0.0207309	0.00769395	0.00320581	0.00341953	0.0040607	0.00919	0.0117546	0.019876	0.0203035	0.0476598	0.0141056	0.0179526	0.0378286	0.521906	0.435563	0.365249	0.0230819	0.0173114	0.00299209	0.0262877	0.0333405	0.0138919
ENSG00000005812.11	0.157289	-5.03791	-0.74097	10.3309	0.034965	0.016317	0.02331	0.020979	0.016317	0.004662	0	0.016317	0.016317	0.018648	0.004662	0.016317	0.00699301	0.00932401	0.02331	0.030303	0.013986	0.013986	0.020979	0.027972	0.018648	0.00932401	0	0.016317	0.00699301	0.011655	0.004662	0.00699301	0.018648	0.00932401	0.020979	0.027972	0.048951	0.018648	0.018648	0.034965	0.51049	0.370629	0.370629	0.016317	0.00932401	0	0.02331	0.018648	0.00699301
ENSG00000005882.12	0.604388	-5.13885	0.549319	10.2586	0.0122549	0.0318627	0.0392157	0.00980392	0.00490196	0.0294118	0.0122549	0.00490196	0	0.0343137	0.00735294	0.00245098	0.00245098	0.0416667	0.0367647	0.00980392	0.00245098	0.0196078	0.0392157	0.00735294	0.00490196	0.0392157	0.00980392	0.00980392	0.00735294	0.0245098	0.00490196	0	0	0.0392157	0.0539216	0.00490196	0.00735294	0.0441176	0.0416667	0.0147059	0.544118	0.379902	0.818627	0.00980392	0.0318627	0.00980392	0.00735294	0.00735294	0.0196078
ENSG00000005884.18	-0.936674	-4.83644	0.90203	11.7632	0.0104563	0.0351711	0.0209125	0.00855513	0.00855513	0.026616	0.00665399	0.0123574	0.00380228	0.0218631	0.0123574	0.00760456	0	0.026616	0.0256654	0.0095057	0.00380228	0.0161597	0.0427757	0.00570342	0.0114068	0.0304183	0.00570342	0.0123574	0.0095057	0.0161597	0.0209125	0.00190114	0.00570342	0.0275665	0.0674905	0.0095057	0.00665399	0.0361217	0.0475285	0.013308	0.614068	0.43251	0.758555	0.00760456	0.0389734	0.00665399	0.0152091	0.0123574	0.0370722
ENSG00000005889.15	0.485509	-5.42478	-1.47998	11.3083	0.0409429	0.016129	0.0421836	0.0111663	0.0124069	0.00744417	0.00620347	0.0223325	0.0111663	0.00744417	0.0111663	0.0136476	0.0124069	0.0124069	0.028536	0.028536	0.0173697	0.0384615	0.0173697	0.0322581	0.0124069	0.00496278	0.00372208	0.0198511	0.00372208	0.00372208	0.00372208	0.00248139	0.00124069	0.00744417	0.00992556	0.00992556	0.0483871	0.0322581	0.0322581	0.0583127	0.552109	0.344913	0.420596	0.0248139	0.0148883	0.00124069	0.0173697	0.016129	0.016129
ENSG00000005893.15	0.892996	-5.77987	1.09366	10.567	0.026764	0.0218978	0.0170316	0.0559611	0.0364964	0.0218978	0	0.0462287	0.0121655	0.0218978	0.00243309	0.00729927	0.0121655	0.0145985	0.0121655	0.0340633	0.0121655	0.00973236	0.0218978	0.00243309	0.0121655	0.00973236	0.00486618	0.0121655	0.00243309	0.00486618	0.00243309	0.00243309	0.0121655	0.00973236	0.026764	0.0194647	0.0243309	0.0145985	0.00729927	0.0389294	0.457421	0.408759	0.389294	0.0194647	0.00973236	0.00243309	0.026764	0.0218978	0.0218978
ENSG00000005961.19	0.790117	-2.82239	-0.199819	11.6101	0.00192308	0.0211538	0.0211538	0.0144231	0.00576923	0.0144231	0.00480769	0.0105769	0.00480769	0.0326923	0.00865385	0.00288462	0.00288462	0.0153846	0.0125	0.00961538	0.00769231	0.0153846	0.0519231	0.00673077	0.0163462	0.0375	0.00769231	0.0115385	0.00865385	0.00961538	0.0163462	0.00384615	0.00769231	0.025	0.0721154	0.00961538	0.0144231	0.0298077	0.0423077	0.0192308	0.668269	0.440385	0.734615	0.0125	0.0413462	0.00961538	0.0163462	0.0144231	0.0375
ENSG00000006007.12	-0.281584	-7.2257	-0.962983	10.007	0.0150602	0.0150602	0.0331325	0.0240964	0.0210843	0.00903614	0.00903614	0.0240964	0.00903614	0.0271084	0.0150602	0.0060241	0.0060241	0.0210843	0.0301205	0.0210843	0.0120482	0.0210843	0.0120482	0.0180723	0.0060241	0.00903614	0.00903614	0.0240964	0.00301205	0.00903614	0.0120482	0.00301205	0.0180723	0.0271084	0.0391566	0.00301205	0.0271084	0.0240964	0.0210843	0.0421687	0.524096	0.388554	0.554217	0.0210843	0.0180723	0.0060241	0.0180723	0.0120482	0.0240964
ENSG00000006015.17	-0.422725	-2.72027	1.64791	9.29002	0.0148515	0	0.0049505	0	0.00990099	0.0247525	0.0247525	0	0.00990099	0.019802	0.0148515	0	0	0.019802	0.0247525	0.0049505	0	0.019802	0.0742574	0	0.0049505	0.00990099	0.019802	0.0247525	0.0049505	0.0544554	0.029703	0	0	0.0148515	0.0742574	0.0049505	0.0148515	0.0247525	0.0940594	0.0049505	0.742574	0.490099	0.831683	0.00990099	0.049505	0.049505	0.0247525	0.0049505	0.039604
ENSG00000006016.11	-1.32328	-6.54507	1.22273	10.3106	0.00945626	0.0307329	0.0307329	0.00236407	0.00945626	0.0283688	0.0141844	0.00236407	0.0070922	0.0189125	0.00472813	0.00945626	0	0.0260047	0.0070922	0	0.0070922	0.0283688	0.0236407	0	0.0118203	0.0449173	0.0236407	0.00472813	0.0070922	0.0378251	0.0165485	0.00472813	0	0.0472813	0.0520095	0.00472813	0.00236407	0.0330969	0.035461	0.0141844	0.628842	0.524823	0.843972	0	0.0543735	0.0118203	0.00945626	0.0118203	0.0496454
ENSG00000006025.12	-0.299115	-2.90338	0.201488	11.3371	0.0130486	0.0260973	0.0332147	0.0059312	0.0142349	0.0237248	0.0059312	0.0059312	0.00711744	0.0272835	0.0177936	0.0106762	0.00118624	0.024911	0.0201661	0.0059312	0.0059312	0.029656	0.0438909	0.00711744	0.00830368	0.0237248	0.00474496	0.0177936	0.00830368	0.0225386	0.0201661	0.00711744	0.0059312	0.0320285	0.0521945	0.0059312	0.00948992	0.0355872	0.0688019	0.00948992	0.591934	0.461447	0.761566	0.0059312	0.0379597	0.00355872	0.0142349	0.0059312	0.0201661
ENSG00000006042.12	-0.189989	-4.72289	-0.255845	9.42206	0.00881057	0.00440529	0.030837	0.00881057	0.0132159	0.0132159	0.00881057	0.0176211	0	0.00881057	0.0132159	0.00881057	0.00440529	0.0264317	0.030837	0.0440529	0	0.0176211	0.0264317	0.00881057	0.00881057	0.0220264	0.00881057	0.00881057	0.00881057	0.00881057	0.0132159	0	0.00440529	0.0220264	0.0748899	0.00881057	0.0264317	0.0396476	0.0484581	0.0264317	0.612335	0.396476	0.656388	0.0176211	0.061674	0	0.0176211	0.00440529	0.0220264
ENSG00000006062.17	-0.0961164	-2.75275	-0.604157	11.4742	0.0242616	0.0147679	0.0390295	0.00738397	0.00843882	0.0168776	0.00316456	0.00632911	0.0105485	0.0443038	0.0116034	0.00316456	0.0021097	0.0200422	0.0147679	0.00632911	0.0116034	0.0253165	0.0400844	0.0105485	0.0327004	0.0316456	0.00949367	0.028481	0.00527426	0.00527426	0.0158228	0.00316456	0.00316456	0.0263713	0.0580169	0.00738397	0.021097	0.0232068	0.0601266	0.00843882	0.625527	0.468354	0.693038	0.0147679	0.0421941	0.00105485	0.0158228	0.0126582	0.0337553
ENSG00000006118.14	-1.69806	-3.77672	1.07984	11.5994	0.00390244	0.00682927	0.0156098	0.00292683	0.0146341	0.0204878	0.00487805	0.0156098	0.00195122	0.0136585	0.00780488	0.00585366	0	0.0136585	0.0097561	0.00097561	0.00195122	0.0204878	0.0370732	0.00585366	0.0282927	0.0321951	0.00682927	0.0331707	0.00487805	0.022439	0.0273171	0.00878049	0.00682927	0.0253659	0.0604878	0.0107317	0.0117073	0.0312195	0.075122	0.00487805	0.741463	0.524878	0.749268	0.0117073	0.0682927	0.0097561	0.0195122	0.00487805	0.04
ENSG00000006125.18	0.746451	-7.49102	-0.120938	11.6101	0.0273109	0.0273109	0.0367647	0.032563	0.0157563	0.00945378	0.00315126	0.0189076	0.00420168	0.0157563	0.00420168	0.0105042	0.00420168	0.0304622	0.0252101	0.0283613	0.0105042	0.00735294	0.032563	0.00945378	0.0210084	0.0105042	0.00210084	0.0231092	0.00420168	0.00630252	0.00945378	0.00315126	0.0168067	0.0189076	0.0367647	0.0178571	0.039916	0.0252101	0.0241597	0.0346639	0.553571	0.339286	0.497899	0.0241597	0.0189076	0.00210084	0.0252101	0.0178571	0.0115546
ENSG00000006194.10	-0.656041	-5.04206	-0.82914	11.007	0.0160819	0.0219298	0.0263158	0.00584795	0.0116959	0.0131579	0.00877193	0.0131579	0.0321637	0.0233918	0.0131579	0.0190058	0.00292398	0.0131579	0.0160819	0.00877193	0.0102339	0.0350877	0.0453216	0.0233918	0.0131579	0.0336257	0.0102339	0.0233918	0.00730994	0.00877193	0.0175439	0.00292398	0.00584795	0.0146199	0.0365497	0.0204678	0.0336257	0.0175439	0.0804094	0.00584795	0.595029	0.464912	0.606725	0.0116959	0.0131579	0.00438596	0.0102339	0.0263158	0.0160819
ENSG00000006282.21	-0.95274	-5.3809	-0.81341	11.3961	0	0.0227273	0	0	0	0	0	0.0227273	0	0.0227273	0.0681818	0.0227273	0	0	0.0227273	0.0227273	0	0	0	0	0	0.0681818	0	0	0	0.0681818	0.0227273	0	0	0.0227273	0.136364	0.0227273	0	0	0	0	0.613636	0.681818	0.818182	0.0227273	0.0909091	0.0454545	0	0	0.0681818
ENSG00000006283.18	-0.310004	-4.09981	-2.09219	12.874	0.00756939	0.0222876	0.0243902	0.00672834	0.0058873	0.020185	0.0100925	0.00336417	0.00294365	0.0433137	0.0109336	0.0058873	0.00126156	0.0382675	0.0256518	0.00841043	0.00168209	0.0235492	0.0332212	0.00378469	0.0155593	0.0323802	0.00925147	0.0151388	0.00462574	0.0151388	0.0264929	0.00336417	0.00504626	0.0227082	0.069386	0.00756939	0.00841043	0.0365854	0.049201	0.0138772	0.594617	0.453322	0.791842	0.0117746	0.0382675	0.00883095	0.010513	0.00714886	0.0323802
ENSG00000006327.13	-0.921596	-7.85702	1.90735	9.71768	0	0	0.0153846	0	0	0.0384615	0	0	0.0153846	0.0307692	0.0153846	0	0.00769231	0.0153846	0.0153846	0	0.00769231	0.00769231	0.00769231	0	0.0153846	0.0307692	0.00769231	0.0153846	0.0153846	0.0307692	0.0307692	0	0	0.0230769	0.1	0.0230769	0	0.0307692	0.0384615	0	0.638462	0.607692	0.815385	0.0153846	0.0230769	0.0461538	0.0307692	0.00769231	0.0615385
ENSG00000006432.15	-1.29257	-4.76121	-1.08182	11.7867	0.0125112	0.0214477	0.0348525	0.00893655	0.00446828	0.025916	0.0116175	0.0080429	0.00714924	0.0348525	0.00983021	0.0178731	0.00357462	0.0214477	0.0151921	0.0142985	0.00357462	0.0134048	0.0321716	0.00536193	0.0241287	0.0375335	0.00983021	0.0241287	0.00714924	0.0160858	0.0205541	0.0080429	0.00714924	0.0196604	0.0464701	0.0134048	0.0187668	0.025916	0.0732797	0.0196604	0.608579	0.485255	0.697051	0.0116175	0.0348525	0.0107239	0.0134048	0.0142985	0.0250223
ENSG00000006451.8	-0.907626	-6.52422	0.149194	9.31515	0.0483092	0.0193237	0.0531401	0.0289855	0.0241546	0.00483092	0	0.00483092	0.0434783	0.00966184	0.00966184	0.0144928	0	0.0193237	0.0289855	0.0241546	0	0.00483092	0.0338164	0	0.00483092	0.00483092	0	0.00483092	0.0144928	0	0.00483092	0	0.0144928	0.00483092	0.00966184	0	0.0531401	0.0338164	0.0483092	0.0386473	0.492754	0.333333	0.434783	0.0241546	0.00483092	0.00483092	0.0483092	0.00483092	0.0144928
ENSG00000006453.14	-0.195315	-5.57875	0.294198	10.5859	0.0429688	0.0273438	0.0429688	0.03125	0.00976562	0.0273438	0.015625	0.0195312	0.0117188	0.0195312	0.0136719	0.0117188	0.00976562	0.03125	0.0234375	0.0117188	0.0078125	0.0175781	0.0175781	0.00585938	0.015625	0.03125	0.00976562	0.0117188	0.0078125	0.00585938	0.0078125	0.00195312	0.00390625	0.0175781	0.0234375	0.0078125	0.0371094	0.00976562	0.0488281	0.0253906	0.492188	0.419922	0.560547	0.0273438	0.0234375	0.0078125	0.0175781	0.0175781	0.0078125
ENSG00000006459.11	0.140927	-5.19646	-1.11273	11.4934	0.0530786	0.0191083	0.0233546	0.0212314	0.0212314	0.00636943	0.00212314	0.0159236	0.0201699	0.0180467	0.0201699	0.0180467	0.0127389	0.0106157	0.0233546	0.022293	0.014862	0.0106157	0.0254777	0.0212314	0.0254777	0.0106157	0.00530786	0.0169851	0.007431	0.00318471	0.00212314	0.00636943	0.00849257	0.0106157	0.0159236	0.0159236	0.0509554	0.0180467	0.0233546	0.0360934	0.502123	0.407643	0.417197	0.0191083	0.0127389	0.0116773	0.00849257	0.0244161	0.0106157
ENSG00000006468.14	0.757446	-5.80041	0.70471	10.6856	0.0292887	0.0251046	0.0167364	0.0146444	0.0167364	0.00627615	0.0041841	0.0041841	0.0146444	0.0230126	0.0125523	0.0146444	0.00209205	0.0104603	0.039749	0.0146444	0.0251046	0.0188285	0.0376569	0.0146444	0.0481172	0.0313808	0.00627615	0.0271967	0.00627615	0.0083682	0.00627615	0.0125523	0.00209205	0.0083682	0.0230126	0.0146444	0.0523013	0.0251046	0.0251046	0.0313808	0.560669	0.412134	0.485356	0.00627615	0.0188285	0.00209205	0.0188285	0.0209205	0.0209205
ENSG00000006530.18	0.684398	-3.92645	0.407722	10.7168	0.0329114	0.0126582	0.0329114	0.0202532	0.0253165	0.0202532	0.00759494	0.0253165	0.0151899	0.0202532	0.0177215	0.0202532	0.00759494	0.0227848	0.0151899	0.0278481	0.0253165	0.00506329	0.0303797	0.0101266	0.0101266	0.0151899	0.0101266	0.0303797	0.0126582	0	0.00253165	0	0.00759494	0.0202532	0.0253165	0.0253165	0.035443	0.0101266	0.043038	0.035443	0.546835	0.417722	0.470886	0.0202532	0.0303797	0.00506329	0.0126582	0.0329114	0.0151899
ENSG00000006534.16	0.362474	-3.91121	-0.0752075	10.6193	0.0021322	0.0383795	0.0319829	0	0.00639659	0.021322	0.0127932	0.0021322	0	0.0362473	0.00852878	0.0021322	0	0.0298507	0.0255864	0.00852878	0.010661	0.0149254	0.0469083	0.00426439	0.00639659	0.0298507	0.010661	0.0149254	0.0021322	0.0234542	0.0255864	0.00852878	0.00426439	0.021322	0.0852878	0.00426439	0.0021322	0.0362473	0.0554371	0.00639659	0.643923	0.422175	0.863539	0.00639659	0.0597015	0.00639659	0.010661	0.00639659	0.0383795
ENSG00000006576.16	1.19411	-5.08582	-1.2931	11.2456	0.0427807	0.0120321	0.0294118	0.0254011	0.0334225	0.0106952	0	0.0200535	0.0200535	0.0106952	0.0120321	0.0227273	0.0280749	0.0147059	0.0120321	0.0147059	0.013369	0.00935829	0.0187166	0.026738	0.0120321	0.0040107	0.0026738	0.0200535	0.00935829	0.0026738	0.0040107	0.00534759	0.0106952	0.0147059	0.0160428	0.0307487	0.0441176	0.013369	0.0160428	0.026738	0.477273	0.398396	0.330214	0.0240642	0.00534759	0.0013369	0.0147059	0.0227273	0.0026738
ENSG00000006607.14	0.438757	-4.42585	-0.0491021	12.0427	0.0236967	0.0180095	0.0388626	0.0028436	0.0170616	0.0199052	0.00758294	0.0123223	0.0170616	0.0255924	0.0151659	0.0123223	0.00758294	0.0189573	0.0199052	0.0104265	0.0132701	0.0227488	0.0379147	0.0113744	0.0161137	0.0227488	0.000947867	0.0208531	0.0056872	0.0123223	0.0113744	0.00473934	0.0104265	0.0255924	0.0483412	0.0123223	0.0255924	0.0255924	0.0445498	0.0170616	0.565877	0.409479	0.637915	0.0170616	0.0208531	0.00473934	0.0170616	0.0132701	0.0255924
ENSG00000006611.16	-0.178633	-3.36836	0.248016	11.4737	0.0180832	0.00904159	0.0542495	0.0144665	0.00361664	0.0162749	0.00180832	0.00542495	0.00542495	0.0180832	0.00361664	0.00361664	0.00180832	0.0415913	0.0198915	0.0198915	0.00361664	0.0126582	0.045208	0.00723327	0.00904159	0.0198915	0.00180832	0.0126582	0.0108499	0.00723327	0.0307414	0.00904159	0.00361664	0.0235081	0.0560579	0.00723327	0.0325497	0.0361664	0.0759494	0.0253165	0.647378	0.352622	0.683544	0.0144665	0.0144665	0.00361664	0.0198915	0.0162749	0.0433996
ENSG00000006625.18	0.544949	-4.43751	0.209649	9.49985	0.0529101	0.021164	0.031746	0.031746	0.026455	0.010582	0.00529101	0.015873	0	0.010582	0.00529101	0.031746	0.021164	0.015873	0.026455	0.021164	0.031746	0.00529101	0.015873	0.00529101	0.021164	0.010582	0.00529101	0.00529101	0.010582	0.00529101	0	0	0	0.00529101	0.037037	0.010582	0.0634921	0.021164	0.031746	0.021164	0.502646	0.37037	0.444444	0.015873	0.021164	0.010582	0.00529101	0.026455	0.026455
ENSG00000006634.8	0.701791	-3.8094	-2.67694	10.9844	0.0851064	0.012766	0.0468085	0.0170213	0.012766	0.012766	0	0.0170213	0.0297872	0.0212766	0.00851064	0.0297872	0.00851064	0.0170213	0.0170213	0.0340426	0.0255319	0.00425532	0.00425532	0.0255319	0.0255319	0.00425532	0	0.0255319	0.00851064	0	0	0	0	0.012766	0.012766	0.0212766	0.0468085	0.0212766	0.00425532	0.0340426	0.438298	0.391489	0.297872	0.0212766	0.00851064	0	0.00851064	0.0382979	0.00425532
ENSG00000006652.14	0.49986	-3.48709	-1.30934	10.4888	0.0420354	0.00884956	0.0376106	0.0176991	0.0176991	0.0132743	0.00884956	0.0287611	0.0154867	0.0176991	0.0132743	0.0199115	0.00663717	0.0110619	0.0287611	0.0331858	0.00884956	0.00884956	0.0176991	0.0132743	0.0132743	0.00442478	0.00221239	0.0110619	0.00884956	0.00663717	0.00884956	0.00442478	0.0110619	0.00884956	0.0221239	0.0353982	0.0575221	0.0176991	0.0221239	0.0420354	0.511062	0.415929	0.387168	0.0376106	0.0132743	0.0110619	0.0265487	0.0243363	0.0110619
ENSG00000006695.12	-0.5275	-5.00446	-0.386695	10.42	0.0202703	0.018018	0.0202703	0.0157658	0.0292793	0.0157658	0.00225225	0.0112613	0.018018	0.0247748	0.00900901	0.00225225	0.00900901	0.0225225	0.0225225	0.0135135	0.00675676	0.0157658	0.018018	0.0045045	0.0202703	0.0157658	0.0202703	0.018018	0.00225225	0.0135135	0.0112613	0.0045045	0.00900901	0.036036	0.0563063	0.0135135	0.0225225	0.0225225	0.0135135	0.00675676	0.542793	0.477477	0.599099	0.0247748	0.0292793	0.00675676	0.0202703	0.0225225	0.027027
ENSG00000006704.10	-2.33268	-5.39332	-0.490079	11.5953	0.0104167	0.025	0.0552083	0.00729167	0.00729167	0.0166667	0.00520833	0.00416667	0.00520833	0.01875	0.0177083	0.00625	0.00104167	0.0427083	0.0197917	0.0125	0.00625	0.0114583	0.021875	0.00625	0.0208333	0.0416667	0.0135417	0.0135417	0.00729167	0.0114583	0.0239583	0.00104167	0.003125	0.0229167	0.05625	0.0104167	0.015625	0.0447917	0.0614583	0.015625	0.604167	0.426042	0.757292	0.00520833	0.0458333	0.00625	0.00520833	0.0135417	0.0239583
ENSG00000006712.15	-0.147673	-5.18743	0.950247	10.8065	0.0244361	0.0169173	0.0413534	0.018797	0.0075188	0.0169173	0.0037594	0.0093985	0.0037594	0.0319549	0.0131579	0.0300752	0.0018797	0.0263158	0.0225564	0.0093985	0.0018797	0.0150376	0.0469925	0.0056391	0.0131579	0.0206767	0.0037594	0.0112782	0.0093985	0.0075188	0.0206767	0.0037594	0.0037594	0.0056391	0.0112782	0.0075188	0.037594	0.0526316	0.0996241	0.0413534	0.595865	0.389098	0.656015	0.0075188	0.0338346	0.0056391	0.0244361	0.0037594	0.0300752
ENSG00000006715.16	0.536116	-5.88495	-0.0960138	11.4078	0.0304094	0.0152047	0.0502924	0.0210526	0.0105263	0.00584795	0.00116959	0.0116959	0.019883	0.0105263	0.00467836	0.0210526	0.0105263	0.0233918	0.0245614	0.0385965	0.0105263	0.0128655	0.0233918	0.0233918	0.0175439	0.0105263	0.00116959	0.00701754	0.00935673	0.00233918	0.00584795	0.00467836	0.00350877	0.00818713	0.025731	0.0304094	0.0643275	0.0245614	0.0339181	0.0397661	0.51345	0.309942	0.432749	0.019883	0.00818713	0.00116959	0.0175439	0.0140351	0.0128655
ENSG00000006740.17	-1.92764	-4.50927	-1.50499	11.2935	0.020757	0.015873	0.039072	0.010989	0.017094	0.013431	0.00854701	0.00976801	0.004884	0.025641	0.010989	0.00976801	0.00610501	0.015873	0.031746	0.014652	0.015873	0.015873	0.0500611	0.003663	0.015873	0.037851	0.017094	0.028083	0.00854701	0.00854701	0.00854701	0.001221	0.00610501	0.021978	0.041514	0.01221	0.021978	0.025641	0.0500611	0.014652	0.594628	0.456654	0.643468	0.019536	0.032967	0.00854701	0.028083	0.00976801	0.019536
ENSG00000006744.19	0.115253	-4.16457	1.0243	11.2992	0.0145103	0.0181378	0.0326481	0.00846433	0.0133011	0.019347	0.00483676	0.00483676	0.0108827	0.0169287	0.019347	0.0157195	0.00967352	0.0217654	0.0241838	0.0133011	0.00725514	0.0326481	0.0471584	0.00604595	0.025393	0.0217654	0.00725514	0.0120919	0.00604595	0.0157195	0.0157195	0.00241838	0.00120919	0.0241838	0.04474	0.0157195	0.0314389	0.0217654	0.0471584	0.0120919	0.605804	0.426844	0.65659	0.0145103	0.0338573	0.0120919	0.0181378	0.019347	0.019347
ENSG00000006756.16	-0.524466	-4.3196	0.146199	10.8788	0.010101	0.016835	0.0151515	0.0151515	0.00841751	0.023569	0.013468	0.00841751	0.0151515	0.0117845	0.013468	0.00841751	0.00505051	0.0151515	0.020202	0.0117845	0.0016835	0.0286195	0.0353535	0.0252525	0.00841751	0.0319865	0.0151515	0.00841751	0.00841751	0.010101	0.00673401	0	0.00673401	0.0252525	0.0420875	0.013468	0.013468	0.0286195	0.0286195	0.0151515	0.602694	0.478114	0.661616	0.026936	0.030303	0.016835	0.00673401	0.0286195	0.03367
ENSG00000006757.12	-0.440222	-5.86473	-0.208412	9.57554	0.0354331	0.0275591	0.0354331	0.011811	0.00787402	0.019685	0.00393701	0.00787402	0.019685	0.011811	0.011811	0.011811	0.00393701	0.0314961	0.019685	0.015748	0.00787402	0.019685	0.0275591	0.00393701	0.00787402	0.0275591	0.00393701	0.00393701	0.011811	0	0.00393701	0	0.023622	0.015748	0.0393701	0.023622	0.0354331	0.023622	0.015748	0.015748	0.531496	0.393701	0.547244	0.0314961	0.0314961	0.011811	0.015748	0.019685	0.015748
ENSG00000006831.10	0.39459	-6.12212	0.106941	10.1824	0.0155039	0.0103359	0.0129199	0.0103359	0.0180879	0.00775194	0	0.00258398	0.0103359	0.0129199	0.00516796	0.0103359	0.0129199	0.0310078	0.0310078	0.0258398	0.0129199	0.0232558	0.0155039	0.0284238	0.0155039	0.00516796	0	0.0310078	0.00775194	0.00516796	0.0155039	0.00258398	0.00775194	0.0258398	0.0310078	0.0103359	0.0310078	0.0129199	0.0284238	0.0258398	0.534884	0.395349	0.501292	0.0103359	0.0284238	0	0.0180879	0.0258398	0.0258398
ENSG00000006837.12	1.09358	-3.12681	-0.778614	10.8986	0.0771144	0.0149254	0.0373134	0.0597015	0.0223881	0.00497512	0	0.0199005	0.0199005	0.00995025	0.0199005	0.0248756	0.0199005	0.0149254	0.0273632	0.0223881	0.0348259	0.00995025	0.0124378	0.0174129	0.0323383	0.0174129	0	0.0223881	0.00248756	0.00248756	0	0	0.00497512	0.00995025	0.0124378	0.0174129	0.0472637	0.00746269	0.0348259	0.0348259	0.460199	0.345771	0.310945	0.0199005	0.00248756	0	0.0124378	0.0298507	0.00497512
ENSG00000007047.15	-0.712787	-6.03915	-0.798082	11.1923	0.0172643	0.0305445	0.0358566	0.00531208	0.0106242	0.0385126	0.0119522	0.00531208	0.00664011	0.0385126	0.00664011	0.0119522	0	0.0239044	0.0159363	0.00929615	0.00265604	0.0185923	0.0199203	0.00796813	0.0159363	0.0385126	0.0106242	0.0146082	0.00929615	0.0305445	0.0345286	0.00398406	0.00265604	0.0212483	0.061089	0	0.0146082	0.0265604	0.0557769	0.00531208	0.600266	0.5166	0.766268	0.0146082	0.0345286	0.00796813	0.0132802	0.00796813	0.0318725
ENSG00000007062.11	0.812943	-5.3268	0.0637018	11.3826	0.0315053	0.0233372	0.0210035	0.0396733	0.0151692	0.0175029	0.00233372	0.0245041	0.0140023	0.0233372	0.00933489	0.0151692	0.0175029	0.0268378	0.0163361	0.0291715	0.0175029	0.00816803	0.0221704	0.0116686	0.00700117	0.0105018	0.00350058	0.0163361	0.00700117	0.00233372	0.00466744	0.00466744	0.0128355	0.0151692	0.042007	0.0186698	0.0326721	0.0186698	0.0151692	0.0291715	0.470245	0.36056	0.458576	0.0221704	0.00466744	0.00466744	0.0151692	0.0186698	0.0175029
ENSG00000007080.11	-0.344729	-4.84987	1.78365	9.39446	0.0178571	0.03125	0.0982143	0.00446429	0.00892857	0.0133929	0.0133929	0	0.00446429	0.0178571	0.0133929	0	0	0.00892857	0.0223214	0.00446429	0.00446429	0.00892857	0.0491071	0.00892857	0.00446429	0.0223214	0.0178571	0.00446429	0.00446429	0.0401786	0.0401786	0.00892857	0.00446429	0.03125	0.0491071	0	0.0133929	0.0491071	0.120536	0.00892857	0.683036	0.397321	0.852679	0.0223214	0.0758929	0.0267857	0.00446429	0	0.0133929
ENSG00000007168.13	0.400834	-5.46767	-0.409407	10.2691	0.0389294	0.00486618	0.0437956	0.0218978	0.0194647	0.0145985	0.00486618	0.026764	0.0121655	0.00973236	0.00486618	0.0145985	0.00973236	0.00729927	0.0291971	0.0218978	0.0121655	0.0170316	0.0121655	0.0218978	0.0145985	0.00729927	0.00243309	0.00729927	0.0170316	0.00243309	0.00243309	0.0145985	0.00973236	0.00729927	0.0121655	0.0145985	0.0559611	0.0194647	0.0194647	0.0437956	0.513382	0.408759	0.399027	0.0194647	0.00729927	0.00243309	0.0218978	0.0194647	0.0194647
ENSG00000007202.15	-1.08696	-6.20454	-3.00132	12.7127	0.0134168	0.0228086	0.0389088	0.009839	0.0174419	0.0165474	0.00178891	0.0174419	0.00402504	0.0210197	0.00760286	0.0169946	0.00402504	0.0201252	0.0201252	0.0178891	0.0152057	0.0169946	0.0487478	0.0161002	0.0192308	0.0125224	0.000447227	0.0174419	0.00760286	0.00805009	0.0178891	0.00939177	0.0192308	0.0210197	0.0509839	0.019678	0.0223614	0.0214669	0.0398032	0.0286225	0.580501	0.385063	0.58229	0.0129696	0.0214669	0.00313059	0.0161002	0.00894454	0.0169946
ENSG00000007255.10	-0.601361	-5.27301	1.98803	9.03067	0.0114943	0.00574713	0.0344828	0.00574713	0	0.0344828	0.0114943	0.00574713	0	0.0287356	0.0114943	0	0	0	0.0344828	0.0114943	0.00574713	0.0172414	0.0402299	0	0	0.0344828	0.0172414	0	0	0.0114943	0.00574713	0.0114943	0.00574713	0.0402299	0.0862069	0.00574713	0.0114943	0.0287356	0.0632184	0.0114943	0.66092	0.402299	0.833333	0.0114943	0.045977	0.0172414	0.0172414	0.00574713	0.0402299
ENSG00000007341.19	0.316302	-2.60657	-0.0970593	10.8486	0.0293578	0.0110092	0.0146789	0.0238532	0.0311927	0.012844	0.00183486	0.0146789	0.0293578	0.0110092	0.0183486	0.00733945	0.0146789	0.0110092	0.0201835	0.0220183	0.0110092	0.00733945	0.0293578	0.0220183	0.0183486	0.00550459	0.00183486	0.0256881	0.00550459	0	0.00366972	0.00366972	0.012844	0.00733945	0.0275229	0.0183486	0.0550459	0.012844	0.0183486	0.0165138	0.506422	0.438532	0.374312	0.0458716	0.0201835	0.00917431	0.0238532	0.0183486	0.0146789
ENSG00000007376.8	-1.30895	-5.6449	0.446029	10.1972	0.00319489	0.0159744	0.028754	0	0.00958466	0.0319489	0.0159744	0.00638978	0.00319489	0.0383387	0.0159744	0.00319489	0	0.0159744	0.0127796	0.00638978	0	0.0319489	0.0351438	0.00319489	0.0191693	0.0447284	0.00958466	0.0255591	0	0.0191693	0.0415335	0	0.00319489	0.0159744	0.0894569	0	0.00958466	0.0415335	0.0511182	0.0159744	0.648562	0.498403	0.837061	0.0159744	0.0319489	0.00958466	0.00638978	0.00319489	0.0447284
ENSG00000007384.15	-0.730295	-4.56536	-0.0374782	11.395	0.0046729	0.0140187	0.036215	0	0.00700935	0.0257009	0.00934579	0.00700935	0.00116822	0.0280374	0.0116822	0.00934579	0.00233645	0.0385514	0.0151869	0.0046729	0.00116822	0.0245327	0.0420561	0.00817757	0.0128505	0.0327103	0.0140187	0.00584112	0.00817757	0.0315421	0.0245327	0.00817757	0.0046729	0.0303738	0.0549065	0.00350467	0.00934579	0.036215	0.0525701	0.010514	0.601636	0.459112	0.823598	0.0116822	0.0338785	0.0140187	0.00934579	0.00350467	0.0315421
ENSG00000007392.16	-0.0343916	-3.29552	0.323387	10.2981	0.0295699	0.00268817	0.0403226	0.0134409	0.00537634	0.0107527	0.00537634	0.00537634	0.0322581	0.0188172	0.0322581	0.0134409	0.00268817	0.0134409	0.0215054	0.0107527	0.00268817	0.0188172	0.0349462	0.0134409	0	0.00537634	0.00268817	0.00268817	0.0188172	0.0188172	0.0537634	0.0215054	0.00268817	0.0134409	0.0241935	0.016129	0.0591398	0.0349462	0.061828	0.0322581	0.58871	0.465054	0.580645	0.0241935	0.0188172	0.0107527	0.0241935	0.0134409	0.00806452
ENSG00000007402.11	-0.878845	-6.63728	1.10843	11.7578	0.0061082	0.0471204	0.0383944	0.013089	0.0139616	0.0200698	0.0113438	0.0078534	0.0069808	0.0200698	0.0122164	0.004363	0.0017452	0.0253054	0.0165794	0.0078534	0.0052356	0.0157068	0.0462478	0.0017452	0.0069808	0.0253054	0.0157068	0.013089	0.0034904	0.0157068	0.0139616	0.004363	0.0078534	0.0209424	0.0628272	0.0061082	0.0078534	0.0401396	0.0532286	0.0200698	0.593368	0.394415	0.771379	0.0113438	0.039267	0.0078534	0.0148342	0.0078534	0.0375218
ENSG00000007516.13	-2.93863	-4.71392	1.04538	11.8309	0.00512821	0.0153846	0.0358974	0.0034188	0.0042735	0.0222222	0.0128205	0.00512821	0.0042735	0.0350427	0.0153846	0.00683761	0.000854701	0.0162393	0.0145299	0.0034188	0.0034188	0.0247863	0.0487179	0.00512821	0.0102564	0.0247863	0.00512821	0.0179487	0.0042735	0.025641	0.0111111	0.00683761	0.0017094	0.0333333	0.0923077	0.00683761	0.00598291	0.0401709	0.0683761	0.0136752	0.669231	0.430769	0.817094	0.0102564	0.0512821	0.0145299	0.0153846	0.00769231	0.0264957
ENSG00000007520.4	-1.49638	-5.14629	-0.459811	9.87652	0.00958466	0.0159744	0.0255591	0.00319489	0.00319489	0.00638978	0.0127796	0.00319489	0.0159744	0.0255591	0.0159744	0.00319489	0	0.0127796	0.00958466	0.00319489	0	0.0127796	0.0351438	0	0.00958466	0.0351438	0.0223642	0.00958466	0.00319489	0.0383387	0.0223642	0	0	0.00638978	0.0638978	0.00638978	0.00958466	0.0383387	0.0702875	0.0159744	0.686901	0.536741	0.817891	0.00638978	0.057508	0.0383387	0.0191693	0.0159744	0.0607029
ENSG00000007541.16	-2.24351	-3.89159	-0.690072	11.4813	0.00171821	0.0103093	0.0223368	0	0.00343643	0.0154639	0.0154639	0.00515464	0.00515464	0.0274914	0.0103093	0.00687285	0.00171821	0.0309278	0.0137457	0.00343643	0.00171821	0.032646	0.0412371	0.00859107	0.00171821	0.0360825	0.00343643	0.00687285	0.00343643	0.024055	0.0257732	0.00515464	0.00343643	0.0601375	0.111684	0.00515464	0.00171821	0.0292096	0.0360825	0.00171821	0.661512	0.429553	0.872852	0.00343643	0.0549828	0.00859107	0.0120275	0.00687285	0.0309278
ENSG00000007545.15	-1.56666	-4.44747	0.323741	11.896	0.00944882	0.0212598	0.0456693	0.00551181	0.0125984	0.0173228	0.00393701	0.00787402	0.00393701	0.0370079	0.00944882	0.0125984	0.0015748	0.019685	0.0102362	0.00866142	0.000787402	0.0149606	0.0464567	0.00393701	0.0212598	0.0440945	0.0181102	0.0228346	0.00393701	0.0141732	0.0244094	0.0023622	0.00472441	0.0244094	0.0472441	0.00787402	0.015748	0.0362205	0.0448819	0.0133858	0.623622	0.524409	0.733071	0.0133858	0.0330709	0.011811	0.0181102	0.011811	0.0425197
ENSG00000007866.21	-0.629445	-4.76386	0.831535	10.4221	0.0183486	0.0252294	0.0458716	0.00458716	0	0.016055	0.0137615	0.00688073	0.00229358	0.0458716	0.00458716	0.00688073	0.00458716	0.0366972	0.0229358	0.00917431	0	0.0183486	0.0573394	0.00229358	0.00688073	0.0389908	0.016055	0.016055	0.00458716	0.00917431	0.0229358	0.00458716	0.00229358	0.016055	0.0481651	0.00688073	0.00229358	0.0344037	0.059633	0.00917431	0.568807	0.415138	0.802752	0.00688073	0.0458716	0.00688073	0.0114679	0.0114679	0.0206422
ENSG00000007923.16	0.202456	-4.82706	0.429506	11.0389	0.0178571	0.0160714	0.0410714	0.0142857	0.0142857	0.0178571	0.00892857	0.0125	0.0160714	0.0232143	0.025	0.00714286	0.00714286	0.0267857	0.0178571	0.0142857	0.00535714	0.0178571	0.0464286	0.00357143	0.0107143	0.0107143	0.00357143	0.0107143	0.0142857	0.00357143	0.0107143	0.00714286	0.00714286	0.0303571	0.0410714	0.00714286	0.0303571	0.0303571	0.05	0.0178571	0.567857	0.392857	0.630357	0.0107143	0.0303571	0.00892857	0.0196429	0.0321429	0.0125
ENSG00000007944.15	-0.718019	-4.59425	0.748855	10.3869	0.0201794	0.0358744	0.0336323	0.0112108	0.00672646	0.0224215	0.0112108	0.00896861	0.00896861	0.0381166	0.0224215	0.00672646	0.00896861	0.0224215	0.0246637	0.0156951	0.00224215	0.0179372	0.0493274	0.0134529	0.00672646	0.0044843	0.00224215	0.0134529	0.0044843	0.00224215	0.00672646	0.0044843	0.00896861	0.0313901	0.0358744	0.00896861	0.0269058	0.0201794	0.0493274	0.00896861	0.511211	0.381166	0.656951	0.0134529	0.0336323	0.00896861	0.0112108	0.0134529	0.0179372
ENSG00000007968.7	-0.0122919	-4.34635	0.0797946	10.3608	0.00684932	0.0182648	0.043379	0.00228311	0.00913242	0.0319635	0.00684932	0.0205479	0.00684932	0.0388128	0.0114155	0.00228311	0.00228311	0.0273973	0.0114155	0.00913242	0.00913242	0.00684932	0.0547945	0	0.0273973	0.0502283	0.0228311	0.0228311	0.00228311	0.00456621	0.00913242	0.00228311	0	0.0296804	0.0753425	0.00228311	0.00913242	0.0479452	0.0570776	0.0114155	0.621005	0.468037	0.787671	0.00913242	0.0296804	0.0159817	0.0159817	0.00456621	0.0228311
ENSG00000008018.9	0.527889	-5.81519	1.35563	9.50581	0.0206612	0.0165289	0.0330579	0.0123967	0.0206612	0.00413223	0.0123967	0.0206612	0.0247934	0.0123967	0.0123967	0.00826446	0.00826446	0.0206612	0.0371901	0.0330579	0	0.00413223	0.0206612	0.0165289	0.00826446	0.0123967	0.00826446	0.00826446	0.00826446	0.00413223	0.0123967	0	0.00826446	0.00413223	0.0330579	0.0123967	0.0289256	0.0330579	0.0165289	0.0289256	0.5	0.433884	0.495868	0.0289256	0.0206612	0.00826446	0.0289256	0.0289256	0.0165289
ENSG00000008083.14	0.507853	-5.5142	-0.643352	11.8696	0.0312751	0.0200481	0.0609463	0.0176423	0.0120289	0.0176423	0.0064154	0.0152366	0.00721732	0.0184443	0.0192462	0.0128308	0.0032077	0.0176423	0.0184443	0.010425	0.0096231	0.0304731	0.0360866	0.0064154	0.0112269	0.0264635	0.0120289	0.010425	0.00561347	0.0128308	0.0184443	0.00400962	0.00561347	0.021652	0.0368885	0.00481155	0.0272654	0.0224539	0.0537289	0.0136327	0.564555	0.44186	0.675221	0.0120289	0.0256616	0.00882117	0.0176423	0.0096231	0.0288693
ENSG00000008128.23	0.202637	-4.18517	-0.403081	11.2402	0.0332907	0.0192061	0.049936	0.00384123	0.00384123	0.021767	0.0102433	0.00256082	0.0179257	0.0268886	0.0204866	0.00896287	0.00256082	0.0243278	0.0243278	0.00512164	0.00256082	0.0166453	0.0332907	0.0128041	0.00768246	0.0230474	0.0115237	0.00640205	0.00768246	0.0153649	0.0294494	0.00384123	0.00128041	0.0166453	0.0435339	0.00512164	0.0640205	0.0358515	0.106274	0.0192061	0.604353	0.380282	0.713188	0.00896287	0.021767	0.00512164	0.00640205	0.00768246	0.0243278
ENSG00000008130.15	-0.679984	-3.79369	-1.043	10.9578	0.00671141	0.0223714	0.0469799	0.0111857	0.00447427	0.0223714	0.0178971	0.00671141	0.00671141	0.0313199	0.00894855	0.00671141	0.00447427	0.0425056	0.0313199	0.00671141	0.00894855	0.0223714	0.033557	0.00671141	0.0111857	0.0268456	0.0134228	0.00671141	0.00223714	0.00671141	0.0223714	0	0.00447427	0.01566	0.0469799	0.00671141	0.0201342	0.0290828	0.049217	0.0178971	0.568233	0.422819	0.774049	0.0134228	0.0380313	0.0111857	0.0111857	0.0134228	0.0246085
ENSG00000008256.16	-0.62771	-6.26677	-0.702073	10.2336	0.0374065	0.0399002	0.0374065	0.0174564	0.00997506	0.0149626	0.00997506	0.0074813	0.00997506	0.0199501	0.0249377	0.00498753	0.00498753	0.0349127	0.0249377	0.0249377	0.00498753	0.00997506	0.0224439	0.00498753	0.00498753	0.0249377	0.00997506	0.00498753	0.00498753	0.0149626	0.00997506	0.0074813	0.0124688	0.0249377	0.0299252	0.0124688	0.0399002	0.0448878	0.0673317	0.0224439	0.533666	0.341646	0.660848	0.0074813	0.0274314	0.00249377	0.0074813	0.0124688	0.0224439
ENSG00000008277.14	0.000239405	-5.07799	-0.920152	11.5994	0.0424799	0.0206659	0.0229621	0.0287026	0.0114811	0.0160735	0.00574053	0.0241102	0.0149254	0.00803674	0.0114811	0.0172216	0.0137773	0.0137773	0.0172216	0.0298507	0.0149254	0.0114811	0.0183697	0.0172216	0.0126292	0.00229621	0.00344432	0.021814	0.00803674	0.00574053	0.00918485	0.00459242	0.00459242	0.010333	0.0149254	0.0241102	0.0401837	0.0264064	0.0252583	0.0309989	0.491389	0.428243	0.425947	0.0137773	0.0137773	0.00688863	0.00803674	0.0298507	0.0241102
ENSG00000008282.8	0.882577	-7.20946	1.30243	9.77314	0.0247934	0.0123967	0.0247934	0.0371901	0.0206612	0.0206612	0.00413223	0.0247934	0	0.0123967	0.00413223	0.0165289	0.0289256	0.0123967	0.0165289	0.0289256	0.0165289	0.00826446	0.00826446	0.00413223	0.0247934	0	0.00826446	0.0330579	0	0	0	0.00413223	0.0123967	0.0247934	0.0247934	0.0206612	0.00826446	0.00413223	0.0206612	0.0247934	0.479339	0.421488	0.38843	0.0206612	0.0206612	0	0.0330579	0.0247934	0.0289256
ENSG00000008283.16	-0.486935	-5.88366	1.23207	10.255	0.00396825	0.015873	0.0277778	0.00396825	0.00396825	0.031746	0.00793651	0	0	0.0277778	0.00793651	0	0.00396825	0.0277778	0.015873	0.00396825	0	0.0238095	0.031746	0	0.00396825	0.0198413	0	0.00793651	0.00396825	0.0119048	0.0119048	0.00396825	0.00396825	0.0277778	0.119048	0.00793651	0.00793651	0.0198413	0.0277778	0.00396825	0.619048	0.416667	0.84127	0.015873	0.047619	0.0277778	0.015873	0.0119048	0.0555556
ENSG00000008294.21	-0.113988	-4.97683	-0.479764	12.0444	0.0416036	0.0113464	0.0242057	0.0242057	0.0219365	0.0113464	0.00529501	0.0166415	0.0151286	0.0151286	0.00605144	0.0242057	0.00832073	0.015885	0.0204236	0.0143722	0.0196672	0.0075643	0.0340393	0.015885	0.0173979	0.00605144	0.00151286	0.0181543	0.00680787	0.00529501	0.0075643	0.00605144	0.00529501	0.00983359	0.0219365	0.0204236	0.0627837	0.0204236	0.0378215	0.0385779	0.571861	0.395613	0.406959	0.0249622	0.0113464	0.00453858	0.0234493	0.0234493	0.0166415
ENSG00000008300.17	-1.32485	-2.78318	-0.421075	13.279	0.00271657	0.0232418	0.0105644	0.0138847	0.0147902	0.0187142	0.0087534	0.0105644	0.00362209	0.0238455	0.00905524	0.0105644	0.00211289	0.017205	0.0123755	0.00694235	0.00573498	0.020827	0.0347117	0.00814971	0.0205252	0.0256565	0.01147	0.0166013	0.00784787	0.0277694	0.0232418	0.00784787	0.00724419	0.0262602	0.0534259	0.00784787	0.00905524	0.0371265	0.0422578	0.0156957	0.658919	0.506791	0.705403	0.0187142	0.038032	0.0126773	0.0217326	0.00935708	0.0407486
ENSG00000008311.15	0.349731	-4.70224	-0.168987	11.4833	0.0366775	0.0118662	0.0237325	0.0226537	0.0237325	0.00862999	0.00539374	0.0118662	0.0151025	0.00862999	0.0107875	0.0107875	0.01726	0.01726	0.0334412	0.0355987	0.0107875	0.0107875	0.0204962	0.021575	0.0107875	0.00862999	0.00431499	0.0280475	0.00107875	0.00431499	0.00647249	0.00431499	0.00970874	0.0140237	0.0118662	0.021575	0.0409924	0.0194175	0.02589	0.030205	0.526429	0.384035	0.414239	0.0204962	0.021575	0.0021575	0.0291262	0.0334412	0.0237325
ENSG00000008323.15	-1.46407	-4.1545	-0.766982	11.3498	0.00505689	0.00505689	0.0328698	0.00505689	0.00632111	0.0290771	0.00505689	0.0126422	0.00758534	0.0214918	0.0176991	0.00758534	0.00126422	0.0189633	0.0189633	0.00884956	0.0164349	0.0240202	0.0417193	0.00884956	0.0164349	0.0467762	0.00126422	0.0214918	0.0214918	0.0176991	0.0240202	0.00379267	0.00505689	0.0328698	0.0758534	0.011378	0.0252845	0.0265487	0.0707965	0.0139064	0.685209	0.457649	0.718078	0.00884956	0.0379267	0.00252845	0.0151707	0.0101138	0.0265487
ENSG00000008324.11	0.331956	-5.06245	1.19696	7.87652	0.0128205	0.025641	0.025641	0.0384615	0	0.025641	0	0.025641	0.0128205	0.0128205	0.0128205	0.0128205	0	0.025641	0.025641	0.0384615	0.0128205	0	0.0641026	0.025641	0.0128205	0	0.0128205	0	0	0.025641	0.0128205	0	0	0.025641	0.025641	0.0128205	0.025641	0.025641	0.0641026	0.0128205	0.551282	0.346154	0.628205	0.025641	0.025641	0.0128205	0.0128205	0	0.025641
ENSG00000008382.15	-0.80214	-6.12154	0.714801	10.796	0.0059761	0.0159363	0.0398406	0.0059761	0.00796813	0.0179283	0.00796813	0.00199203	0.00398406	0.0378486	0.0119522	0.0139442	0	0.0219124	0.0219124	0	0.00199203	0.0258964	0.0378486	0	0.0139442	0.0199203	0.0179283	0.0239044	0	0.00996016	0.0219124	0	0	0.0239044	0.0737052	0.00398406	0.0139442	0.0458167	0.0657371	0.00398406	0.651394	0.472112	0.818725	0.0139442	0.0378486	0.0219124	0.00996016	0.00996016	0.0577689
ENSG00000008405.12	0.398004	-6.53672	-0.563616	10.783	0.0306644	0.0136286	0.0221465	0.032368	0.0204429	0.00170358	0	0.0204429	0.0153322	0.0136286	0.011925	0.0204429	0.00851789	0.0221465	0.0187394	0.0238501	0.0136286	0.00851789	0.0255537	0.0136286	0.0153322	0.011925	0.00170358	0.0306644	0.0153322	0.00340716	0.00340716	0.0136286	0.0153322	0.011925	0.0238501	0.0238501	0.0425894	0.0187394	0.0204429	0.0272572	0.524702	0.432709	0.396934	0.0272572	0.0153322	0.00340716	0.0136286	0.0289608	0.0170358
ENSG00000008441.16	-0.53513	-6.32874	0.513646	10.6546	0.00452489	0.020362	0.0565611	0.00226244	0.00904977	0.0271493	0.0113122	0.0113122	0.00452489	0.020362	0	0.0135747	0	0.0316742	0.0113122	0.00678733	0.00678733	0.0294118	0.0452489	0.00678733	0.0113122	0.0361991	0.0180995	0.020362	0.00226244	0.0180995	0.0271493	0.00226244	0.00226244	0.00904977	0.0588235	0.00452489	0.00904977	0.0361991	0.0339367	0.0226244	0.576923	0.468326	0.753394	0.020362	0.0113122	0.0113122	0.0158371	0.0135747	0.0226244
ENSG00000008513.16	-1.17483	-4.96813	-0.61519	10	0.0117302	0.0381232	0.0498534	0.0146628	0	0.0645161	0.0117302	0	0.0117302	0.0117302	0.0205279	0.00293255	0.00293255	0.0498534	0.0234604	0.00293255	0.00293255	0.0322581	0.0205279	0.0058651	0.00879765	0.0117302	0.0058651	0.0175953	0.0058651	0.00879765	0.0146628	0	0	0.0293255	0.0498534	0	0.00293255	0.0322581	0.0439883	0.0175953	0.492669	0.390029	0.824047	0.0117302	0.0234604	0.00879765	0.0058651	0.00293255	0.0175953
ENSG00000008516.17	-2.79283	-3.08712	1.23151	10.8218	0.00888099	0.0124334	0.0213144	0.0017762	0.00888099	0.0248668	0.0017762	0.0071048	0	0.0248668	0.0124334	0	0	0.017762	0.0159858	0.0017762	0.0035524	0.017762	0.0479574	0.0053286	0.00888099	0.0692718	0.0248668	0.017762	0.0106572	0.0319716	0.0195382	0.0071048	0.0017762	0.0230906	0.0657194	0.0035524	0.0053286	0.0479574	0.035524	0.0142096	0.68206	0.516874	0.82238	0.0071048	0.0479574	0.0213144	0.00888099	0.0053286	0.0373002
ENSG00000008710.19	-2.47805	-4.68146	-1.15733	13.6565	0.00116171	0.0230019	0.0109201	0.00580855	0.00789963	0.0253253	0.017658	0.00371747	0.000697026	0.0369424	0.00975836	0.00673792	0.00139405	0.0164963	0.00906134	0.00185874	0.000929368	0.0211431	0.0378717	0.00348513	0.0109201	0.0311338	0.0148699	0.0130112	0.00232342	0.0260223	0.0211431	0.00464684	0.00255576	0.0292751	0.0771375	0.00325279	0.00580855	0.027881	0.0443773	0.00766729	0.667983	0.509294	0.839916	0.010223	0.0643587	0.0174257	0.0127788	0.00604089	0.0422862
ENSG00000008838.20	0.226851	-4.87236	0.325681	11.7932	0.0181818	0.0272727	0.0434343	0.00909091	0.010101	0.0232323	0.0121212	0.010101	0.0010101	0.020202	0.0020202	0.00808081	0	0.0393939	0.0343434	0.0121212	0.00505051	0.0191919	0.0393939	0.00606061	0.00505051	0.0242424	0.0040404	0.00707071	0.00505051	0.0151515	0.0131313	0.0030303	0.0040404	0.0313131	0.0828283	0.0111111	0.00808081	0.0323232	0.0565657	0.010101	0.564646	0.391919	0.772727	0.0111111	0.0484848	0.00606061	0.0151515	0.0111111	0.020202
ENSG00000008853.16	-0.656116	-5.81643	-0.599647	11.1434	0.00686813	0.0233516	0.0343407	0.00686813	0.00686813	0.0302198	0.00274725	0	0.00137363	0.0206044	0.00824176	0.00412088	0	0.0343407	0.0288462	0.00824176	0.00274725	0.0370879	0.0274725	0.00824176	0.0164835	0.0288462	0.00824176	0.00961538	0.010989	0.0178571	0.0206044	0.00961538	0.00549451	0.0343407	0.0480769	0.00137363	0.0151099	0.0412088	0.0480769	0.021978	0.607143	0.407967	0.769231	0.010989	0.032967	0.00412088	0.021978	0.00274725	0.0178571
ENSG00000008869.12	0.761785	-5.56142	-0.809923	12.6328	0.0352317	0.0101351	0.0120656	0.0207529	0.0236486	0.00916988	0.00337838	0.0222008	0.0120656	0.011583	0.00289575	0.023166	0.015444	0.00723938	0.0260618	0.0197876	0.015444	0.00579151	0.0250965	0.0217181	0.0197876	0.00434363	0.000965251	0.0188224	0.0139961	0.00434363	0.00337838	0.00965251	0.0159266	0.0149614	0.0217181	0.0318533	0.0415058	0.0135135	0.0144788	0.0279923	0.564189	0.434846	0.332529	0.0376448	0.0250965	0.00627413	0.0419884	0.0236486	0.00579151
ENSG00000008952.17	0.83716	-5.13737	0.802564	10.4009	0.0875	0.005	0.065	0.02	0.0225	0.01	0.0025	0.0125	0.005	0.0025	0.0175	0.02	0.0125	0.0075	0.02	0.0175	0.005	0.0175	0.015	0.0125	0.0225	0.0025	0	0.0075	0.01	0.0025	0.0075	0	0.005	0.0125	0.01	0.02	0.08	0.0275	0.0425	0.05	0.52	0.33	0.3825	0.015	0.0125	0.005	0.0175	0.04	0.0075
ENSG00000008988.9	-0.249421	-6.07904	-2.39617	8.87344	0.05	0.00833333	0.0583333	0.00833333	0.025	0.0333333	0.00833333	0.0333333	0.0333333	0.00833333	0	0.0166667	0.00833333	0.025	0.025	0.0666667	0	0.025	0.0166667	0	0.0166667	0.00833333	0.00833333	0.025	0.0333333	0.00833333	0	0.00833333	0.00833333	0.0166667	0	0	0.0333333	0.0166667	0.0416667	0.025	0.475	0.425	0.433333	0.025	0	0	0.025	0.025	0.00833333
ENSG00000009307.16	0.412402	-7.16921	-1.38979	11.3083	0.0494792	0.0208333	0.0273438	0.03125	0.0130208	0.0104167	0.00390625	0.0260417	0.00911458	0.0104167	0.00911458	0.0130208	0.00651042	0.015625	0.0195312	0.0364583	0.0182292	0.0078125	0.0234375	0.0143229	0.0117188	0.0104167	0	0.0169271	0.0104167	0.0104167	0.00260417	0.0117188	0.00390625	0.0078125	0.0273438	0.00911458	0.0520833	0.0182292	0.0260417	0.0507812	0.552083	0.351562	0.394531	0.0169271	0.0143229	0	0.0208333	0.0234375	0.0234375
ENSG00000009335.18	-0.260866	-5.33502	-1.31413	11.6983	0.0175277	0.0184502	0.0285978	0.0202952	0.0138376	0.0129151	0.00276753	0.0110701	0.0230627	0.0175277	0.0156827	0.0119926	0.0138376	0.0129151	0.0230627	0.0267528	0.0156827	0.0129151	0.0295203	0.00830258	0.0110701	0.0147601	0.00738007	0.0129151	0.0101476	0.00461255	0.00738007	0.00276753	0.0110701	0.0156827	0.0369004	0.0258303	0.0396679	0.0212177	0.0341328	0.0230627	0.508303	0.366236	0.5	0.0175277	0.0147601	0.00830258	0.0129151	0.0110701	0.0156827
ENSG00000009413.15	0.670837	-5.17287	-2.83956	13.2403	0.0504631	0.0137336	0.0268285	0.0412009	0.0220377	0.0114979	0.00159693	0.0220377	0.0233152	0.0124561	0.00894283	0.0268285	0.0153306	0.00990099	0.0210795	0.0242734	0.0223571	0.0073459	0.0287448	0.0162887	0.0274673	0.0105398	0.00191632	0.0223571	0.00766528	0.00319387	0.0047908	0.0047908	0.0114979	0.0073459	0.014053	0.0242734	0.0475886	0.0159693	0.019802	0.0344938	0.474609	0.398275	0.319387	0.0194826	0.00766528	0.00127755	0.019802	0.019802	0.00702651
ENSG00000009780.15	-0.779868	-4.96197	0.0147879	10.1749	0.0519481	0.0162338	0.0844156	0.0162338	0.025974	0.0227273	0.00324675	0.00974026	0.00649351	0.012987	0.00974026	0.012987	0.00974026	0.00974026	0.0194805	0.0227273	0.0162338	0.0194805	0.0779221	0.00649351	0.0162338	0.00974026	0	0.00649351	0.00324675	0.00974026	0.00649351	0.00324675	0	0.00649351	0.038961	0.00974026	0.0292208	0.0162338	0.0422078	0.0162338	0.464286	0.383117	0.564935	0.0162338	0.012987	0.00974026	0.025974	0.012987	0.00974026
ENSG00000009830.11	-0.539684	-3.90608	-1.02182	11.4548	0.0159787	0.023968	0.0173103	0.0106525	0.011984	0.0159787	0.00532623	0.0133156	0.00532623	0.0133156	0.00932091	0.0159787	0.00532623	0.0292943	0.0266312	0.011984	0.00266312	0.0292943	0.0199734	0.0106525	0.00798935	0.0266312	0.00932091	0.0106525	0.00665779	0.00798935	0.0186418	0.00532623	0.00665779	0.0359521	0.0665779	0.0133156	0.00798935	0.0252996	0.0213049	0.011984	0.565912	0.431425	0.680426	0.011984	0.0332889	0.00665779	0.0213049	0.023968	0.0386152
ENSG00000009844.16	0.93434	-5.2363	1.17589	9.85331	0.0194805	0.00974026	0.0422078	0.038961	0.0194805	0.00324675	0.00649351	0.0454545	0.00974026	0.012987	0.00649351	0.012987	0.0194805	0.012987	0.0227273	0.0194805	0.012987	0.012987	0.0454545	0.0162338	0.025974	0.012987	0.00974026	0.025974	0.00649351	0.00324675	0	0.00974026	0.00974026	0.00974026	0.012987	0.00974026	0.0519481	0.0162338	0.00974026	0.038961	0.538961	0.422078	0.37013	0.038961	0.0162338	0.00324675	0.0487013	0.0194805	0.0162338
ENSG00000009950.16	-0.433469	-4.61576	0.305141	11.432	0.007034	0.017585	0.028136	0.00468933	0.0199297	0.024619	0.00468933	0.00820633	0.00234467	0.031653	0.00820633	0.0128957	0.00117233	0.0234467	0.017585	0.00234467	0.00468933	0.0128957	0.0410317	0.00234467	0.0304807	0.0644783	0.0257913	0.0375147	0.00234467	0.0152403	0.028136	0.00937866	0.003517	0.0375147	0.0515826	0.00937866	0.00820633	0.03517	0.0398593	0.00937866	0.637749	0.52755	0.759672	0.007034	0.0363423	0.0128957	0.0117233	0.003517	0.0269637
ENSG00000009954.11	-0.0896642	-6.09966	-0.221939	12.1206	0.0532345	0.0154987	0.059973	0.0161725	0.0168464	0.0101078	0.00336927	0.0148248	0.0141509	0.0114555	0.0188679	0.0168464	0.00404313	0.0128032	0.0229111	0.0148248	0.0134771	0.0175202	0.0242588	0.0101078	0.0161725	0.0107817	0.00471698	0.0188679	0.00876011	0.0107817	0.0128032	0.00471698	0.0121294	0.0121294	0.0195418	0.0181941	0.0579515	0.0181941	0.0592992	0.0343666	0.53841	0.369946	0.493935	0.0195418	0.0188679	0.000673854	0.0215633	0.0128032	0.0128032
ENSG00000010017.13	-0.434764	-6.21959	-0.529227	11.0974	0.0191781	0.0164384	0.0164384	0.0328767	0.0136986	0.0164384	0.00273973	0.0109589	0.0178082	0.0150685	0.00136986	0.0273973	0.0123288	0.00821918	0.0260274	0.0136986	0.0205479	0.0136986	0.0369863	0.0191781	0.0232877	0.0178082	0.0438356	0.0205479	0.0109589	0.00136986	0.00684932	0.00273973	0.0150685	0.00684932	0.0150685	0.0123288	0.0369863	0.0178082	0.00958904	0.0232877	0.584932	0.49589	0.460274	0.0205479	0.0424658	0.0150685	0.0123288	0.0383562	0.0232877
ENSG00000010030.14	-0.490834	-3.8395	0.930292	10.1215	0.00706714	0.0176678	0.0565371	0.0106007	0.00353357	0.0282686	0.00706714	0.00706714	0.0106007	0.0141343	0.024735	0	0.00353357	0.024735	0.0212014	0.00706714	0.00353357	0.0353357	0.0459364	0.00353357	0.0212014	0.024735	0.0282686	0.0212014	0.0212014	0.0176678	0.0141343	0.00353357	0.00706714	0.0282686	0.0565371	0.0141343	0.0176678	0.0388693	0.0388693	0.0176678	0.618375	0.434629	0.70318	0.0141343	0.0212014	0.00353357	0.00353357	0.0176678	0.0282686
ENSG00000010072.16	0.259773	-3.85113	0.264655	10.5651	0.0510204	0.0244898	0.0265306	0.044898	0.0122449	0.0102041	0.00408163	0.0142857	0.0142857	0.022449	0.0122449	0.0244898	0.0142857	0.0183673	0.0163265	0.00408163	0.0122449	0.0122449	0.0326531	0.022449	0.0204082	0.00816327	0.00612245	0.0163265	0.0102041	0.00612245	0.00408163	0.00204082	0.0142857	0.00408163	0.0204082	0.0122449	0.0346939	0.022449	0.0367347	0.0244898	0.493878	0.4	0.446939	0.0122449	0.0163265	0.00408163	0.0163265	0.0163265	0.0102041
ENSG00000010165.20	0.165504	-5.14076	0.0840422	11.0369	0.0185714	0.01	0.04	0.00571429	0.00714286	0.0157143	0.00571429	0.00285714	0.00285714	0.0157143	0.0185714	0.0142857	0.00285714	0.0257143	0.0271429	0.0157143	0.0128571	0.0185714	0.05	0.00428571	0.0142857	0.0142857	0.00285714	0.0185714	0.0128571	0.00714286	0.02	0.00285714	0.01	0.02	0.05	0.00714286	0.02	0.0342857	0.0485714	0.0285714	0.615714	0.374286	0.671429	0.0128571	0.03	0.00571429	0.0214286	0.00857143	0.0257143
ENSG00000010219.13	0.121624	-4.045	0.904738	11.0593	0.0364683	0.024952	0.0633397	0.0153551	0.0153551	0.0191939	0.0134357	0.00767754	0.00959693	0.0172745	0.0153551	0.00575816	0.00767754	0.024952	0.0191939	0.0153551	0.0153551	0.0191939	0.0383877	0.0153551	0.0134357	0.0211132	0.00575816	0.0134357	0.00191939	0.00767754	0.00575816	0	0.00383877	0.0230326	0.049904	0.00767754	0.0191939	0.0287908	0.0460653	0.0211132	0.508637	0.347409	0.637236	0.00767754	0.024952	0.00767754	0.0134357	0.00959693	0.0172745
ENSG00000010244.18	0.552214	-3.5986	0.590825	10.5953	0.0222222	0.0020202	0.030303	0.0161616	0.0444444	0.00606061	0	0.0161616	0.0161616	0.0040404	0.0020202	0.020202	0.020202	0.00808081	0.0626263	0.0141414	0.030303	0.0040404	0.0444444	0.020202	0.0929293	0.0161616	0.00808081	0.0747475	0.00606061	0.0020202	0.0020202	0.00606061	0	0	0.0141414	0.0161616	0.0242424	0.00808081	0.00808081	0.0262626	0.60202	0.537374	0.29899	0.030303	0.00808081	0.0040404	0.0262626	0.0424242	0.0121212
ENSG00000010256.11	-0.446442	-3.64174	1.20828	10.5498	0.00623701	0.012474	0.024948	0.018711	0.012474	0.014553	0.012474	0.016632	0.002079	0.022869	0.002079	0.018711	0	0.029106	0.02079	0.012474	0.00831601	0.016632	0.035343	0.010395	0.012474	0.010395	0.00831601	0.012474	0.00623701	0.02079	0.018711	0.014553	0.010395	0.016632	0.0519751	0.004158	0.00831601	0.027027	0.0561331	0.02079	0.627859	0.455301	0.663202	0.027027	0.049896	0.010395	0.027027	0.012474	0.033264
ENSG00000010270.13	0.346863	-5.89855	-1.6775	9.46352	0.0255319	0.0212766	0.012766	0.012766	0.0170213	0.012766	0.00851064	0.00425532	0.00851064	0.00851064	0.0212766	0.00851064	0.0340426	0.0212766	0.0170213	0.0170213	0.012766	0.00425532	0.0212766	0.012766	0.00851064	0.00851064	0	0.0170213	0.00425532	0.00851064	0	0	0.00851064	0.0170213	0.0340426	0.0340426	0.0595745	0.0170213	0.0382979	0.0212766	0.510638	0.361702	0.442553	0.0382979	0.012766	0.00425532	0.0255319	0.012766	0.012766
ENSG00000010278.14	0.276524	-6.25286	2.22028	9.89178	0.0262009	0.0174672	0.0436681	0.0218341	0.00436681	0.0262009	0.00436681	0.00436681	0	0.00873362	0.00436681	0.00436681	0.0131004	0.0655022	0.0349345	0.0262009	0.00436681	0.0131004	0.0262009	0	0	0.00873362	0.00436681	0.00436681	0.00436681	0.00873362	0.00436681	0	0.00436681	0.0174672	0.0393013	0.00873362	0.0262009	0.0218341	0.0305677	0.0131004	0.475983	0.340611	0.716157	0.00436681	0.0393013	0.00873362	0.0218341	0.0305677	0.0436681
ENSG00000010292.13	0.45174	-5.63305	-0.254324	12.0386	0.0221113	0.0135521	0.0356633	0.0171184	0.0228245	0.0171184	0.000713267	0.0142653	0.00784593	0.010699	0.00713267	0.0128388	0.00784593	0.0221113	0.0278174	0.0171184	0.0121255	0.0142653	0.0477889	0.00927247	0.0192582	0.0199715	0.000713267	0.0121255	0.010699	0.00927247	0.0128388	0.0121255	0.0085592	0.0235378	0.0549215	0.0221113	0.0271041	0.0242511	0.0556348	0.021398	0.606277	0.383738	0.582739	0.0221113	0.0349501	0.00285307	0.0228245	0.0135521	0.0164051
ENSG00000010310.9	-2.84205	-2.15417	0.412745	10.6119	0	0.0192719	0.012848	0.00856531	0.0107066	0.0149893	0.0149893	0.00856531	0.00428266	0.012848	0.0149893	0.00856531	0.00214133	0.0278373	0.012848	0.0171306	0.0107066	0.0171306	0.0342612	0.00642398	0.00428266	0.0235546	0.00856531	0.00856531	0.00642398	0.0364026	0.0235546	0.00642398	0.00642398	0.0449679	0.0792291	0.0107066	0.0107066	0.0107066	0.0513919	0.00642398	0.610278	0.460385	0.800857	0.00642398	0.0449679	0.0149893	0.012848	0.00428266	0.0428266
ENSG00000010319.7	-1.3574	-4.32369	0.898114	11.2312	0.00383142	0.0140485	0.0268199	0.00510856	0.00383142	0.0229885	0.0102171	0.0114943	0.00127714	0.0229885	0.00893997	0.00766284	0.00127714	0.0140485	0.0140485	0.00510856	0.00255428	0.0242656	0.0421456	0.00766284	0.0166028	0.0344828	0.00255428	0.0242656	0.0114943	0.0191571	0.0357599	0.00510856	0.0102171	0.0242656	0.0561941	0.00510856	0.00893997	0.0293742	0.0523627	0.0178799	0.673052	0.482759	0.761175	0.0114943	0.0485313	0.00255428	0.0114943	0.00766284	0.0446999
ENSG00000010322.16	-0.456927	-3.82387	0.577887	12.2167	0.00664452	0.0212625	0.0318937	0.00531561	0.00664452	0.0245847	0.0112957	0.00930233	0.00531561	0.0252492	0.00531561	0.0106312	0.00332226	0.0299003	0.0119601	0.00730897	0.00199336	0.0252492	0.0451827	0.00797342	0.0152824	0.0265781	0.013289	0.0119601	0.000664452	0.0199336	0.0126246	0.00332226	0.00332226	0.0325581	0.0644518	0.00730897	0.0192691	0.0325581	0.0744186	0.0126246	0.63588	0.411296	0.770764	0.0106312	0.0458472	0.00730897	0.0152824	0.00863787	0.0299003
ENSG00000010404.18	0.137126	-6.47116	-2.8585	10.9233	0.0108893	0.0235935	0.0235935	0.0163339	0.00544465	0.0235935	0.00725953	0.00725953	0.00544465	0.0163339	0.0127042	0.00725953	0.0108893	0.0217786	0.0163339	0.00725953	0.0127042	0.0108893	0.030853	0.0163339	0.0163339	0.0290381	0.0127042	0.0362976	0.00544465	0.0127042	0.00725953	0.00362976	0.00544465	0.0181488	0.0381125	0.0217786	0.0254083	0.030853	0.0199637	0.0399274	0.571688	0.411978	0.575318	0.0108893	0.0290381	0.00181488	0.0145191	0.0163339	0.0235935
ENSG00000010438.16	0.864938	-5.24036	-1.28405	10.0458	0.0131148	0.0262295	0.0360656	0.0196721	0.00327869	0.0295082	0	0.0131148	0.00983607	0.0131148	0.0131148	0	0	0.0393443	0.00983607	0.00983607	0.00327869	0.0163934	0.0262295	0.00327869	0.00655738	0.0131148	0.0131148	0.0262295	0.00327869	0.0163934	0.00983607	0.00327869	0	0.0163934	0.0491803	0.00655738	0.00327869	0.042623	0.0393443	0.0163934	0.593443	0.501639	0.704918	0.00983607	0.0229508	0.0262295	0.0295082	0.0360656	0.0557377
ENSG00000010539.11	-0.161324	-2.86573	0.00676017	10.2155	0.0479798	0.0176768	0.0429293	0.0353535	0.0126263	0.0227273	0.00252525	0.0151515	0.020202	0.0151515	0.0151515	0.0176768	0.00757576	0.00757576	0.020202	0.0176768	0.0151515	0.0176768	0.0378788	0.0252525	0.0227273	0.020202	0.00252525	0.0252525	0.0126263	0	0.010101	0.00757576	0.010101	0.0126263	0.030303	0.0126263	0.0479798	0.0126263	0.0454545	0.0328283	0.520202	0.368687	0.459596	0.00505051	0.00757576	0	0.00757576	0.0126263	0.00505051
ENSG00000010626.15	0.766257	-3.5874	-1.42216	10.3287	0.017316	0.025974	0.034632	0.021645	0.025974	0.017316	0.004329	0.012987	0.00865801	0.012987	0.012987	0.00865801	0	0.025974	0.025974	0.012987	0	0.021645	0.021645	0.012987	0.00865801	0.017316	0	0.017316	0.004329	0.00865801	0.00865801	0.004329	0.004329	0.034632	0.0909091	0.017316	0.047619	0.04329	0.0779221	0.030303	0.606061	0.329004	0.645022	0	0.004329	0	0.030303	0.004329	0.017316
ENSG00000010704.18	0.383827	-2.38658	1.10742	10.0888	0.00573066	0.0143266	0.0286533	0.00573066	0.00573066	0.0286533	0.00286533	0.0114613	0.0143266	0.00573066	0.0229226	0.017192	0.00859599	0.0143266	0.0286533	0.0229226	0.00859599	0.0286533	0.0573066	0.00859599	0.00859599	0.0229226	0.00859599	0.017192	0.00573066	0.00573066	0.00859599	0.00859599	0.00573066	0.0114613	0.0515759	0.0143266	0.0286533	0.025788	0.0372493	0.025788	0.573066	0.395415	0.661891	0.00859599	0.0229226	0.00573066	0.0114613	0.0114613	0.0200573
ENSG00000010803.16	0.0601246	-5.52731	-2.48161	11.0334	0.0207612	0.0224913	0.0432526	0.017301	0.017301	0.0242215	0.0017301	0.0190311	0.0017301	0.0276817	0.0155709	0.00692042	0.0017301	0.0190311	0.0224913	0.0138408	0.00692042	0.0242215	0.0311419	0.0103806	0.032872	0.0276817	0.0017301	0.0276817	0.00692042	0.017301	0.0190311	0.00519031	0.0103806	0.017301	0.0346021	0.0155709	0.0190311	0.0363322	0.0190311	0.017301	0.558824	0.468858	0.619377	0.00692042	0.0346021	0.0017301	0.017301	0.0138408	0.0242215
ENSG00000010810.17	-0.753194	-5.52392	-0.984584	10.7903	0.0390335	0.0241636	0.0223048	0.0148699	0.0260223	0.027881	0.00743494	0.00557621	0.0148699	0.0111524	0.00743494	0.00557621	0.00743494	0.0297398	0.0241636	0.00929368	0.0111524	0.0111524	0.0297398	0.0111524	0.0130112	0.0241636	0.00185874	0.00743494	0.0111524	0.0130112	0.00557621	0.00371747	0.00557621	0.0130112	0.0315985	0.0204461	0.0371747	0.027881	0.0390335	0.0223048	0.539033	0.407063	0.546468	0.0241636	0.0167286	0.00371747	0.0130112	0.0408922	0.0148699
ENSG00000010818.10	0.0410451	-6.03333	-1.87043	12.842	0.0306498	0.0114426	0.0318758	0.0114426	0.0163465	0.0110339	0.00612996	0.0138946	0.0167552	0.0265631	0.0130772	0.0220678	0.00612996	0.0118512	0.0249285	0.0171639	0.0155292	0.0200245	0.0420924	0.0175725	0.0335104	0.0220678	0.00531263	0.0371884	0.0044953	0.00367797	0.00817327	0.00204332	0.00653862	0.00817327	0.0183899	0.0134859	0.0359624	0.0192072	0.0363711	0.0286065	0.535758	0.467103	0.472824	0.0175725	0.0134859	0.00408664	0.0155292	0.0204332	0.0143032
ENSG00000011007.12	0.199427	-4.85912	-0.525831	11.2276	0.0550688	0.0162703	0.0638298	0.0150188	0.0112641	0.00876095	0.00500626	0.0112641	0.0175219	0.0300375	0.0150188	0.00876095	0.00375469	0.00876095	0.020025	0.00876095	0.0112641	0.0225282	0.0275344	0.0125156	0.0225282	0.0225282	0.00876095	0.0262829	0.020025	0.00750939	0.00750939	0.00250313	0.00625782	0.0137672	0.0212766	0.00750939	0.0262829	0.0325407	0.0588235	0.0212766	0.554443	0.419274	0.565707	0.00876095	0.0337922	0.0125156	0.0100125	0.0187735	0.0112641
ENSG00000011009.11	-0.117838	-6.23466	0.12234	9.58684	0	0.0172414	0.0474138	0.00862069	0.012931	0.0258621	0.012931	0	0	0.012931	0.00862069	0.00862069	0.00431034	0.0344828	0.0431034	0.00862069	0	0.0215517	0.0215517	0.0172414	0.00862069	0.0301724	0.00431034	0.0431034	0.00431034	0	0.0215517	0	0	0.0344828	0.0560345	0.00862069	0.012931	0.0258621	0.0387931	0.00862069	0.62069	0.461207	0.702586	0.0172414	0.0560345	0.012931	0.0344828	0.0172414	0.0215517
ENSG00000011021.23	0.169642	-2.67211	-0.521731	11.5236	0.0137931	0.0264368	0.0241379	0.0114943	0.0137931	0.0333333	0.00574713	0.00574713	0.00804598	0.0206897	0.00689655	0.0091954	0.00114943	0.0356322	0.0287356	0.0103448	0.0045977	0.016092	0.0310345	0.00229885	0.0091954	0.0149425	0.0103448	0.0103448	0.00804598	0.0126437	0.0114943	0.00574713	0.0045977	0.0390805	0.0448276	0.0149425	0.0137931	0.0218391	0.0471264	0.0137931	0.545977	0.4	0.694253	0.0091954	0.0206897	0.00574713	0.0149425	0.0206897	0.0206897
ENSG00000011028.14	-1.15659	-6.01118	0.939464	12.1167	0.00540541	0.0324324	0.0256757	0.00675676	0.00675676	0.0297297	0.0121622	0.00810811	0.00405405	0.0432432	0.00405405	0.00810811	0.00202703	0.0263514	0.0128378	0.00337838	0.00472973	0.0216216	0.0560811	0.00472973	0.00878378	0.0324324	0.0121622	0.0101351	0.00472973	0.0202703	0.0182432	0.00540541	0.00337838	0.0182432	0.0567568	0.00540541	0.00945946	0.0405405	0.0554054	0.00810811	0.581081	0.491892	0.824324	0.00743243	0.0385135	0.0108108	0.00608108	0.00540541	0.0452703
ENSG00000011052.21	-0.0402563	-8.24348	0.350138	9.78136	0.0261194	0.0223881	0.0559701	0.00746269	0.00373134	0.0261194	0.00373134	0	0	0.00373134	0.00746269	0.00746269	0.00373134	0.0335821	0.0373134	0.0223881	0.00746269	0.0149254	0.0223881	0.00746269	0.0186567	0	0.011194	0.0149254	0.011194	0.0186567	0.00746269	0.0186567	0.00373134	0.0149254	0.0410448	0.0149254	0.0335821	0.0373134	0.0373134	0.0149254	0.597015	0.36194	0.660448	0.00746269	0.0298507	0.00373134	0.011194	0.0149254	0.0373134
ENSG00000011105.14	-0.279182	-4.82885	1.68979	10.3208	0	0.05	0.0541667	0.00833333	0.00416667	0.0208333	0.0208333	0.00833333	0.00416667	0.00833333	0.00416667	0	0.00833333	0.05	0.05	0.00833333	0.00416667	0.0166667	0.0166667	0	0.00416667	0.00833333	0	0.00833333	0.00416667	0.00833333	0.00416667	0	0.00416667	0.0541667	0.0583333	0	0.0125	0.0291667	0.025	0.00416667	0.470833	0.366667	0.841667	0.0125	0.0375	0	0.00416667	0.00416667	0.05
ENSG00000011114.15	0.262922	-5.02194	-1.60523	11.8857	0.0264784	0.0105914	0.0185349	0.0211827	0.0211827	0.0132392	0.00441306	0.015887	0.0264784	0.0141218	0.0141218	0.0167696	0.011474	0.0132392	0.0255958	0.0141218	0.0176523	0.0167696	0.0282436	0.015887	0.027361	0.0132392	0.00529568	0.0308914	0.0105914	0.00264784	0.0070609	0.00617829	0.00617829	0.0203001	0.0203001	0.0194175	0.0414828	0.0229479	0.0255958	0.0300088	0.546337	0.445719	0.410415	0.0308914	0.0211827	0.000882613	0.0255958	0.0123566	0.011474
ENSG00000011132.12	-0.259656	-2.15804	-0.199777	10.7557	0	0.00868056	0.0121528	0.00347222	0.015625	0.0208333	0.0121528	0.00173611	0	0.0277778	0.00868056	0.00694444	0.00173611	0.0329861	0.0208333	0.0121528	0	0.0277778	0.0451389	0.00868056	0.0190972	0.0381944	0.00868056	0.0277778	0.00520833	0.0208333	0.0208333	0.00347222	0.00694444	0.0277778	0.0555556	0.00694444	0.0190972	0.0434028	0.0625	0.0121528	0.701389	0.496528	0.789931	0.00347222	0.0677083	0.00694444	0.0173611	0.00347222	0.0434028
ENSG00000011143.16	0.83836	-3.57918	0.150043	10.9636	0.00892857	0.0107143	0.0285714	0.0160714	0.0142857	0.0267857	0.0107143	0.0178571	0.00714286	0.0232143	0.0178571	0.00714286	0.00357143	0.0142857	0.0196429	0.0107143	0.00535714	0.0232143	0.0410714	0.00535714	0.0142857	0.0107143	0.00535714	0.0160714	0.0125	0.0214286	0.0178571	0.00892857	0.00357143	0.0339286	0.0339286	0.0107143	0.0285714	0.0303571	0.0678571	0.0125	0.583929	0.4125	0.660714	0.0142857	0.0232143	0.00178571	0.00892857	0.0125	0.0232143
ENSG00000011198.10	0.549691	-5.25772	-0.581214	10.2574	0.0285714	0.0114286	0.0228571	0.0285714	0.0171429	0.00857143	0.00285714	0.02	0.0142857	0.00285714	0.0171429	0.0142857	0.0142857	0.0171429	0.02	0.0257143	0.00571429	0.0114286	0.0171429	0.0142857	0.0285714	0.0114286	0	0.0285714	0.0171429	0	0	0.00571429	0.0171429	0.0142857	0.00857143	0.0228571	0.0342857	0.0314286	0.0314286	0.02	0.522857	0.437143	0.405714	0.0228571	0.0114286	0.00571429	0.0257143	0.0371429	0.0114286
ENSG00000011243.18	-0.103537	-3.64726	1.10088	11.0828	0.00927357	0.0216383	0.0525502	0.00772798	0.0123648	0.0355487	0.00309119	0.00772798	0.00927357	0.0185471	0.00927357	0.00927357	0	0.0170015	0.0386399	0.00618238	0.00618238	0.00618238	0.0479134	0.00772798	0.0108192	0.0185471	0.0139104	0.00927357	0.00618238	0.0216383	0.015456	0.0015456	0.0015456	0.015456	0.0185471	0.00618238	0.0216383	0.0448223	0.0772798	0.0262751	0.590417	0.454405	0.732612	0.0108192	0.0417311	0.00618238	0.00618238	0.0123648	0.0695518
ENSG00000011258.16	-0.425272	-4.13018	-0.750076	10.927	0.0461049	0.0111288	0.0302067	0.0238474	0.027027	0.0111288	0	0.00953895	0.0206677	0.0254372	0.00476948	0.00953895	0.0127186	0.00953895	0.0238474	0.0254372	0.0174881	0.00317965	0.0238474	0.0222576	0.0206677	0.00317965	0.00317965	0.0302067	0.0111288	0	0	0.0063593	0.0111288	0.00794913	0.00953895	0.0143084	0.0413355	0.0238474	0.0190779	0.0302067	0.492846	0.424483	0.357711	0.0302067	0.0111288	0.00158983	0.0222576	0.0254372	0.00794913
ENSG00000011260.14	0.616468	-5.38315	-0.118953	10.8384	0.037702	0.0179533	0.0394973	0.0341113	0.016158	0.00897666	0.00179533	0.0125673	0.016158	0.010772	0.0197487	0.0143627	0.010772	0.00897666	0.032316	0.0197487	0.0143627	0.00359066	0.0143627	0.0179533	0.016158	0.005386	0.0179533	0.0179533	0.00359066	0.00179533	0.0251346	0.00359066	0.00359066	0.005386	0.0179533	0.0125673	0.0502693	0.021544	0.02693	0.032316	0.526032	0.412926	0.454219	0.016158	0.021544	0.0179533	0.0233393	0.0287253	0.010772
ENSG00000011275.18	0.285936	-5.26427	-0.126576	11.5333	0.0253749	0.0242215	0.0299885	0.0184544	0.00692042	0.0138408	0.00346021	0.00576701	0.011534	0.00922722	0.011534	0.011534	0.00807382	0.0219146	0.0184544	0.0184544	0.0207612	0.0126874	0.0426759	0.0149942	0.0253749	0.0276817	0.0103806	0.0242215	0.00922722	0.0103806	0.00576701	0.00346021	0.00692042	0.0196078	0.0288351	0.0126874	0.0622837	0.0265283	0.0553633	0.0322953	0.587082	0.373702	0.523645	0.0149942	0.0219146	0.00230681	0.0161476	0.017301	0.0103806
ENSG00000011295.16	0.356175	-3.85881	0.506763	10.4707	0	0	0.0060241	0.0060241	0	0	0.0240964	0.0060241	0.0060241	0.0421687	0.0722892	0.0060241	0	0	0	0.0060241	0	0	0.0361446	0.0060241	0.0060241	0.0120482	0.060241	0.0060241	0.0120482	0.0481928	0.0361446	0	0	0.0120482	0.0240964	0	0.0060241	0.0060241	0.0361446	0	0.60241	0.801205	0.795181	0.0120482	0.0662651	0.0301205	0.0240964	0.0180723	0.0542169
ENSG00000011304.20	0.274002	-5.7832	1.57752	10.7993	0.00537634	0.0573477	0.0537634	0.00896057	0.00716846	0.0232975	0.00896057	0.00358423	0.00358423	0.0250896	0.00179211	0.00179211	0.00537634	0.0430108	0.0215054	0.00896057	0.00358423	0.0268817	0.0501792	0	0.00537634	0.0304659	0.0125448	0.0107527	0.00179211	0.0143369	0.00896057	0.00179211	0.00179211	0.0232975	0.0591398	0.00537634	0.00179211	0.0394265	0.0286738	0.00537634	0.580645	0.408602	0.824373	0.0197133	0.046595	0.0286738	0.0107527	0.0107527	0.0268817
ENSG00000011332.19	0.125271	-5.06098	-0.447642	10.3531	0.0240964	0.0289157	0.0457831	0	0.00240964	0.0313253	0.0120482	0.00481928	0.00481928	0.0192771	0.0168675	0.00481928	0	0.026506	0.0168675	0.00963855	0.00481928	0.0289157	0.026506	0.00481928	0	0.0361446	0.026506	0.00481928	0.00722892	0.0240964	0.0192771	0	0.00481928	0.0313253	0.0433735	0	0.0168675	0.0481928	0.0698795	0.00963855	0.578313	0.462651	0.79759	0.0120482	0.0337349	0.0120482	0.0120482	0.00963855	0.0240964
ENSG00000011347.9	-2.08155	-5.35899	-0.340948	11.0251	0.00990099	0.0371287	0.0841584	0.00742574	0.00742574	0.0247525	0.0173267	0.0049505	0	0.029703	0.00742574	0.00742574	0	0.049505	0.0247525	0.0049505	0.00247525	0.0173267	0.0272277	0	0.0173267	0.0371287	0.0049505	0.00247525	0.0049505	0.019802	0.0173267	0.00742574	0	0.0346535	0.0445545	0.0049505	0.00247525	0.0470297	0.0569307	0.0123762	0.537129	0.39604	0.858911	0.00247525	0.0321782	0.00742574	0.00247525	0.00247525	0.0247525
ENSG00000011376.12	0.447548	-3.96833	0.138173	11.5387	0.0309735	0.0121681	0.0353982	0.00995575	0.0199115	0.0176991	0.00995575	0.0132743	0.0176991	0.0154867	0.0121681	0.00995575	0.00553097	0.0188053	0.0254425	0.0199115	0.0210177	0.0154867	0.0331858	0.0165929	0.0165929	0.0132743	0.00331858	0.0243363	0.00331858	0.00110619	0.00884956	0.00331858	0.00663717	0.0154867	0.0409292	0.0132743	0.0199115	0.0210177	0.0353982	0.0287611	0.549779	0.419248	0.565265	0.0143805	0.0409292	0.00331858	0.0232301	0.0154867	0.0199115
ENSG00000011405.13	0.599414	-5.7967	-0.987816	12.3066	0.0515708	0.0124481	0.0207469	0.0314167	0.0243035	0.00948429	0.00414938	0.0213397	0.017783	0.0118554	0.0100771	0.0243035	0.0130409	0.00948429	0.0171903	0.0290456	0.0225252	0.0106698	0.0272673	0.0118554	0.0201541	0.00474215	0.0017783	0.025489	0.0100771	0.000592768	0.00237107	0.00414938	0.0148192	0.0112626	0.0100771	0.0385299	0.0426793	0.0142264	0.0171903	0.0385299	0.491998	0.373444	0.314167	0.025489	0.00948429	0.000592768	0.0213397	0.0248963	0.00829876
ENSG00000011422.12	0.577294	-4.66879	1.31878	10.3587	0.014881	0.0357143	0.014881	0.0119048	0	0.0565476	0.00297619	0.0178571	0.00595238	0.0357143	0.00892857	0.00595238	0	0.014881	0.0238095	0.00892857	0.00892857	0.0357143	0.0327381	0.00892857	0.0119048	0.00595238	0.0178571	0.0119048	0.00595238	0.014881	0.0119048	0.0119048	0.00297619	0.0267857	0.0625	0.00892857	0.0386905	0.0238095	0.0297619	0.014881	0.553571	0.491071	0.696429	0.00297619	0.0238095	0	0.00892857	0.0119048	0.0535714
ENSG00000011426.11	0.890217	-5.44414	0.0117731	11.7532	0.0551111	0.016	0.0266667	0.0293333	0.0266667	0.0115556	0.00444444	0.0275556	0.0186667	0.0177778	0.00888889	0.0257778	0.0133333	0.008	0.016	0.0213333	0.0302222	0.00355556	0.0222222	0.00622222	0.0293333	0.00888889	0.00177778	0.0177778	0.00888889	0.00622222	0.00266667	0.0115556	0.00977778	0.0106667	0.016	0.0204444	0.0604444	0.0115556	0.0195556	0.04	0.497778	0.445333	0.320889	0.0284444	0.0133333	0.000888889	0.0231111	0.0168889	0.00711111
ENSG00000011451.19	-1.18998	-3.69758	-0.793571	12.4635	0.00941176	0.0123529	0.0364706	0.00470588	0.00647059	0.0235294	0.00411765	0.00470588	0.00529412	0.0276471	0.00941176	0.00235294	0.000588235	0.0217647	0.0111765	0.00294118	0.00529412	0.0223529	0.0376471	0.00882353	0.0288235	0.0494118	0.0176471	0.0229412	0.00647059	0.0152941	0.0270588	0.00470588	0.00470588	0.0205882	0.0617647	0.00529412	0.0123529	0.0270588	0.0729412	0.0111765	0.689412	0.514118	0.760588	0.0176471	0.0494118	0.00882353	0.0164706	0.00823529	0.0482353
ENSG00000011454.17	0.71544	-4.19232	-0.283151	12.0891	0.0448598	0.0158879	0.0345794	0.0233645	0.0168224	0.011215	0.00373832	0.017757	0.0130841	0.00934579	0.0121495	0.0242991	0.0130841	0.0121495	0.0196262	0.0205607	0.0158879	0.00654206	0.0373832	0.0102804	0.0130841	0.00560748	0.00186916	0.0196262	0.00560748	0.00654206	0.00934579	0.0046729	0.00934579	0.017757	0.0252336	0.0205607	0.064486	0.0261682	0.0373832	0.0392523	0.531776	0.346729	0.43271	0.0168224	0.0186916	0	0.0158879	0.0205607	0.0046729
ENSG00000011478.12	-1.38972	-3.34334	1.07423	10.1674	0.00522193	0.00522193	0.0156658	0.0104439	0.0104439	0.0234987	0.0130548	0.00522193	0.00522193	0.0208877	0.0156658	0	0.00261097	0.0104439	0.0130548	0.0104439	0.0130548	0.0287206	0.0156658	0.0104439	0.0182768	0.0522193	0.0182768	0.0130548	0.00522193	0.0261097	0.0261097	0.0156658	0.00261097	0.0469974	0.0966057	0.0130548	0.0156658	0.0208877	0.0391645	0.0130548	0.691906	0.467363	0.741514	0.0078329	0.0365535	0.0104439	0.0156658	0.0156658	0.0234987
ENSG00000011485.15	0.313958	-4.60435	0.640243	10.5746	0.022	0.038	0.056	0.008	0.014	0.016	0.008	0.006	0	0.022	0.002	0.004	0.004	0.034	0.03	0.01	0.002	0.02	0.04	0.006	0.008	0.026	0.004	0.006	0.008	0.014	0.022	0	0.004	0.03	0.04	0.006	0.014	0.048	0.066	0.014	0.57	0.35	0.766	0.006	0.046	0.01	0.01	0.012	0.032
ENSG00000011523.14	0.372478	-4.31924	-0.412935	11.2527	0.0131926	0.00527704	0.0224274	0.00659631	0.0131926	0.0145119	0.00131926	0.0145119	0.0131926	0.030343	0.0211082	0.0145119	0.00395778	0.0105541	0.0105541	0.00527704	0.00659631	0.0131926	0.0488127	0.00263852	0.0343008	0.0343008	0.00131926	0.0316623	0	0.0105541	0.0105541	0.00527704	0.00659631	0.0184697	0.0501319	0.0224274	0.0290237	0.0277045	0.0435356	0.030343	0.626649	0.536939	0.587071	0.0224274	0.0263852	0.00527704	0.0184697	0.0145119	0.0171504
ENSG00000011566.15	0.147712	-5.25773	-0.821983	11.411	0.0446927	0.0134078	0.0201117	0.0312849	0.0234637	0.0111732	0.00335196	0.0122905	0.0290503	0.0111732	0.00893855	0.0134078	0.0178771	0.00893855	0.0256983	0.024581	0.0223464	0.0156425	0.024581	0.0223464	0.0346369	0.00893855	0.00223464	0.0290503	0.00558659	0.00335196	0.00446927	0	0.0100559	0.00893855	0.0156425	0.0201117	0.0480447	0.0134078	0.0156425	0.0391061	0.505028	0.387709	0.322905	0.0268156	0.00446927	0.00111732	0.0122905	0.0223464	0.0100559
ENSG00000011638.10	0.897741	-5.66211	-0.292421	9.22159	0.00617284	0.0123457	0.0308642	0.00617284	0.00617284	0.0246914	0	0	0	0.0185185	0.0123457	0.0123457	0.0246914	0.0308642	0.0432099	0.00617284	0.00617284	0	0.0432099	0.00617284	0.0185185	0.0123457	0.00617284	0.00617284	0	0	0	0	0	0.0308642	0.0802469	0.0123457	0.0246914	0.0246914	0.0185185	0	0.512346	0.364198	0.666667	0.0185185	0.0308642	0	0.0123457	0.0123457	0.0123457
ENSG00000012048.22	0.652356	-4.93743	-0.943721	12.5401	0.042382	0.0203863	0.0311159	0.0445279	0.0203863	0.0128755	0.00375536	0.0225322	0.0182403	0.0236052	0.0128755	0.0327253	0.014485	0.0112661	0.0160944	0.0155579	0.0214592	0.00858369	0.0305794	0.0177039	0.0198498	0.00858369	0.000536481	0.0225322	0.00214592	0.00107296	0.0026824	0.00375536	0.0118026	0.00858369	0.014485	0.0123391	0.0724249	0.0139485	0.0337983	0.0316524	0.484442	0.39324	0.358906	0.0187768	0.00751073	0.00107296	0.0177039	0.0160944	0.00858369
ENSG00000012061.15	-0.170338	-6.74567	-0.503917	10.1072	0.0302013	0.0167785	0.033557	0.00671141	0.0134228	0.0268456	0.0100671	0.00671141	0.0033557	0.0234899	0.0100671	0.0033557	0.0033557	0.0201342	0.0100671	0.00671141	0	0.0100671	0.057047	0.0033557	0.0134228	0.0536913	0.0033557	0.0234899	0.0033557	0.00671141	0.0201342	0	0.0033557	0.0268456	0.0704698	0.00671141	0.0234899	0.0369128	0.0402685	0.0167785	0.634228	0.42953	0.721477	0.0134228	0.0536913	0.00671141	0.0100671	0.0100671	0.0167785
ENSG00000012171.20	-0.934259	-3.527	1.07512	11.1459	0.00266667	0.0186667	0.0266667	0.004	0.004	0.0213333	0.0146667	0.00666667	0.00133333	0.024	0.0106667	0.00933333	0.00133333	0.0133333	0.012	0.00533333	0.00933333	0.024	0.0293333	0.00666667	0.0106667	0.0293333	0.016	0.008	0.00666667	0.0346667	0.0346667	0.00933333	0.00533333	0.02	0.0586667	0.00266667	0.00666667	0.0373333	0.052	0.00666667	0.658667	0.504	0.794667	0.016	0.0506667	0.024	0.0106667	0.0146667	0.0333333
ENSG00000012174.12	-0.788379	-4.65791	0.299392	10.6294	0.0211538	0.00961538	0.00576923	0.0326923	0.00961538	0.0192308	0.00384615	0.0230769	0.00961538	0.0115385	0.00576923	0.0153846	0.0211538	0.0134615	0.0173077	0.0326923	0.0211538	0.0115385	0.0153846	0.0173077	0.0134615	0.00961538	0.00192308	0.0173077	0.00384615	0.00192308	0.00769231	0.00576923	0.0115385	0.0211538	0.0269231	0.0230769	0.0192308	0.0134615	0.00576923	0.0230769	0.486538	0.4	0.403846	0.025	0.0134615	0	0.0173077	0.0269231	0.00961538
ENSG00000012211.13	-0.229724	-4.51204	0.928006	10.9366	0.00649351	0.00974026	0.0162338	0.00324675	0.00974026	0.0146104	0.00324675	0.00324675	0.00487013	0.0211039	0.0113636	0.0162338	0	0.0275974	0.0146104	0.00162338	0.00649351	0.0357143	0.0357143	0.0178571	0.0308442	0.0308442	0.0146104	0.0194805	0.00649351	0.0519481	0.012987	0.0178571	0.00649351	0.00974026	0.0340909	0.00487013	0.0162338	0.0324675	0.0584416	0.00974026	0.63961	0.555195	0.701299	0.0194805	0.0324675	0.00974026	0.0146104	0.00974026	0.0340909
ENSG00000012232.9	-0.796148	-5.85207	-1.25939	11.4666	0.00434783	0.0293478	0.0391304	0.0119565	0.00978261	0.0163043	0.00652174	0.0184783	0.00434783	0.0108696	0.00543478	0.00652174	0.00108696	0.0315217	0.023913	0.0141304	0.00217391	0.0152174	0.0347826	0.00978261	0.0108696	0.0315217	0.00978261	0.0152174	0.00543478	0.0163043	0.023913	0.0076087	0.00217391	0.0293478	0.0543478	0.00978261	0.0184783	0.0336957	0.05	0.0173913	0.58587	0.393478	0.718478	0.00869565	0.0304348	0.0076087	0.0173913	0.00869565	0.023913
ENSG00000012660.14	0.770969	-6.86021	0.941167	10.2348	0.0233333	0.0333333	0.0333333	0.02	0.0266667	0.0166667	0.00333333	0.01	0.00333333	0.01	0.01	0.00333333	0.01	0.0333333	0.0366667	0.0233333	0	0.0266667	0.0333333	0.00666667	0.0133333	0.01	0.00333333	0.01	0.00666667	0.00666667	0.00666667	0.00666667	0.00666667	0.02	0.0466667	0.02	0.0166667	0.0133333	0.00333333	0.0133333	0.423333	0.36	0.61	0.01	0.01	0	0.01	0.0233333	0.0133333
ENSG00000012779.11	-0.797205	-4.8689	0.107232	10.9858	0.0148148	0.0296296	0.0414815	0.00888889	0.00888889	0.0177778	0.0103704	0.00740741	0.00296296	0.0162963	0.00444444	0.00444444	0	0.0444444	0.0237037	0.0207407	0.00888889	0.0207407	0.037037	0.00444444	0.00740741	0.0251852	0.00888889	0.00888889	0.00888889	0.0162963	0.0133333	0.00740741	0	0.0177778	0.0548148	0.00296296	0.0148148	0.0459259	0.0562963	0.0192593	0.564444	0.352593	0.786667	0.00888889	0.0414815	0.00888889	0.00444444	0.00444444	0.0340741
ENSG00000012822.16	0.0619882	-4.15023	1.26677	11.1118	0.0101156	0.0115607	0.0462428	0.00578035	0.0144509	0.0245665	0.00289017	0.00867052	0.00289017	0.0231214	0.0144509	0.0231214	0.00289017	0.015896	0.015896	0.00578035	0.0187861	0.0144509	0.0578035	0.00433526	0.0130058	0.0202312	0.00289017	0.0130058	0.0101156	0.0101156	0.017341	0.00433526	0.0101156	0.0144509	0.0563584	0.015896	0.033237	0.0346821	0.0982659	0.0187861	0.66185	0.398844	0.656069	0.0245665	0.0361272	0.00144509	0.0260116	0.00867052	0.015896
ENSG00000012963.15	0.649233	-7.59463	0.390542	10.3208	0.0422535	0.0164319	0.0375587	0.0234742	0.00938967	0.0164319	0.00234742	0.00938967	0.0211268	0.0187793	0.00469484	0.0164319	0.00704225	0.00469484	0.0211268	0.0187793	0.0117371	0.00234742	0.0399061	0.00938967	0.0117371	0.00938967	0	0.0140845	0	0	0.00704225	0.00704225	0.0117371	0.0117371	0.0140845	0.0187793	0.0469484	0.0305164	0.056338	0.0492958	0.530516	0.368545	0.471831	0.0140845	0.0234742	0.00234742	0.0187793	0.028169	0.0187793
ENSG00000012983.11	-0.663915	-5.18575	-1.8474	11.3123	0.0602125	0.0118064	0.0118064	0.0318772	0.0247934	0.0141677	0.00236128	0.0165289	0.0188902	0.0094451	0.0094451	0.0153483	0.0177096	0.0118064	0.0224321	0.0306966	0.012987	0.0106257	0.0283353	0.0212515	0.0295159	0.00472255	0.00354191	0.0283353	0.00590319	0.00236128	0.00590319	0.00236128	0.0094451	0.0118064	0.0141677	0.0118064	0.0448642	0.0212515	0.0165289	0.0306966	0.493506	0.395514	0.337662	0.0306966	0.0153483	0.00118064	0.0200708	0.0224321	0.0153483
ENSG00000013275.8	0.451884	-6.16845	1.39621	10.2969	0.00954654	0.0167064	0.0596659	0.0143198	0.0143198	0.0167064	0.00238663	0.0071599	0.0071599	0.0167064	0.00477327	0.00238663	0.00477327	0.0548926	0.0286396	0.0143198	0.00954654	0.0071599	0.0429594	0.00954654	0.0143198	0.0167064	0.0071599	0.0119332	0.00477327	0.0167064	0.0190931	0.00477327	0.00238663	0.0214797	0.0596659	0.00238663	0.0143198	0.0381862	0.0787589	0.0334129	0.610979	0.326969	0.713604	0.0190931	0.0357995	0.00477327	0.0143198	0.0143198	0.0286396
ENSG00000013288.9	0.120242	-5.9557	0.471816	11.5897	0.0039604	0.0277228	0.00990099	0.0108911	0.0118812	0.0247525	0.0158416	0.00891089	0.0049505	0.019802	0.0128713	0.0029703	0.000990099	0.0277228	0.0217822	0.0049505	0.00693069	0.0306931	0.0584158	0.00990099	0.0148515	0.0237624	0.0138614	0.00891089	0.0049505	0.019802	0.0217822	0.0049505	0.0039604	0.0257426	0.060396	0.00792079	0.0138614	0.0277228	0.0356436	0.0118812	0.631683	0.439604	0.784158	0.0128713	0.0445545	0.0138614	0.0108911	0.0128713	0.029703
ENSG00000013306.16	-1.26965	-5.24559	-1.33511	10.2216	0.00555556	0.00833333	0.0277778	0.00833333	0.00833333	0.0444444	0.00277778	0.0222222	0.00555556	0.025	0.0138889	0	0	0.0277778	0.0333333	0	0.0138889	0.00277778	0.0305556	0.00555556	0.00555556	0.0333333	0.00277778	0.0138889	0.00833333	0.0166667	0.0194444	0	0.00277778	0.0277778	0.0805556	0.0111111	0	0.0277778	0.025	0.00555556	0.591667	0.5	0.744444	0.0111111	0.0472222	0.00833333	0.0305556	0.00555556	0.0472222
ENSG00000013364.19	-0.665524	-4.70382	1.95175	11.4035	0.00894855	0.0201342	0.0391499	0.0033557	0.0145414	0.0212528	0.00559284	0.00782998	0.00223714	0.0123043	0.0145414	0.00223714	0.00223714	0.0302013	0.0100671	0.00671141	0.00782998	0.0134228	0.0536913	0.00671141	0.0100671	0.0324385	0.00111857	0.0167785	0.0033557	0.0212528	0.0246085	0.00671141	0.0033557	0.0178971	0.0671141	0.00782998	0.0190157	0.0346756	0.0771812	0.0201342	0.701342	0.392617	0.759508	0.00671141	0.0469799	0.0134228	0.0223714	0.0134228	0.0167785
ENSG00000013374.16	0.509014	-5.51119	0.690108	11.1085	0.0543131	0.0255591	0.0255591	0.028754	0.0191693	0.014377	0.00479233	0.00638978	0.028754	0.00319489	0.0159744	0.00479233	0.0175719	0.0111821	0.0159744	0.0223642	0.0207668	0.00958466	0.028754	0.00798722	0.0159744	0.00319489	0.00479233	0.00958466	0.00479233	0.00958466	0.00638978	0.00798722	0.014377	0.0127796	0.0351438	0.0207668	0.0638978	0.0303514	0.0447284	0.0223642	0.539936	0.354633	0.472843	0.0239617	0.0255591	0.00958466	0.0175719	0.0207668	0.0159744
ENSG00000013375.16	0.854272	-3.95004	0.440243	10.9396	0.0313076	0.00736648	0.0349908	0.0239411	0.0184162	0.00736648	0.00552486	0.0184162	0.0165746	0.0092081	0.0092081	0.014733	0.0128913	0.00736648	0.0239411	0.0276243	0.0276243	0.014733	0.0257827	0.0202578	0.0092081	0.0110497	0	0.00736648	0.0092081	0.00184162	0.00368324	0	0.00368324	0.0110497	0.0257827	0.0220994	0.0515654	0.0220994	0.0165746	0.0405157	0.567219	0.368324	0.362799	0.0441989	0.00736648	0.00184162	0.0349908	0.0331492	0.014733
ENSG00000013392.8	0.095553	-1.7569	0.623722	9.78136	0.0341297	0.0170648	0.0375427	0.0204778	0.0238908	0.00341297	0.00341297	0.0102389	0.00682594	0.0136519	0.0204778	0.0136519	0.0170648	0.0136519	0.0273038	0.0238908	0.0136519	0.0238908	0.0375427	0.0204778	0.0170648	0.0102389	0	0.0102389	0.00341297	0.00341297	0.00341297	0	0.0170648	0.0238908	0.0273038	0.0273038	0.0477816	0.0238908	0.0443686	0.0170648	0.515358	0.31058	0.450512	0.0170648	0.00341297	0.00341297	0.0102389	0.0204778	0.00682594
ENSG00000013441.16	0.566103	-3.54193	-1.31708	10.6439	0.0494845	0.00824742	0.028866	0.0206186	0.0164948	0.00824742	0	0.0164948	0.0391753	0.0206186	0.0164948	0.0412371	0.0185567	0.00824742	0.0185567	0.0268041	0.0103093	0.0309278	0.0164948	0.043299	0.0123711	0.00412371	0	0.014433	0.00824742	0.014433	0.00206186	0.0103093	0.0103093	0.00618557	0.0123711	0.0123711	0.043299	0.0268041	0.0247423	0.0453608	0.472165	0.37732	0.350515	0.0123711	0.0103093	0.00412371	0.00618557	0.0226804	0.00206186
ENSG00000013503.10	0.38633	-5.61094	0.361007	11.7326	0.0485009	0.0176367	0.0220459	0.0273369	0.0194004	0.0141093	0.00352734	0.0132275	0.0194004	0.00529101	0.010582	0.0114638	0.0123457	0.0255732	0.0379189	0.0273369	0.0123457	0.00970018	0.0291005	0.0114638	0.0176367	0.0141093	0.00529101	0.010582	0.0114638	0.00529101	0.0026455	0.00793651	0.00881834	0.00970018	0.0238095	0.0185185	0.0405644	0.0202822	0.0229277	0.0282187	0.507937	0.37037	0.440917	0.015873	0.0194004	0.00352734	0.0167549	0.0229277	0.0185185
ENSG00000013523.10	-0.661983	-4.65603	0.248494	11.098	0.00447094	0.0134128	0.0163934	0.0149031	0.00745156	0.0134128	0.00298063	0.0134128	0.00745156	0.0178838	0.0119225	0.00298063	0.00596125	0.0208644	0.0253353	0.00298063	0.00298063	0.0119225	0.052161	0.0104322	0.023845	0.0208644	0.00298063	0.0253353	0.0119225	0.0119225	0.00745156	0.00447094	0.0119225	0.0298063	0.0566319	0.0178838	0.0298063	0.0193741	0.0551416	0.0312966	0.625931	0.432191	0.630402	0.0149031	0.0283159	0.00745156	0.0223547	0.0163934	0.0268256
ENSG00000013561.18	-0.0306975	-5.00433	-0.543786	10.4778	0.0252632	0.0168421	0.0294737	0.0231579	0.00842105	0.0105263	0	0.0126316	0.0147368	0.00842105	0.0105263	0.0147368	0.00631579	0.0147368	0.0231579	0.0168421	0.0189474	0.00421053	0.0357895	0.00631579	0.0252632	0.00631579	0.00210526	0.0189474	0.00421053	0.00210526	0.00421053	0.00421053	0.0126316	0.0126316	0.0357895	0.0105263	0.0484211	0.0252632	0.04	0.0378947	0.509474	0.381053	0.490526	0.0189474	0.0126316	0.00210526	0.0189474	0.0147368	0.0147368
ENSG00000013563.14	-0.616387	-4.58634	0.302302	9.82972	0.00660066	0.00990099	0.0231023	0.0165017	0.00990099	0.029703	0.00660066	0.0165017	0	0.0429043	0.00330033	0.00990099	0.00330033	0.019802	0.0132013	0.00330033	0	0.0330033	0.0429043	0	0.00990099	0.019802	0.00660066	0.0132013	0.00660066	0.019802	0.0231023	0	0.00330033	0.0363036	0.0891089	0.00990099	0.00330033	0.039604	0.0561056	0.0165017	0.627063	0.392739	0.782178	0.00330033	0.0561056	0.00660066	0.0165017	0	0.00990099
ENSG00000013573.17	1.19232	-3.00537	-2.20577	11.6974	0.0138408	0.00692042	0.0415225	0.00692042	0.0138408	0.0138408	0	0.017301	0.00346021	0.0138408	0.0449827	0.0103806	0.00346021	0.00692042	0.0276817	0.00692042	0.00346021	0.00692042	0.0519031	0.0103806	0.0103806	0.0138408	0.0103806	0.0276817	0.0103806	0.017301	0.00692042	0.0103806	0.00692042	0.0415225	0.0415225	0.00692042	0.0588235	0.017301	0.0761246	0.017301	0.615917	0.446367	0.622837	0.0138408	0.0380623	0.0103806	0.0242215	0.00692042	0.0207612
ENSG00000013583.10	0.44467	-4.94254	1.22728	9.31515	0.0263158	0.0105263	0.0578947	0.0157895	0.0263158	0.0157895	0.0105263	0.00526316	0	0.0210526	0.00526316	0.00526316	0	0.0210526	0.0368421	0.0210526	0.0157895	0	0.0157895	0	0.0157895	0.0263158	0	0.0210526	0	0.00526316	0.0263158	0.0105263	0.0105263	0	0.0263158	0	0.0578947	0.0368421	0.0263158	0.0157895	0.557895	0.431579	0.584211	0.0210526	0.0368421	0.00526316	0.0210526	0.0157895	0.0368421
ENSG00000013588.8	0.634111	-4.82568	1.30422	10.1215	0.0139665	0.0139665	0.0307263	0.0139665	0.0223464	0.027933	0.0111732	0.00837989	0.00837989	0.0167598	0.0111732	0.00558659	0	0.0391061	0.0251397	0.0111732	0.0139665	0.00558659	0.0167598	0.00837989	0.0027933	0.0167598	0.00558659	0.0223464	0.00558659	0.0111732	0.00558659	0.0027933	0.00558659	0.0586592	0.047486	0.0111732	0.0223464	0.0223464	0.0195531	0.0167598	0.527933	0.402235	0.675978	0	0.0363128	0.0027933	0.0307263	0.0027933	0.0223464
ENSG00000013619.14	-0.478744	-4.6657	-1.25034	11.7482	0.0103226	0.0116129	0.0322581	0.0154839	0.0103226	0.0219355	0.00645161	0.0193548	0.00645161	0.0464516	0.00903226	0.0103226	0.00516129	0.0129032	0.0348387	0.00645161	0.0167742	0.0116129	0.0825806	0.0141935	0.0425806	0.04	0.0129032	0.0374194	0.00645161	0.00258065	0.00129032	0.00258065	0.00645161	0.0180645	0.0374194	0.0141935	0.0129032	0.0129032	0.0270968	0.0116129	0.574194	0.512258	0.605161	0.0141935	0.0283871	0.00387097	0.0232258	0.0141935	0.0180645
ENSG00000013810.19	-0.0675578	-3.892	0.577452	11.3393	0.0274136	0.0178784	0.0369487	0.00715137	0.0131108	0.0262217	0.00476758	0.0131108	0.00834327	0.0309893	0.0238379	0.0107271	0.0011919	0.0143027	0.0166865	0.00357569	0.00834327	0.0143027	0.0512515	0.00476758	0.0309893	0.0238379	0.00715137	0.0262217	0	0.00238379	0.00715137	0.00357569	0.00715137	0.0131108	0.0429082	0.0107271	0.0321812	0.0333731	0.0762813	0.0154946	0.625745	0.466031	0.646007	0.022646	0.0405244	0.0131108	0.0154946	0.0214541	0.0238379
ENSG00000014123.10	0.591304	-5.34782	0.394479	11.2204	0.0553459	0.0100629	0.0264151	0.0238994	0.0201258	0.00628931	0.00503145	0.0238994	0.0201258	0.0113208	0.0125786	0.0213836	0.0125786	0.0138365	0.0163522	0.0402516	0.0213836	0.00754717	0.0352201	0.0138365	0.00628931	0.00251572	0	0.0125786	0.00880503	0.00251572	0.00628931	0.00628931	0.0113208	0.0100629	0.0201258	0.0251572	0.0540881	0.0188679	0.027673	0.045283	0.519497	0.342138	0.358491	0.0188679	0.0150943	0.00377358	0.027673	0.0226415	0.00628931
ENSG00000014138.9	-0.274934	-3.43675	0.163351	10.9121	0.0183639	0.0200334	0.0267112	0.0033389	0.015025	0.0250417	0.00166945	0.0133556	0.0100167	0.0250417	0.015025	0.015025	0.0066778	0.0250417	0.0100167	0.0267112	0.00834725	0.0066778	0.0383973	0.0166945	0.0233723	0.0133556	0.0100167	0.015025	0.0133556	0.00166945	0.0033389	0.00166945	0.015025	0.0200334	0.0350584	0.0200334	0.0350584	0.0267112	0.0500835	0.0166945	0.559265	0.414023	0.552588	0.015025	0.015025	0.0033389	0.0166945	0.0267112	0.0233723
ENSG00000014164.7	-0.477465	-5.62696	0.728838	11.5474	0.0168599	0.0136986	0.0547945	0.00316122	0.0052687	0.0231823	0.00737619	0.0052687	0.00948367	0.0389884	0.0263435	0.0147524	0.00210748	0.0126449	0.0052687	0.00316122	0.00210748	0.0200211	0.0358272	0.00737619	0.0221286	0.0474183	0.0168599	0.0231823	0.00210748	0.0231823	0.0347734	0.00737619	0.00316122	0.0252898	0.032666	0.00421496	0.00842993	0.0158061	0.0231823	0.00842993	0.589041	0.605901	0.744995	0.0158061	0.0579557	0.00737619	0.0179136	0.00737619	0.0305585
ENSG00000014216.15	-0.167182	-5.72917	1.25841	11.0821	0.00559441	0.0251748	0.0461538	0.013986	0.00839161	0.027972	0.00559441	0.00839161	0	0.0251748	0.0041958	0.00559441	0.0013986	0.0377622	0.0223776	0.00559441	0.0041958	0.00839161	0.0321678	0.0041958	0.0041958	0.0195804	0.00839161	0.0027972	0.00979021	0.0251748	0.0265734	0.00699301	0.00559441	0.0265734	0.0573427	0.0027972	0.00699301	0.048951	0.0699301	0.0167832	0.577622	0.391608	0.818182	0.00559441	0.034965	0.00979021	0.0041958	0.00559441	0.0405594
ENSG00000014641.19	0.446532	-4.99536	0.999358	10.137	0.0477612	0.0179104	0.0447761	0.0238806	0.00597015	0.0119403	0.00298507	0.0208955	0.00895522	0.00298507	0.00597015	0.0119403	0.00298507	0.0328358	0.0268657	0.0238806	0.0119403	0.00597015	0.0149254	0.00597015	0.0179104	0.00895522	0	0.0119403	0.00597015	0	0	0.00895522	0.00597015	0.0119403	0.0358209	0.0238806	0.038806	0.0208955	0.0149254	0.0477612	0.546269	0.370149	0.444776	0.0208955	0.0298507	0	0.038806	0.0238806	0.0119403
ENSG00000014824.14	0.344403	-5.91449	-1.49927	10.7599	0.0369069	0.00702988	0.0193322	0.029877	0.0228471	0.00878735	0	0.0210896	0.026362	0.00878735	0.00878735	0.0158172	0.0193322	0.0105448	0.0246046	0.0193322	0.0246046	0.00351494	0.0123023	0.0140598	0.0175747	0.00702988	0.00175747	0.0123023	0.0123023	0.00527241	0.00702988	0.00702988	0.0140598	0.0158172	0.0140598	0.0228471	0.059754	0.00702988	0.0175747	0.0281195	0.513181	0.411248	0.330404	0.0316344	0.0158172	0.00702988	0.0140598	0.0351494	0.0140598
ENSG00000014914.21	0.14721	-3.21304	-1.02669	11.0808	0.0084507	0.0140845	0.0126761	0.0126761	0.0112676	0.0169014	0.00140845	0.0084507	0.0183099	0.015493	0.0225352	0.0169014	0.0056338	0.00985915	0.0126761	0.015493	0.0112676	0.00704225	0.0492958	0.0140845	0.0239437	0.0225352	0.00422535	0.0309859	0.0126761	0.00704225	0.0084507	0.0112676	0.00704225	0.0380282	0.0450704	0.0197183	0.0183099	0.0211268	0.0408451	0.0253521	0.615493	0.48169	0.560563	0.0140845	0.0239437	0.00140845	0.0253521	0.0239437	0.028169
ENSG00000014919.12	0.406906	-4.17387	0.932851	10.3443	0.0145985	0.00243309	0.0194647	0.00973236	0.0218978	0.0145985	0.00486618	0.0170316	0.0170316	0.0121655	0.0218978	0.00729927	0.00243309	0.0243309	0.0316302	0.00973236	0.0145985	0.0145985	0.0243309	0.00973236	0.0121655	0.0121655	0.0121655	0.0243309	0.0121655	0.00729927	0.00973236	0.00486618	0.00973236	0.0364964	0.0462287	0.026764	0.026764	0.00729927	0.0170316	0.0121655	0.562044	0.459854	0.549878	0.0194647	0.0243309	0.00486618	0.0316302	0.026764	0.0218978
ENSG00000015133.19	-2.44758	-4.50605	0.338025	12.6268	0.0157713	0.0305569	0.0556925	0.00887137	0.0113356	0.0261212	0.00443568	0.00837851	0.00788566	0.0374569	0.0187284	0.00936422	0.000985707	0.013307	0.0152785	0.00788566	0.00591424	0.020207	0.0645638	0.00788566	0.0108428	0.0221784	0.00788566	0.00837851	0.00492854	0.0147856	0.0211927	0.00197141	0.00443568	0.0231641	0.0818137	0.0073928	0.0182356	0.0344998	0.097585	0.0113356	0.63036	0.394283	0.783144	0.0108428	0.0478068	0.00837851	0.0123213	0.00443568	0.0221784
ENSG00000015153.14	0.706671	-2.64899	0.459654	10.0265	0.0607735	0.0110497	0.0662983	0.0165746	0.0331492	0.0276243	0	0.0165746	0.0165746	0.038674	0.0165746	0.0276243	0	0	0.0220994	0.0110497	0.0110497	0.00552486	0.0441989	0.0165746	0.00552486	0.0110497	0.0220994	0.0276243	0.00552486	0	0.0276243	0	0	0	0.00552486	0	0.038674	0.0165746	0.0276243	0.038674	0.458564	0.491713	0.491713	0.0165746	0.0165746	0	0.0165746	0.0276243	0.0110497
ENSG00000015171.19	0.238123	-6.80666	-0.49625	10.9226	0.0447761	0.0165837	0.0580431	0.0248756	0.0248756	0.0165837	0.00165837	0.00497512	0.0149254	0.00995025	0.0116086	0.0165837	0.00829187	0.0116086	0.0298507	0.0281924	0.0182421	0.0248756	0.0381426	0.0165837	0.00995025	0.00829187	0.00165837	0.013267	0.0116086	0.00829187	0.00995025	0.0149254	0.0066335	0.00331675	0.0232172	0.00995025	0.0514096	0.0331675	0.0480929	0.0149254	0.504146	0.368159	0.52073	0.0116086	0.0149254	0.00497512	0.0199005	0.00829187	0.0066335
ENSG00000015475.18	-0.50521	-5.46501	0.828554	9.76984	0	0.0510204	0.0204082	0.0153061	0.0153061	0.0153061	0.00510204	0.0102041	0.0204082	0.0459184	0.0255102	0.0102041	0.00510204	0.0204082	0.0255102	0.0102041	0.0102041	0.0255102	0.0357143	0	0.00510204	0.00510204	0.0102041	0.0102041	0	0.0204082	0.0153061	0.0102041	0.0102041	0.0255102	0.0918367	0	0.0102041	0.0510204	0.0612245	0.0255102	0.591837	0.397959	0.760204	0.0102041	0.0510204	0	0.00510204	0.00510204	0.0306122
ENSG00000015479.19	0.692155	-3.90766	-0.403755	11.4558	0.0436321	0.0165094	0.0341981	0.0294811	0.0176887	0.00825472	0	0.0106132	0.0318396	0.00707547	0.0117925	0.0318396	0.0106132	0.00707547	0.0212264	0.0165094	0.0165094	0.00707547	0.0294811	0.0212264	0.0306604	0.00707547	0.00235849	0.0200472	0.00353774	0.00235849	0.00117925	0.00943396	0.00589623	0.00943396	0.0200472	0.0259434	0.0495283	0.0235849	0.0318396	0.053066	0.538915	0.404481	0.329009	0.0271226	0.00471698	0.00353774	0.0235849	0.0318396	0.0129717
ENSG00000015532.10	-0.608703	-3.98577	0.672364	11.4215	0.00808314	0.0207852	0.0288684	0.00461894	0.017321	0.017321	0.0103926	0.00923788	0.00461894	0.0311778	0.0127021	0.0103926	0.00115473	0.017321	0.0161663	0.0034642	0.00461894	0.0184758	0.0438799	0.00692841	0.02194	0.0381062	0.00923788	0.00923788	0.00577367	0.017321	0.0311778	0.00461894	0.0034642	0.0265589	0.0681293	0.00577367	0.00461894	0.0381062	0.0496536	0.0138568	0.645497	0.473441	0.781755	0.0150115	0.0438799	0.0115473	0.0115473	0.00461894	0.0415704
ENSG00000015676.18	-0.203165	-4.05521	1.28456	10.0861	0.0138122	0.019337	0.0524862	0.00828729	0.00828729	0.0165746	0	0.00828729	0.00828729	0.0138122	0.0138122	0.00828729	0.00276243	0.019337	0.0248619	0.0138122	0	0.0165746	0.0607735	0.0110497	0.0276243	0.019337	0.00552486	0.0110497	0.00828729	0.019337	0	0.00552486	0	0.0165746	0.0331492	0.0138122	0.0441989	0.0359116	0.0718232	0.0165746	0.643646	0.361878	0.674033	0.00828729	0.0331492	0.00828729	0.0276243	0.00828729	0.0220994
ENSG00000016391.11	-0.222169	-4.37254	0.164969	10.8025	0.0134454	0.0168067	0.0268908	0.00840336	0.010084	0.0184874	0.00840336	0.00504202	0.00336134	0.0252101	0.0117647	0.00504202	0.00168067	0.0235294	0.0201681	0.0134454	0.00672269	0.0268908	0.0487395	0.00840336	0.00840336	0.0252101	0.010084	0.0151261	0.00336134	0.0201681	0.0252101	0.00504202	0.00504202	0.0302521	0.0571429	0.00168067	0.010084	0.0302521	0.0420168	0.0168067	0.658824	0.465546	0.778151	0.0201681	0.0554622	0.0117647	0.010084	0.00840336	0.0537815
ENSG00000016864.18	0.643193	-4.28112	-0.592935	10.1254	0.0403226	0.0295699	0.0268817	0.0322581	0.016129	0.0107527	0.00268817	0.0188172	0.0134409	0.0215054	0.0107527	0.00806452	0.0134409	0.0295699	0.016129	0.0349462	0.0134409	0.0107527	0.016129	0.016129	0.016129	0.00268817	0	0.0295699	0.0107527	0.00537634	0.00268817	0.00806452	0.00268817	0.0215054	0.0268817	0.0215054	0.0241935	0.0188172	0.016129	0.0322581	0.491935	0.379032	0.422043	0.0295699	0.016129	0	0.0268817	0.0268817	0.00537634
ENSG00000017260.19	-0.115826	-6.121	-0.861413	11.5425	0.0336957	0.00978261	0.0282609	0.0228261	0.0293478	0.00652174	0.00434783	0.0228261	0.0163043	0.0141304	0.00543478	0.0163043	0.0173913	0.0173913	0.0358696	0.0413043	0.0152174	0.00326087	0.0293478	0.00869565	0.0163043	0.00326087	0.00108696	0.0184783	0.00543478	0.00326087	0	0.00652174	0.00978261	0.00869565	0.0195652	0.0282609	0.0347826	0.0119565	0.0217391	0.0347826	0.513043	0.383696	0.358696	0.0304348	0.0119565	0.00326087	0.025	0.0293478	0.00978261
ENSG00000017483.15	0.334169	-3.60402	0.9287	10.6591	0.00422833	0.012685	0.02537	0.00845666	0.0147992	0.0190275	0.00422833	0.00211416	0	0.02537	0.00634249	0.0147992	0.00422833	0.0570825	0.0465116	0.0105708	0.00634249	0.0169133	0.02537	0.00211416	0.0105708	0.02537	0.00422833	0.0147992	0.00422833	0.0105708	0.00634249	0.00422833	0.00211416	0.0486258	0.0655391	0.012685	0.00845666	0.00845666	0.02537	0.00845666	0.55814	0.40592	0.733615	0.00845666	0.0486258	0.00845666	0.0169133	0.0232558	0.02537
ENSG00000017797.13	-0.432414	-6.13021	-1.0348	10.9622	0.054878	0.0106707	0.054878	0.0182927	0.00762195	0.0121951	0.00609756	0.0137195	0.0167683	0.0182927	0.0121951	0.0106707	0.0121951	0.0182927	0.0213415	0.0289634	0.00762195	0.00609756	0.0472561	0.0182927	0.0167683	0.0198171	0.00304878	0.0167683	0.00914634	0.0121951	0.00762195	0.00304878	0.00304878	0.0167683	0.0304878	0.0137195	0.0625	0.0137195	0.0929878	0.027439	0.564024	0.327744	0.525915	0.0167683	0.0198171	0.00304878	0.0121951	0.00914634	0.0152439
ENSG00000018189.13	-0.86132	-3.25969	-1.22923	11.1911	0.0434783	0.0273752	0.0466989	0.0225443	0.0128824	0.0161031	0.00161031	0.0144928	0.0144928	0.0128824	0.0112721	0.0177134	0.00644122	0.0161031	0.041868	0.0112721	0.0225443	0.00805153	0.041868	0.00966184	0.0128824	0.00966184	0.00161031	0.0144928	0.00966184	0.00644122	0.00644122	0.00161031	0.0112721	0.020934	0.0434783	0.0273752	0.0724638	0.0289855	0.0354267	0.0257649	0.550725	0.328502	0.479871	0.0193237	0.0161031	0	0.0225443	0.0193237	0.00483092
ENSG00000018408.14	0.157952	-5.84904	1.11108	10.3509	0.0074813	0.0224439	0.0124688	0.0349127	0.0174564	0.0249377	0.0074813	0.0199501	0.0074813	0.0174564	0.0149626	0.0149626	0.00249377	0.0174564	0.0448878	0.00249377	0.0149626	0.0274314	0.0798005	0.0074813	0.0224439	0.0374065	0.0224439	0.0274314	0.0074813	0.00997506	0.00498753	0.00249377	0.00498753	0.0349127	0.0349127	0.00997506	0.0199501	0.032419	0.032419	0.0149626	0.608479	0.456359	0.673317	0.0074813	0.0199501	0.0199501	0.0174564	0.0124688	0.0199501
ENSG00000018510.16	0.50024	-5.7588	0.314498	11.0961	0.0318665	0.0091047	0.0273141	0.0318665	0.0273141	0.0091047	0.00455235	0.0182094	0.0197269	0.00455235	0.0106222	0.0136571	0.0151745	0.0197269	0.0182094	0.0242792	0.0197269	0.0030349	0.0151745	0.0227618	0.0121396	0.0060698	0.00455235	0.0212443	0.0060698	0.00455235	0.0136571	0.0030349	0.00455235	0.00758725	0.0182094	0.0182094	0.0394537	0.0227618	0.0288316	0.0273141	0.528073	0.426404	0.376328	0.0212443	0.0121396	0.0182094	0.0288316	0.0333839	0.0242792
ENSG00000018610.14	0.853696	-5.85323	-0.38827	9.38802	0.0627803	0.0134529	0.0538117	0.00896861	0.0044843	0.0269058	0.0044843	0.0134529	0.0044843	0.0044843	0.0179372	0.0044843	0.0044843	0	0.0403587	0.0313901	0.0134529	0	0.0403587	0.0134529	0.0044843	0.0134529	0.00896861	0.0179372	0.00896861	0.0044843	0.0313901	0.0044843	0.0044843	0.00896861	0.0269058	0	0.044843	0.0403587	0.0538117	0.0179372	0.542601	0.349776	0.578475	0.0134529	0.0179372	0.0044843	0.0224215	0.00896861	0.0313901
ENSG00000018699.13	0.576646	-5.98114	0.0186332	11.3853	0.0308057	0.0118483	0.0272512	0.0260664	0.0225118	0.0106635	0.0035545	0.0225118	0.014218	0.0106635	0.007109	0.014218	0.00829384	0.0118483	0.0130332	0.028436	0.0308057	0.00829384	0.0379147	0.00947867	0.00592417	0.00592417	0.00236967	0.00947867	0.007109	0.0106635	0.00947867	0.00236967	0.014218	0.0177725	0.0260664	0.0260664	0.0509479	0.0201422	0.0272512	0.0343602	0.521327	0.35545	0.415877	0.0260664	0.0177725	0	0.0225118	0.0189573	0.0035545
ENSG00000019144.19	-0.848764	-2.9884	0.204455	12.0788	0.00803213	0.00903614	0.0311245	0.00903614	0.0160643	0.0301205	0.00401606	0.00903614	0.00301205	0.0421687	0.0160643	0.0210843	0.00100402	0.0140562	0.0130522	0.00702811	0.0100402	0.0110442	0.0461847	0.00301205	0.0200803	0.0361446	0.0060241	0.0301205	0.00903614	0.0220884	0.0331325	0.0060241	0.0110442	0.0261044	0.0662651	0.0060241	0.0170683	0.0190763	0.0763052	0.00803213	0.660643	0.538153	0.690763	0.0220884	0.0371486	0.00100402	0.0230924	0.00903614	0.0361446
ENSG00000019186.10	0.363539	-4.49115	0.461396	10.6156	0.0349515	0.0135922	0.0368932	0.0213592	0.0174757	0.0135922	0.00970874	0.00970874	0.0116505	0.0194175	0.00776699	0.0174757	0.00194175	0.0194175	0.031068	0.0174757	0.0116505	0.015534	0.0407767	0.0038835	0.015534	0.0135922	0.0174757	0.0116505	0.00582524	0.015534	0.015534	0.0038835	0.00776699	0.0194175	0.0524272	0.023301	0.0407767	0.0252427	0.0330097	0.0135922	0.551456	0.386408	0.6	0.0116505	0.0213592	0.0135922	0.015534	0.00582524	0.0194175
ENSG00000019485.13	-0.776387	-3.75221	-0.990884	12.1981	0.00625	0	0.00416667	0.00208333	0.00416667	0.00833333	0.00416667	0.00416667	0.0270833	0.0166667	0.00625	0.00625	0	0.00833333	0.00625	0	0.0395833	0.03125	0.025	0.0416667	0.0520833	0.0416667	0.0229167	0.01875	0.0145833	0.00208333	0.0104167	0.0208333	0.00833333	0.03125	0.01875	0.01875	0.01875	0.0270833	0.0166667	0.0125	0.775	0.622917	0.489583	0.0291667	0.0375	0.0145833	0.0291667	0.0541667	0.0541667
ENSG00000019995.6	-0.166319	-5.41968	-1.69574	11.0553	0.0239774	0.0126939	0.0211566	0.0197461	0.0211566	0.00987306	0.00705219	0.0155148	0.022567	0.00987306	0.0169252	0.0239774	0.0141044	0.00846262	0.0155148	0.0211566	0.0197461	0.00987306	0.0253879	0.0112835	0.0155148	0.00423131	0.00282087	0.0197461	0.00846262	0.00423131	0.0126939	0.00987306	0.00846262	0.00987306	0.022567	0.0183357	0.0592384	0.0239774	0.0211566	0.0409027	0.519041	0.445698	0.370945	0.0267983	0.0112835	0	0.0296192	0.022567	0.00846262
ENSG00000020129.16	-0.474279	-3.40148	0.774379	11.128	0.00547945	0.0123288	0.0287671	0.00684932	0.00958904	0.0328767	0.00684932	0.00273973	0.00136986	0.0178082	0.00273973	0.00410959	0.00273973	0.0191781	0.0164384	0.00684932	0.00273973	0.0123288	0.0479452	0.00273973	0.00958904	0.0273973	0.00958904	0.0136986	0.00273973	0.0150685	0.0232877	0.00547945	0.0109589	0.0342466	0.0931507	0.00958904	0.00958904	0.0246575	0.0575342	0.0150685	0.676712	0.465753	0.772603	0.0232877	0.0657534	0.0136986	0.0246575	0.00821918	0.0287671
ENSG00000020181.18	-1.86414	-5.39339	-0.491209	12.0217	0.00224048	0.0268857	0.0201643	0.00746826	0.00672143	0.0306199	0.00597461	0.00373413	0.000746826	0.0365945	0.0141897	0.00746826	0.00149365	0.0268857	0.0149365	0.00373413	0.00373413	0.0268857	0.0276326	0.00448096	0.00746826	0.0373413	0.0186706	0.0119492	0.00522778	0.0246453	0.0164302	0.00522778	0.00597461	0.0336072	0.0739358	0.00597461	0.00448096	0.0209111	0.0433159	0.00448096	0.643764	0.5295	0.82823	0.00821509	0.0567588	0.0201643	0.0179238	0.0112024	0.0530246
ENSG00000020256.20	-0.18653	-5.64938	-0.175811	11.7859	0.0175953	0.026393	0.0527859	0.0058651	0.0175953	0.0307918	0.0146628	0.0205279	0.00439883	0.042522	0.00733138	0.0117302	0.00146628	0.0337243	0.0146628	0.0102639	0.0117302	0.0337243	0.0557185	0.0131965	0.0131965	0.0322581	0.0058651	0.0131965	0.00146628	0.0117302	0.0146628	0.00293255	0.00439883	0.0205279	0.026393	0.00146628	0.0175953	0.0307918	0.0322581	0.00879765	0.532258	0.464809	0.733138	0.0102639	0.0410557	0.00733138	0.0146628	0.00733138	0.0249267
ENSG00000020426.11	0.431154	-4.9548	0.168648	9.90689	0.0516129	0.0258065	0.0354839	0.0225806	0.00645161	0.016129	0.00322581	0.016129	0.0290323	0.00322581	0.0129032	0.016129	0.0129032	0.00645161	0.0193548	0.016129	0.0258065	0.00967742	0.0419355	0.0129032	0.016129	0.0129032	0	0.0225806	0.00645161	0	0.00645161	0	0.016129	0.0129032	0.0322581	0.0258065	0.0806452	0.0129032	0.0322581	0.0354839	0.545161	0.306452	0.393548	0.00967742	0.00322581	0	0.0290323	0.0193548	0.00645161
ENSG00000020577.13	-0.629022	-4.50798	-0.45241	11.1459	0.0264256	0.0292072	0.0139082	0.015299	0.0139082	0.0319889	0.00556328	0.00973574	0.0125174	0.0305981	0.00556328	0.0139082	0.00556328	0.0194715	0.0278164	0.0139082	0.0125174	0.0250348	0.0625869	0.00973574	0.015299	0.0278164	0.00973574	0.00973574	0.0069541	0.0222531	0.00973574	0.00417246	0.00417246	0.0319889	0.0472879	0.00556328	0.0222531	0.0236439	0.0333797	0.0139082	0.567455	0.456189	0.673157	0.00556328	0.0347705	0.0069541	0.0111266	0.0166898	0.0236439
ENSG00000020633.18	-1.75849	-6.70267	-0.696798	10.352	0	0.03125	0.0192308	0.00480769	0.0120192	0.0408654	0.0192308	0.00480769	0.00240385	0.0649038	0.00480769	0.00961538	0	0.00961538	0.03125	0.00240385	0.00480769	0.0192308	0.0288462	0.00480769	0.0168269	0.0625	0.0216346	0.00721154	0.00721154	0.0432692	0.0168269	0.00240385	0	0.0192308	0.0336538	0.00240385	0.00480769	0.0384615	0.0240385	0.00721154	0.600962	0.574519	0.855769	0.00721154	0.0528846	0.0144231	0.00721154	0.00480769	0.0552885
ENSG00000020922.12	0.679295	-3.17182	-0.569829	11.0795	0.0425844	0.0190896	0.0220264	0.030837	0.0234949	0.0117474	0.00146843	0.0132159	0.0323054	0.010279	0.0117474	0.0220264	0.00734214	0.0117474	0.0234949	0.0352423	0.020558	0.00440529	0.0264317	0.0220264	0.0161527	0.00293686	0.00146843	0.0146843	0.010279	0.00146843	0.00587372	0.010279	0.00440529	0.0117474	0.00734214	0.0234949	0.0572687	0.0176211	0.030837	0.0587372	0.512482	0.359765	0.324523	0.0190896	0.0117474	0.00146843	0.0146843	0.0249633	0.00587372
ENSG00000021300.14	-0.244435	-5.37947	1.81966	9.78463	0	0.0157895	0.0210526	0.0105263	0.0105263	0.0157895	0.0105263	0.0105263	0.00526316	0.0263158	0.00526316	0	0.0105263	0.0157895	0.0210526	0	0.00526316	0.0263158	0.0157895	0.00526316	0.0105263	0.0315789	0.0157895	0.0105263	0.00526316	0.0263158	0.0210526	0.0105263	0.0105263	0.0210526	0.0631579	0.00526316	0.00526316	0.0263158	0.0526316	0.0315789	0.657895	0.494737	0.789474	0.0263158	0.0473684	0.0263158	0	0.0157895	0.0631579
ENSG00000021355.13	0.120346	-4.95846	0.889008	10.1561	0.0447368	0.0289474	0.0315789	0.0315789	0.0105263	0.0105263	0.0131579	0.0236842	0.0184211	0.0157895	0.00526316	0.0131579	0.00526316	0.0210526	0.0315789	0.0236842	0.00263158	0.00263158	0.0263158	0.0157895	0.00526316	0.00789474	0.00789474	0.0105263	0	0.00526316	0.00263158	0.00526316	0.00789474	0.0131579	0.0421053	0.0131579	0.0368421	0.0210526	0.0421053	0.0263158	0.473684	0.352632	0.536842	0.0236842	0.0263158	0.00789474	0.0210526	0.0210526	0.0157895
ENSG00000021574.12	-0.172499	-5.21801	-0.390266	10.8811	0.0486224	0.00972447	0.0243112	0.0307942	0.0178282	0.00810373	0.00162075	0.0243112	0.0210697	0.00972447	0.012966	0.0178282	0.0162075	0.00648298	0.0226904	0.0113452	0.0243112	0.00810373	0.012966	0.00648298	0.0145867	0.00972447	0.0178282	0.0307942	0.00810373	0.0145867	0.00324149	0.00810373	0.0113452	0.0113452	0.0226904	0.0243112	0.0356564	0.0194489	0.0259319	0.0210697	0.560778	0.45705	0.414911	0.0275527	0.0307942	0.00648298	0.0356564	0.0275527	0.012966
ENSG00000021762.20	-0.66419	-4.02715	0.94287	11.3669	0.00681818	0.0193182	0.0522727	0.00113636	0.00795455	0.0340909	0.0147727	0.00227273	0.00454545	0.0386364	0.0181818	0.00568182	0.00113636	0.0261364	0.0113636	0.00113636	0.00227273	0.025	0.0488636	0.00113636	0.0181818	0.0284091	0.0170455	0.00795455	0.00568182	0.0159091	0.0227273	0.00113636	0.00340909	0.0284091	0.0727273	0.00340909	0.00568182	0.0375	0.075	0.00909091	0.596591	0.463636	0.846591	0.0125	0.0352273	0.0102273	0.00340909	0.00795455	0.0272727
ENSG00000021776.11	0.761478	-3.87562	-0.0134807	12.1821	0.0296097	0.0174966	0.0235532	0.0309556	0.0188425	0.012786	0.00269179	0.0282638	0.0222073	0.00605653	0.0100942	0.0100942	0.0141319	0.0161507	0.026245	0.0309556	0.0181696	0.00807537	0.0309556	0.0201884	0.0201884	0.012786	0.00201884	0.0242261	0.00942127	0.00605653	0.00201884	0.00874832	0.0121131	0.0114401	0.0154778	0.0269179	0.0558546	0.0174966	0.025572	0.0302826	0.520188	0.351279	0.384253	0.0174966	0.0174966	0.00336474	0.0188425	0.0181696	0.00942127
ENSG00000021826.16	0.639483	-5.37888	-0.81085	12.1427	0.0326449	0.0233178	0.0366422	0.0253165	0.0233178	0.0159893	0.00333111	0.017988	0.0106596	0.00999334	0.00866089	0.00932712	0.00666223	0.0206529	0.0266489	0.0386409	0.00866089	0.00932712	0.023984	0.00999334	0.0193205	0.011992	0.00266489	0.0133245	0.00399734	0.00466356	0.00466356	0.00532978	0.00932712	0.00999334	0.0266489	0.0146569	0.0346436	0.0186542	0.02998	0.0313125	0.524983	0.387075	0.473684	0.0199867	0.0213191	0.00199867	0.0333111	0.0233178	0.0173218
ENSG00000022277.12	0.158689	-6.17714	0.828711	9.98299	0.0488599	0.0162866	0.0781759	0.0130293	0.0228013	0.0130293	0.00651466	0.00977199	0.0162866	0.0162866	0.0162866	0.00977199	0.00977199	0.0130293	0.0162866	0.00977199	0.00325733	0.0228013	0.00977199	0.00325733	0.0130293	0.0130293	0.00651466	0.00977199	0.00977199	0.00325733	0.00651466	0.00325733	0.00325733	0.0130293	0.019544	0.019544	0.0488599	0.0228013	0.0488599	0.0325733	0.521173	0.433225	0.557003	0.019544	0.0390879	0.00977199	0.019544	0.0130293	0.0162866
ENSG00000022556.16	0.0603429	-5.834	0.74817	11.7185	0.0244591	0.0178739	0.0376294	0.0150517	0.0103481	0.014111	0.0131703	0.00940734	0.0112888	0.0178739	0.0206961	0.00658514	0.0103481	0.0206961	0.0216369	0.00658514	0.0084666	0.0159925	0.0348071	0.00752587	0.0084666	0.0150517	0.00752587	0.0084666	0.00658514	0.00376294	0.0112888	0.0028222	0.0084666	0.0348071	0.0677328	0.0131703	0.028222	0.0385701	0.0489182	0.0225776	0.556914	0.374412	0.66698	0.014111	0.0206961	0.0112888	0.014111	0.0122295	0.0178739
ENSG00000022567.9	-0.471429	-4.69404	-0.193938	11.3912	0.00988875	0.0185414	0.0222497	0.00370828	0.00865266	0.0321384	0.0111248	0.00247219	0.00123609	0.0309023	0.00741656	0.00494438	0.00370828	0.0383189	0.0296663	0.00988875	0.00494438	0.0197775	0.0346106	0.00247219	0.00370828	0.0284302	0.0173053	0.00370828	0.00247219	0.0148331	0.0197775	0.00123609	0	0.0234858	0.0630408	0.00865266	0.00865266	0.039555	0.0494438	0.00741656	0.589617	0.435105	0.843016	0.00494438	0.0667491	0.00494438	0.00618047	0.00618047	0.0469716
ENSG00000022840.16	-0.246464	-5.55101	-2.31638	11.3382	0.0295567	0.0184729	0.044335	0.0135468	0.00615764	0.0172414	0.00492611	0.0147783	0.00738916	0.0332512	0.0110837	0.0172414	0.00369458	0.00985222	0.0147783	0.0135468	0.0160099	0.0147783	0.0320197	0.0135468	0.0135468	0.0258621	0.00246305	0.0283251	0.00369458	0.0123153	0.00615764	0.00985222	0.00492611	0.0184729	0.0344828	0.00492611	0.0332512	0.0197044	0.0566502	0.0221675	0.552956	0.44335	0.561576	0.0172414	0.0258621	0.00369458	0.020936	0.0172414	0.0172414
ENSG00000022976.15	-0.78149	-2.16093	-0.570136	11.4548	0.0204741	0.00969828	0.0247845	0.00862069	0.0150862	0.0140086	0.00646552	0.00969828	0.0161638	0.0269397	0.018319	0.00646552	0.0075431	0.00431034	0.0118534	0.0075431	0.00646552	0.00969828	0.0528017	0.0140086	0.0204741	0.0215517	0.0204741	0.0258621	0.00431034	0.0075431	0.0161638	0.00538793	0.00969828	0.018319	0.0420259	0.012931	0.0334052	0.018319	0.0484914	0.0237069	0.643319	0.497845	0.572198	0.0215517	0.0247845	0.0140086	0.0280172	0.0204741	0.0269397
ENSG00000023041.11	0.535176	-4.54172	-2.44341	10.2958	0.0362319	0.0144928	0.0241546	0.0193237	0.0241546	0.0169082	0.00241546	0.00966184	0.031401	0.00241546	0.00483092	0.0144928	0.02657	0.0193237	0.0362319	0.02657	0.0193237	0.00966184	0.0193237	0.0144928	0.0169082	0.00966184	0.00483092	0.0169082	0.00724638	0.00241546	0.00483092	0.00241546	0.00483092	0.00966184	0.0144928	0.0169082	0.0338164	0.00966184	0.0144928	0.0289855	0.442029	0.403382	0.396135	0.0169082	0.0193237	0	0.0217391	0.0241546	0.00483092
ENSG00000023191.17	-0.336335	-5.18969	1.24667	10.6421	0	0.034632	0.034632	0.0021645	0.00649351	0.012987	0.00649351	0.0021645	0.0021645	0.0562771	0.017316	0.0021645	0.0021645	0.0194805	0.00649351	0.004329	0.0021645	0.00865801	0.0497835	0.0021645	0.004329	0.012987	0.004329	0.00865801	0.004329	0.00649351	0.0151515	0.00649351	0.004329	0.0519481	0.134199	0.0021645	0.00865801	0.04329	0.0670996	0.0151515	0.645022	0.430736	0.865801	0.0108225	0.04329	0.00865801	0.00649351	0.0021645	0.0454545
ENSG00000023228.14	0.546974	-4.92572	0.260651	11.1306	0.0260989	0.0123626	0.0288462	0.0247253	0.0288462	0.00961538	0.00137363	0.021978	0.021978	0.010989	0.0123626	0.00961538	0.00961538	0.0137363	0.032967	0.0370879	0.0151099	0.00274725	0.0233516	0.00961538	0.021978	0.00686813	0.00137363	0.0178571	0.00824176	0.00274725	0.00412088	0.00686813	0.00824176	0.0123626	0.0137363	0.0247253	0.0343407	0.021978	0.0247253	0.0398352	0.546703	0.423077	0.381868	0.032967	0.0192308	0.00274725	0.0357143	0.0274725	0.0151099
ENSG00000023287.13	0.318344	-6.03365	-2.03677	12.2796	0.0526646	0.0112853	0.031348	0.030721	0.0181818	0.00815047	0.00250784	0.0194357	0.0269592	0.00689655	0.00877743	0.0175549	0.0181818	0.00564263	0.0250784	0.0282132	0.0338558	0.00689655	0.030721	0.0181818	0.0125392	0.00501567	0.000626959	0.015047	0.00564263	0.00125392	0.00250784	0.0031348	0.0119122	0.00689655	0.0181818	0.0263323	0.0915361	0.0169279	0.0250784	0.0369906	0.502194	0.312226	0.302194	0.0188088	0.0100313	0.00188088	0.0225705	0.0119122	0.00250784
ENSG00000023318.8	0.977905	-4.63924	0.203176	10.255	0.039312	0.00982801	0.00982801	0.029484	0.022113	0.004914	0	0.019656	0.022113	0.012285	0.014742	0.019656	0.027027	0.012285	0.022113	0.02457	0.02457	0.00982801	0.017199	0.02457	0.022113	0.00737101	0.004914	0.022113	0.00982801	0.002457	0.004914	0.004914	0.00737101	0.014742	0.012285	0.017199	0.0565111	0.034398	0.017199	0.0515971	0.518428	0.339066	0.334152	0.017199	0.017199	0.002457	0.019656	0.022113	0.002457
ENSG00000023330.15	0.0657657	-5.71343	0.771602	10.9737	0.0343214	0.0171607	0.024961	0.0140406	0.00936037	0.0187207	0.00312012	0.0156006	0.0140406	0.0156006	0.00468019	0.0202808	0	0.0234009	0.0358814	0.0140406	0.0187207	0.0202808	0.0296412	0.0156006	0.0187207	0.0202808	0.00312012	0.0156006	0.00936037	0.0109204	0.0171607	0.00156006	0.00780031	0.0124805	0.0327613	0.0140406	0.0218409	0.0202808	0.0296412	0.0312012	0.577223	0.424337	0.552262	0.0296412	0.0296412	0.00156006	0.0202808	0.0218409	0.0171607
ENSG00000023516.9	0.707889	-5.22481	-0.550245	12.4785	0.0467928	0.0120925	0.0294427	0.0341746	0.0236593	0.00946372	0.00368034	0.0215563	0.00998948	0.0152471	0.0084122	0.0325973	0.0120925	0.0042061	0.0162986	0.0226078	0.0168244	0.0131441	0.0299685	0.0168244	0.0226078	0.00473186	0.00157729	0.0184017	0.00315457	0.00105152	0.00105152	0.00315457	0.0120925	0.0084122	0.0120925	0.0173502	0.055205	0.0162986	0.0273396	0.0452156	0.487382	0.38959	0.32387	0.0252366	0.0115668	0.00105152	0.0257624	0.0157729	0.00368034
ENSG00000023572.9	0.795245	-3.4308	0.613182	9.27146	0.0545455	0.0181818	0.0121212	0.030303	0.0242424	0	0.0121212	0.030303	0.0121212	0.0181818	0.0242424	0.00606061	0.00606061	0.00606061	0.030303	0.0242424	0.0121212	0.00606061	0.0242424	0.0181818	0.0121212	0	0	0.00606061	0	0.0121212	0.00606061	0	0.00606061	0.00606061	0.0242424	0.030303	0.0363636	0.0242424	0.0121212	0.0121212	0.49697	0.454545	0.436364	0.0242424	0.00606061	0.0606061	0.0242424	0.030303	0.0121212
ENSG00000023608.5	0.316368	-5.2012	0.825224	10.1137	0.0650407	0.0135501	0.0514905	0.0298103	0.0135501	0.00813008	0.00813008	0.0162602	0.0325203	0.00542005	0.0189702	0.0162602	0.0135501	0.0108401	0.0325203	0.0135501	0.0216802	0.0135501	0.0271003	0.0162602	0.0162602	0.00542005	0	0.0108401	0.00813008	0.00542005	0	0.00542005	0.00813008	0.0135501	0.0216802	0.00271003	0.0514905	0.0243902	0.0271003	0.0379404	0.457995	0.338753	0.395664	0.0271003	0.00813008	0.00542005	0.0162602	0.0135501	0.00813008
ENSG00000023697.13	0.380852	-6.18068	0.446083	10	0.0407524	0.00940439	0.0282132	0.0188088	0.0250784	0.015674	0	0.031348	0.015674	0.00626959	0.00940439	0.00940439	0.0219436	0.0219436	0.0219436	0.0250784	0.00940439	0.00626959	0.0188088	0.0188088	0.015674	0.0031348	0.00626959	0.0031348	0.00626959	0.00940439	0.0125392	0.00626959	0	0.0250784	0.0219436	0.031348	0.0282132	0.00940439	0.0282132	0.0407524	0.545455	0.432602	0.413793	0.0282132	0.0344828	0.00940439	0.0470219	0.0344828	0.015674
ENSG00000023734.11	0.437808	-6.33241	-0.150167	10.0941	0.0512821	0.002849	0.022792	0.019943	0.025641	0.014245	0.014245	0.017094	0.00854701	0.002849	0	0.034188	0.00854701	0.011396	0.019943	0.031339	0.002849	0.011396	0.014245	0.017094	0.00854701	0.002849	0.002849	0.034188	0.00854701	0.00569801	0	0	0.011396	0.00569801	0.014245	0.019943	0.0541311	0.011396	0.025641	0.0569801	0.524217	0.42735	0.31339	0.031339	0.014245	0	0.037037	0.034188	0.011396
ENSG00000023892.11	-0.647856	-3.71813	1.17112	10.8895	0.0158228	0.0205696	0.0474684	0.00949367	0.00316456	0.0158228	0.00949367	0	0.00474684	0.0253165	0.00632911	0.00474684	0	0.0189873	0.0253165	0.00316456	0.00474684	0.0174051	0.096519	0.00316456	0.00632911	0.0110759	0.00474684	0.0110759	0.00632911	0.0332278	0.0363924	0.00316456	0.00474684	0.0221519	0.0838608	0.00316456	0.0237342	0.0189873	0.106013	0.0237342	0.674051	0.357595	0.814873	0.00632911	0.039557	0.0110759	0.0158228	0.00632911	0.0158228
ENSG00000023902.14	-1.38621	-3.68481	-1.17404	10.2656	0.0317073	0.0195122	0.0487805	0.0121951	0.00731707	0.0317073	0.00731707	0.00731707	0.0097561	0.0219512	0.0170732	0.0097561	0	0.0243902	0.0146341	0.00731707	0.00487805	0.0121951	0.0536585	0.00487805	0.0097561	0.0292683	0.0146341	0.0170732	0.0097561	0.0146341	0.0317073	0.00243902	0.00487805	0.0170732	0.0585366	0.00731707	0.0195122	0.0439024	0.0707317	0.0170732	0.6	0.446341	0.692683	0.0292683	0.0317073	0.00243902	0.0121951	0.0146341	0.00487805
ENSG00000023909.10	0.261362	-4.69002	0.547467	9.69	0.0436364	0.0218182	0.0181818	0.0218182	0.00363636	0.0145455	0.00727273	0.0145455	0.0145455	0.0145455	0.00727273	0.0181818	0.0109091	0.0145455	0.0145455	0.0327273	0.0254545	0.0145455	0.0363636	0.0109091	0.0218182	0	0.00727273	0.0181818	0	0.0109091	0.0109091	0	0.00727273	0.00363636	0.0472727	0.0218182	0.0545455	0.0181818	0.0218182	0.0327273	0.538182	0.381818	0.450909	0.0254545	0.0181818	0.0145455	0.0145455	0.0109091	0.0109091
ENSG00000024048.10	0.571605	-4.93926	-0.116276	12.4006	0.0353075	0.0130979	0.0165148	0.0187927	0.0199317	0.00911162	0.00398633	0.0159453	0.022779	0.0148064	0.01082	0.0182232	0.0125285	0.011959	0.0318907	0.0267654	0.0233485	0.0102506	0.0296128	0.0250569	0.0187927	0.00626424	0.00113895	0.0233485	0.00626424	0.00284738	0.00455581	0.00455581	0.011959	0.00968109	0.0205011	0.0222096	0.0563781	0.0142369	0.0273349	0.0313212	0.511959	0.374146	0.369021	0.0222096	0.0125285	0.00341686	0.0159453	0.0216401	0.00854214
ENSG00000024422.12	-0.496012	-7.14993	1.60292	10.7356	0.00735294	0.0202206	0.0625	0.00183824	0	0.0238971	0.0110294	0.00183824	0.00183824	0.0202206	0.00367647	0	0	0.0404412	0.0294118	0.00183824	0	0.0257353	0.0349265	0.00367647	0.00183824	0.03125	0.0128676	0.0128676	0.00367647	0.0330882	0.0147059	0.00183824	0.00183824	0.0349265	0.0790441	0	0.00367647	0.0551471	0.0772059	0.00919118	0.650735	0.371324	0.900735	0.00735294	0.0422794	0.0165441	0.00367647	0.00367647	0.0496324
ENSG00000024526.17	1.49713	-4.8104	-1.7315	11.2703	0.0517241	0.0184729	0.0197044	0.0480296	0.0172414	0.00862069	0.00246305	0.0160099	0.0332512	0.00985222	0.0135468	0.0283251	0.0172414	0.0135468	0.0246305	0.023399	0.0307882	0.00492611	0.023399	0.020936	0.0258621	0.00738916	0.00123153	0.0184729	0.00738916	0	0.00123153	0.00615764	0.020936	0.00738916	0.0123153	0.0295567	0.0517241	0.00738916	0.020936	0.0344828	0.45936	0.357143	0.294335	0.0172414	0.00615764	0	0.0147783	0.020936	0.00615764
ENSG00000024862.17	0.174128	-4.50631	-0.542857	9.69	0.0509091	0	0.0254545	0.04	0.0145455	0.0109091	0.00363636	0.0181818	0.0181818	0.0145455	0.0218182	0.0181818	0.00363636	0.00363636	0.0218182	0.00727273	0.0145455	0.0145455	0.04	0.00727273	0.0145455	0.00363636	0.0145455	0.0145455	0.00363636	0.00363636	0.0181818	0.00727273	0	0.0181818	0.0254545	0.04	0.04	0.00363636	0.0472727	0.0327273	0.563636	0.432727	0.48	0.0181818	0.0145455	0.0218182	0.0254545	0.0145455	0.0109091
ENSG00000025039.15	-1.68582	-7.38207	-1.53864	10.2336	0.0374065	0.0124688	0.0299252	0.0249377	0.0174564	0.0174564	0.00249377	0.0174564	0.0199501	0.0249377	0.00997506	0.0074813	0.0149626	0.0174564	0.0199501	0.0399002	0.0074813	0.0124688	0.0274314	0.00997506	0.0074813	0.00997506	0.0124688	0.0074813	0.00249377	0	0.00997506	0	0.0074813	0.0199501	0.042394	0.0074813	0.032419	0.0523691	0.0448878	0.042394	0.523691	0.314214	0.518703	0.0149626	0.0174564	0.00498753	0.0074813	0.0224439	0.0074813
ENSG00000025156.13	1.2149	-4.71809	0.0703047	10.6546	0.0366089	0.0192678	0.0308285	0.0366089	0.00963391	0.0134875	0.00192678	0.017341	0.00770713	0.0192678	0.0134875	0.0346821	0.0115607	0.0134875	0.0154143	0.0327553	0.0250482	0.00770713	0.0385356	0.0115607	0.0308285	0.00578035	0.00192678	0.017341	0.00578035	0.00192678	0	0.00578035	0.0115607	0.00770713	0.0211946	0.0289017	0.0578035	0.017341	0.0346821	0.0578035	0.531792	0.32948	0.368015	0.017341	0.00770713	0.00192678	0.0154143	0.0154143	0.00770713
ENSG00000025293.17	0.201391	-5.75519	-0.298523	11.6129	0.0493583	0.0187562	0.0542942	0.0148075	0.00987167	0.0148075	0.00493583	0.0157947	0.0148075	0.0128332	0.017769	0.011846	0.005923	0.011846	0.011846	0.0088845	0.011846	0.011846	0.0335637	0.0227048	0.017769	0.017769	0.0088845	0.023692	0.00394867	0.005923	0.00493583	0.00691017	0.00493583	0.00691017	0.0306022	0.011846	0.0483712	0.0335637	0.0493583	0.0345508	0.540967	0.385982	0.536032	0.00789733	0.0157947	0.000987167	0.0148075	0.0157947	0.0148075
ENSG00000025434.19	0.608731	-3.20246	0.58834	10.7524	0.0198511	0.0148883	0.0297767	0.00744417	0.0124069	0.0124069	0.00248139	0.00496278	0	0.0248139	0.0124069	0.00992556	0.00248139	0.0372208	0.0297767	0.00496278	0.0198511	0.0248139	0.044665	0.0124069	0.0124069	0.0421836	0.00496278	0.00744417	0.00496278	0.0173697	0.0322581	0.0124069	0.00744417	0.0272953	0.0595533	0.00744417	0.0223325	0.0248139	0.0620347	0.00992556	0.630273	0.414392	0.709677	0.0173697	0.0372208	0.00496278	0.0198511	0.00496278	0.0173697
ENSG00000025708.14	-1.20007	-3.2255	1.38985	10.5603	0.00207039	0.00207039	0.0207039	0.00414079	0.00828157	0.0207039	0.00414079	0.00207039	0.00207039	0.0248447	0.00621118	0.00621118	0	0.0186335	0.0227743	0.00414079	0.00414079	0.010352	0.0538302	0.00207039	0.0165631	0.0248447	0.0165631	0.0124224	0.00621118	0.0289855	0.0186335	0.00414079	0.00414079	0.0331263	0.0910973	0.010352	0.00621118	0.0393375	0.0517598	0.010352	0.776398	0.505176	0.795031	0.0248447	0.0600414	0.0414079	0.010352	0.0248447	0.0414079
ENSG00000025770.19	-0.459765	-5.25173	0.1058	10.9542	0.00165017	0.00990099	0.039604	0.0115512	0.00825083	0.0148515	0.0049505	0.00660066	0.00330033	0.0148515	0.0264026	0.0049505	0.00165017	0.0148515	0.0313531	0.00330033	0	0.0132013	0.0627063	0.00330033	0.0148515	0.0462046	0.00825083	0.0148515	0.0049505	0.00825083	0.0165017	0.00330033	0.00165017	0.0231023	0.0577558	0.00660066	0.0148515	0.0462046	0.0973597	0.0165017	0.656766	0.412541	0.782178	0.0214521	0.0445545	0.00990099	0.0148515	0.0049505	0.0181518
ENSG00000025772.8	0.0397839	-5.71789	1.32682	9.86264	0.0322581	0.0387097	0.0645161	0.016129	0.0129032	0.00645161	0.00645161	0.00645161	0.0225806	0.0193548	0.00645161	0.0129032	0	0.0129032	0.016129	0.0129032	0.00645161	0.0129032	0.0290323	0.00322581	0.00645161	0.016129	0	0.0225806	0.00645161	0.0129032	0.0129032	0	0.00645161	0.0290323	0.0419355	0.00645161	0.0387097	0.0258065	0.0419355	0.0193548	0.545161	0.403226	0.606452	0.0322581	0.0387097	0.00967742	0.0290323	0.00967742	0.016129
ENSG00000025796.14	0.550923	-3.72818	-0.162413	11.2306	0.0551905	0.0118265	0.0328515	0.0262812	0.0249671	0.0105125	0.00394218	0.00788436	0.0144547	0.0105125	0.00788436	0.0118265	0.0157687	0.0131406	0.0249671	0.021025	0.0249671	0.00394218	0.0394218	0.00919842	0.0236531	0.00525624	0.00131406	0.022339	0.0065703	0.00394218	0.00525624	0.00788436	0.0131406	0.00525624	0.0144547	0.0249671	0.065703	0.0144547	0.0341656	0.0499343	0.532194	0.327201	0.367937	0.0197109	0.0131406	0.00131406	0.0197109	0.021025	0.0065703
ENSG00000025800.14	0.610863	-6.36276	0.992931	10.6546	0.0223464	0.0204842	0.0242086	0.0335196	0.0148976	0.0167598	0.00558659	0.0111732	0.0148976	0.018622	0.00744879	0.00931099	0.0130354	0.0297952	0.0223464	0.0223464	0.0130354	0.00744879	0.0428305	0	0.00931099	0.0130354	0	0.0223464	0.0111732	0.00372439	0.0148976	0.0018622	0.0111732	0.0223464	0.0372439	0.018622	0.0260708	0.0204842	0.0558659	0.0335196	0.547486	0.379888	0.547486	0.0204842	0.027933	0.0018622	0.0242086	0.0148976	0.0167598
ENSG00000026025.16	1.03889	-4.46288	0.269973	10.4979	0.0149893	0.0321199	0.0321199	0.0171306	0.00214133	0.0299786	0.00856531	0.012848	0.00856531	0.0256959	0.012848	0.00214133	0	0.0149893	0.0214133	0.0171306	0.0149893	0.00856531	0.0556745	0.00428266	0.00214133	0.00428266	0.00642398	0.00642398	0	0.0385439	0.0192719	0.012848	0.00214133	0.0256959	0.0642398	0.0192719	0.0492505	0.0428266	0.0685225	0.0192719	0.620985	0.361884	0.713062	0.00642398	0.0406852	0.00642398	0.0171306	0.00428266	0.0214133
ENSG00000026036.22	-2.19279	-2.78218	-1.00107	11.204	0.00508906	0.0178117	0.0458015	0.00508906	0.00636132	0.019084	0.0127226	0.00254453	0.00763359	0.0254453	0.0139949	0.00890585	0.00508906	0.0356234	0.0178117	0.0114504	0.00636132	0.0216285	0.0445293	0.00636132	0.0152672	0.024173	0.00763359	0.0203562	0.00636132	0.0165394	0.0178117	0.00381679	0.00381679	0.0139949	0.0636132	0.00636132	0.0114504	0.0368957	0.0445293	0.00890585	0.600509	0.451654	0.750636	0.0127226	0.0330789	0.0127226	0.0254453	0.0139949	0.024173
ENSG00000026103.22	0.104377	-4.86931	0.310722	10.1189	0.0326531	0.0326531	0.0489796	0.0204082	0.0204082	0.0285714	0.00408163	0.0244898	0.0367347	0.00408163	0.0122449	0.00816327	0.00816327	0.0163265	0.00816327	0.00816327	0.0204082	0.00816327	0.0244898	0.0326531	0.0244898	0.00816327	0	0.0244898	0	0	0.00408163	0	0.00816327	0.0122449	0.0163265	0.0204082	0.0612245	0.0204082	0.0163265	0.0122449	0.465306	0.457143	0.465306	0	0.0122449	0	0.0122449	0.0204082	0.0204082
ENSG00000026297.15	-0.497594	-3.96332	0.790746	10.3966	0.0350195	0.0194553	0.0389105	0.0194553	0.0116732	0.0116732	0	0.00389105	0.0194553	0.0155642	0.0077821	0.0077821	0.0155642	0.0077821	0.0116732	0.0194553	0.0155642	0.0077821	0.0428016	0.0194553	0.0233463	0.0233463	0.0116732	0.0194553	0	0.0194553	0.00389105	0.00389105	0.0116732	0.0194553	0.0466926	0.0194553	0.0350195	0.0272374	0.0389105	0.0311284	0.583658	0.400778	0.587549	0.0155642	0.0311284	0.0116732	0	0.0116732	0.0155642
ENSG00000026508.18	0.718045	-4.90991	0.456821	11.128	0.00942127	0.0269179	0.0174966	0.0282638	0.051144	0.0336474	0.00942127	0.0282638	0.0148048	0.0269179	0.0161507	0.0201884	0.00672948	0.025572	0.0188425	0.013459	0.0107672	0.0188425	0.025572	0.0269179	0.0282638	0.0161507	0.00269179	0.0121131	0.00269179	0.00538358	0.00403769	0.00269179	0.00403769	0.0107672	0.0107672	0.00672948	0.0457604	0.0336474	0.0215343	0.0282638	0.480485	0.502019	0.475101	0.0228802	0.00942127	0.0013459	0.0228802	0.0296097	0.0121131
ENSG00000026559.14	-2.17159	-2.63025	-0.478934	10.5915	0.00194553	0.0194553	0.0233463	0.00389105	0	0.0330739	0.0155642	0.00194553	0.00194553	0.0311284	0.00972763	0.00389105	0	0.0428016	0.0233463	0.00389105	0.00194553	0.0136187	0.0350195	0	0.00194553	0.0194553	0.0194553	0.00389105	0.00194553	0.0466926	0.0214008	0.00389105	0	0.0330739	0.0953307	0	0.00194553	0.0525292	0.0622568	0.00389105	0.61284	0.429961	0.939689	0.00194553	0.0389105	0.0272374	0.00194553	0.00389105	0.0466926
ENSG00000026652.15	0.604445	-3.37914	0.28629	10.5137	0.00791557	0.0184697	0.055409	0.0184697	0.00791557	0.0211082	0.0211082	0.00263852	0.00791557	0.0211082	0.0131926	0.00263852	0	0.0343008	0.0211082	0.0211082	0	0.0158311	0.0290237	0.00791557	0.0131926	0.0158311	0.00263852	0.00791557	0.00527704	0.0131926	0.0158311	0	0.00527704	0.0395778	0.0686016	0	0.0211082	0.0290237	0.0343008	0.0105541	0.501319	0.37467	0.751979	0.00263852	0.0395778	0.00263852	0.00263852	0.0105541	0.0237467
ENSG00000026950.17	2.16237	-2.96217	-2.77893	10.7339	0.0214008	0.0175097	0.040856	0.0116732	0.0116732	0.0116732	0.00194553	0.0233463	0.0291829	0.0155642	0.0136187	0.0175097	0.0077821	0.0214008	0.0214008	0.0116732	0.0136187	0.0077821	0.0272374	0.0136187	0.00583658	0.0214008	0.00583658	0.0175097	0.00389105	0	0.00583658	0.00389105	0.00583658	0.0214008	0.0525292	0.0175097	0.0214008	0.0214008	0.0447471	0.0252918	0.552529	0.420233	0.575875	0.0330739	0.0252918	0.00389105	0.0116732	0.0214008	0.0136187
ENSG00000027001.10	0.192068	-5.79765	0.520921	11.0654	0.0308123	0.00840336	0.0182073	0.022409	0.00980392	0.00980392	0.00280112	0.0168067	0.0182073	0.0140056	0.0154062	0.012605	0.00420168	0.0112045	0.0364146	0.0196078	0.0168067	0.00980392	0.0168067	0.0182073	0.0196078	0.0168067	0.00280112	0.0154062	0.0112045	0.0070028	0.00560224	0.0140056	0.012605	0.0196078	0.0294118	0.0238095	0.0448179	0.0196078	0.0252101	0.0364146	0.563025	0.397759	0.446779	0.0210084	0.022409	0.00420168	0.0266106	0.0238095	0.0154062
ENSG00000027075.15	-0.632703	-5.88704	-0.336321	11.1459	0.0263158	0.0248538	0.0307018	0.0204678	0.00730994	0.0350877	0.0102339	0.00877193	0.0131579	0.00877193	0.0116959	0.00438596	0.00877193	0.0277778	0.0277778	0.0175439	0.0116959	0.0248538	0.0336257	0.0146199	0.0160819	0.0146199	0.00146199	0.0102339	0.0131579	0.0160819	0.00146199	0.00438596	0.00438596	0.0233918	0.0365497	0.00877193	0.0233918	0.0277778	0.0380117	0.0233918	0.53655	0.377193	0.619883	0.0146199	0.0190058	0.00438596	0.0116959	0.0175439	0.0190058
ENSG00000027697.14	0.92098	-5.07884	0.727603	10.623	0.0367347	0.0122449	0.022449	0.0326531	0.0183673	0.0142857	0.00408163	0.0163265	0.0163265	0.0183673	0.00612245	0.0163265	0.0204082	0.0204082	0.0163265	0.0326531	0.00612245	0.00612245	0.022449	0.0183673	0.0306122	0.0102041	0.00612245	0.0183673	0.00204082	0	0	0	0.0102041	0.0142857	0.0122449	0.0122449	0.0591837	0.0122449	0.0326531	0.0367347	0.483673	0.377551	0.365306	0.00612245	0.00816327	0.00408163	0.0142857	0.0163265	0.00816327
ENSG00000027847.14	-0.51432	-2.44285	0.195321	9.97728	0.00609756	0.0243902	0.0365854	0.00304878	0.0121951	0.00914634	0.00304878	0.0121951	0	0.0182927	0.0213415	0	0	0.0213415	0.0152439	0.00609756	0.00609756	0.0396341	0.027439	0.00609756	0.00609756	0.0365854	0.00609756	0.0182927	0	0.0365854	0.0243902	0.00304878	0.00304878	0.0457317	0.0518293	0.00304878	0.00914634	0.0457317	0.0457317	0	0.615854	0.448171	0.835366	0.0152439	0.027439	0.00914634	0.0121951	0.0121951	0.0426829
ENSG00000027869.11	0.6484	-2.49026	1.15019	10.23	0.0107527	0.016129	0.016129	0.0134409	0.0107527	0.0295699	0.00268817	0.0107527	0.00806452	0.0376344	0.0241935	0	0.00268817	0.0215054	0.0107527	0.00268817	0.00537634	0.0322581	0.0645161	0.00537634	0.0241935	0.0564516	0.0107527	0.0430108	0.00537634	0.0134409	0.0188172	0	0.00537634	0.0188172	0.0510753	0.016129	0.0215054	0.016129	0.0510753	0.00537634	0.663978	0.513441	0.739247	0.016129	0.0456989	0.0107527	0.0107527	0.016129	0.0241935
ENSG00000028116.17	0.280568	-6.10552	0.221595	10.6475	0.0589391	0.0196464	0.0314342	0.0314342	0.0235756	0.00589391	0.00196464	0.0137525	0.0255403	0.0117878	0.00392927	0.021611	0.021611	0.0176817	0.0157171	0.0117878	0.0255403	0.00785855	0.0294695	0.0157171	0.0255403	0.00785855	0.00196464	0.021611	0.00392927	0.00392927	0.00196464	0	0.00392927	0.00785855	0.021611	0.0235756	0.0451866	0.0137525	0.021611	0.0275049	0.473477	0.357564	0.355599	0.021611	0.00785855	0	0.0176817	0.0294695	0.0157171
ENSG00000028203.18	0.616893	-4.38713	-1.63865	11.3537	0.0375	0.0125	0.0125	0.0375	0.075	0	0	0.0125	0.0125	0	0	0.0125	0.025	0	0.0375	0	0.05	0.025	0.0125	0.0125	0.0375	0	0.0125	0.025	0	0	0	0	0.0125	0	0.025	0.0125	0.0375	0.025	0.05	0.0125	0.4625	0.375	0.35	0	0	0	0.0125	0.05	0.0125
ENSG00000028310.18	-1.11589	-2.99626	-0.00610961	11.0161	0.043956	0	0.021978	0	0.032967	0.010989	0.021978	0.021978	0.142857	0.0879121	0.0769231	0.010989	0	0.032967	0.0549451	0	0	0.010989	0.043956	0	0	0.010989	0.010989	0	0	0.010989	0.010989	0.010989	0	0	0.032967	0.010989	0.032967	0	0.043956	0	0.351648	0.626374	0.626374	0	0.010989	0	0	0.043956	0.021978
ENSG00000028528.15	0.280532	-4.60472	0.638337	10.8826	0.0344168	0.0152964	0.0458891	0.0191205	0.0325048	0.0114723	0.00191205	0.00764818	0.00956023	0.0152964	0.0114723	0.00956023	0.0114723	0.0114723	0.0172084	0.0152964	0.0114723	0.00573614	0.0535373	0.00956023	0.00956023	0.0114723	0.00764818	0.0172084	0.00191205	0.00956023	0.0133843	0.00191205	0.0114723	0.0248566	0.0267686	0.0229446	0.042065	0.0305927	0.0764818	0.0191205	0.586998	0.365201	0.57935	0.0172084	0.042065	0.00764818	0.0172084	0.00191205	0.00956023
ENSG00000028839.10	-0.177348	-3.18884	-0.739929	9.16239	0.0427807	0.0213904	0.026738	0.0213904	0.0588235	0	0	0.0106952	0.0374332	0.00534759	0.0106952	0.026738	0.0106952	0.0106952	0.0160428	0.0588235	0	0	0.0213904	0.0160428	0.0160428	0.00534759	0	0.0213904	0	0.00534759	0.00534759	0.0160428	0.0160428	0	0.0106952	0.0106952	0.0588235	0.0106952	0	0.0213904	0.459893	0.40107	0.251337	0.026738	0.0160428	0	0.0427807	0.026738	0
ENSG00000029153.14	0.8967	-6.31258	-3.44634	10.9256	0.0447761	0.0165837	0.0215589	0.0281924	0.0232172	0.0066335	0	0.0248756	0.026534	0.013267	0.0116086	0.0331675	0.00829187	0.00829187	0.026534	0.0215589	0.0199005	0.0149254	0.0232172	0.0149254	0.0248756	0.00331675	0	0.0165837	0.00331675	0.00331675	0.00497512	0.00331675	0.0066335	0.00995025	0.0116086	0.0165837	0.0431177	0.0182421	0.026534	0.0348259	0.477612	0.409619	0.354892	0.0182421	0.00995025	0.00995025	0.0182421	0.0331675	0.00829187
ENSG00000029363.17	1.08895	-4.15738	-1.13004	11.5226	0.0525568	0.00284091	0.0340909	0.0269886	0.0170455	0.00852273	0	0.0184659	0.0539773	0.00994318	0.0284091	0.0355114	0.00568182	0.00994318	0.0127841	0.0113636	0.015625	0.0142045	0.0227273	0.0198864	0.015625	0.00568182	0.00284091	0.0340909	0.0142045	0.00426136	0.00568182	0.0142045	0.00568182	0.00852273	0.00710227	0.0113636	0.0525568	0.00994318	0.0326705	0.0397727	0.460227	0.49858	0.315341	0.0170455	0.00426136	0.00142045	0.015625	0.0213068	0.00426136
ENSG00000029364.12	-0.0252273	-5.87331	-0.0575134	9.97298	0.0162338	0.00649351	0.0162338	0.012987	0.0162338	0.00974026	0.00974026	0.012987	0.00649351	0.0194805	0.00324675	0.012987	0.00324675	0.025974	0.025974	0.0227273	0.00324675	0.0292208	0.0162338	0.038961	0.00974026	0.00649351	0	0.00974026	0.00649351	0.00324675	0.00324675	0	0.00324675	0.0194805	0.0584416	0.0194805	0.0292208	0.012987	0.0194805	0.0194805	0.626623	0.399351	0.483766	0.0551948	0.0324675	0	0.0324675	0.038961	0.0162338
ENSG00000029639.11	0.854265	-3.38665	0.49558	10.0251	0.0345821	0	0.0345821	0.037464	0.0144092	0	0.00864553	0.0230548	0.0345821	0.0144092	0.0115274	0.00864553	0.00864553	0.0144092	0.0172911	0.0317003	0.0115274	0.00864553	0.0345821	0.00864553	0.0201729	0.0172911	0.00288184	0.0259366	0.0172911	0.00864553	0.00288184	0.00576369	0.00288184	0.0317003	0.0288184	0.0201729	0.0518732	0.0230548	0.0172911	0.0259366	0.544669	0.37464	0.432277	0.0230548	0.00864553	0.00576369	0.0201729	0.0230548	0.0144092
ENSG00000029725.17	-0.436073	-5.82567	-1.31313	11.5411	0.0486674	0.00811124	0.0336037	0.0254925	0.0173812	0.00926999	0.0023175	0.0104287	0.0208575	0.00811124	0.0115875	0.0115875	0.0115875	0.0104287	0.0243337	0.013905	0.0347625	0.00926999	0.0683662	0.00926999	0.00811124	0	0.0023175	0.00463499	0.00579374	0	0.0104287	0.00811124	0.0115875	0.0127462	0.0289687	0.0196987	0.0764774	0.023175	0.0625724	0.0336037	0.582851	0.302433	0.426419	0.0289687	0.00926999	0.00579374	0.032445	0.0127462	0.00695249
ENSG00000029993.15	0.428592	-6.87907	-0.121908	9.2384	0.0646766	0.00995025	0.134328	0.0248756	0.00995025	0	0.00497512	0.00497512	0.00497512	0	0.00995025	0.00497512	0	0.0149254	0.0298507	0.00497512	0	0	0.00995025	0.00497512	0.0199005	0.0199005	0.00497512	0.0199005	0	0.00995025	0.00995025	0	0	0	0.0149254	0	0.0696517	0.0199005	0.0845771	0.0447761	0.512438	0.338308	0.522388	0.0248756	0.00995025	0.00995025	0.0298507	0.0248756	0.0149254
ENSG00000030066.13	0.860719	-5.01495	-0.0730944	12.1254	0.0201809	0.0118302	0.0153097	0.0257481	0.0201809	0.00835073	0.00208768	0.0201809	0.00556715	0.00695894	0.0111343	0.0180932	0.0118302	0.0146138	0.0250522	0.0257481	0.0222686	0.0118302	0.0306193	0.0146138	0.0146138	0.00974252	0.00278358	0.0167015	0.00904662	0.00835073	0.00974252	0.00556715	0.0139179	0.0160056	0.0299235	0.026444	0.0368824	0.0146138	0.0340988	0.0320111	0.546973	0.380654	0.433542	0.0201809	0.0187891	0.00626305	0.0271399	0.026444	0.00765484
ENSG00000030110.13	-0.551267	-4.00488	-1.57625	9.35975	0.00471698	0.0141509	0.00471698	0.0141509	0.00471698	0.0283019	0.00471698	0.00471698	0.00471698	0.0188679	0.00943396	0.00471698	0	0.0235849	0.0235849	0.0141509	0.00943396	0.0141509	0.0707547	0.0141509	0.00943396	0.0188679	0	0.0235849	0.00943396	0.0188679	0.00943396	0.00943396	0.00943396	0.00471698	0.0613208	0.00471698	0.00943396	0.0283019	0.0566038	0	0.660377	0.415094	0.70283	0.0141509	0.0471698	0	0.0235849	0.00943396	0.0518868
ENSG00000030582.18	0.0714043	-7.2746	1.37158	10.8963	0.003367	0.013468	0.023569	0.0016835	0.00841751	0.0286195	0.013468	0.00673401	0.00673401	0.023569	0.0117845	0.00841751	0.0016835	0.0117845	0.013468	0	0.00673401	0.0387205	0.0420875	0.00673401	0.0185185	0.0353535	0.0117845	0.0185185	0.00841751	0.013468	0.010101	0.00505051	0.0016835	0.010101	0.030303	0.0016835	0.00841751	0.0353535	0.0252525	0.0252525	0.569024	0.59596	0.73064	0.0117845	0.040404	0.003367	0.023569	0.010101	0.026936
ENSG00000031003.10	-0.193499	-4.30637	-2.73063	11.4589	0.0425764	0.010917	0.0272926	0.0360262	0.0120087	0.00655022	0.00218341	0.00873362	0.0207424	0.0163755	0.0141921	0.0240175	0.0120087	0.00982533	0.0152838	0.0272926	0.0251092	0.00982533	0.029476	0.0174672	0.0251092	0.00545852	0.0010917	0.0141921	0.00436681	0.00327511	0.00327511	0.00655022	0.00436681	0.00327511	0.018559	0.0382096	0.0895197	0.0141921	0.0382096	0.0491266	0.539301	0.334061	0.322052	0.0163755	0.00873362	0.0010917	0.0207424	0.0196507	0.00327511
ENSG00000031691.7	0.546098	-5.21029	1.25928	9.65821	0.0855019	0.0260223	0.0520446	0.0483271	0.0223048	0.0148699	0	0.0223048	0.0260223	0.0111524	0.00371747	0.0260223	0.0148699	0	0.0408922	0.0334572	0.0260223	0.00743494	0.0371747	0.0185874	0.00743494	0.00743494	0.00371747	0.00743494	0.00371747	0	0	0	0.0260223	0.0111524	0.0334572	0.0185874	0.0743494	0.0111524	0.0260223	0.0223048	0.457249	0.289963	0.356877	0.0260223	0.00743494	0.00371747	0.0148699	0.0111524	0
ENSG00000031698.13	0.668831	-4.36556	0.499357	10.6546	0.023301	0.0252427	0.0640777	0.00970874	0.00582524	0.0252427	0.0038835	0.00582524	0.0038835	0.00776699	0.00776699	0.0116505	0.00194175	0.0252427	0.0252427	0.0271845	0.00776699	0.00582524	0.0330097	0.0135922	0.00970874	0.015534	0.00776699	0.00776699	0.0174757	0.00582524	0.015534	0.00970874	0.00582524	0.015534	0.0407767	0.0116505	0.023301	0.0330097	0.0699029	0.0330097	0.570874	0.345631	0.634951	0.0174757	0.0213592	0.0038835	0.0194175	0.0135922	0.023301
ENSG00000031823.14	0.0898641	-3.61081	0.8396	11.0098	0.0176056	0.0211268	0.0334507	0.0158451	0.0123239	0.0246479	0.0105634	0.00528169	0.0105634	0.0369718	0.00704225	0.0140845	0.00176056	0.0140845	0.0158451	0.00352113	0.00880282	0.0105634	0.0475352	0.00352113	0.0158451	0.0246479	0.00880282	0.0352113	0.00880282	0.00880282	0.0105634	0	0.00528169	0.00880282	0.0299296	0.00528169	0.0316901	0.040493	0.068662	0.0158451	0.621479	0.501761	0.646127	0.0316901	0.0528169	0.0123239	0.0264085	0.00880282	0.0228873
ENSG00000032219.19	0.0648509	-4.42853	-0.702983	11.8846	0.0659777	0.0103339	0.0437202	0.036566	0.0198728	0.0111288	0.00238474	0.0158983	0.0214626	0.0111288	0.0158983	0.027027	0.0135135	0.00953895	0.0158983	0.0254372	0.018283	0.00317965	0.0166932	0.0111288	0.018283	0.00317965	0.00397456	0.0190779	0.00874404	0.000794913	0.00158983	0.00317965	0.00953895	0.0111288	0.00715421	0.0158983	0.0937997	0.0222576	0.0405405	0.0532591	0.500795	0.353736	0.302067	0.0166932	0.00794913	0.00158983	0.0174881	0.027027	0.00397456
ENSG00000032389.12	-0.143988	-4.93635	0.666357	10.888	0.0103093	0.0335052	0.0283505	0.0180412	0.0128866	0.0283505	0.00773196	0.00773196	0.00773196	0.0438144	0.0103093	0.00515464	0.00773196	0.0335052	0.0154639	0.0103093	0.00773196	0.0257732	0.0335052	0.0206186	0.00773196	0.0128866	0.00515464	0.00773196	0.00257732	0.00257732	0.0103093	0.00773196	0.00257732	0.0154639	0.0463918	0.0103093	0.0231959	0.0618557	0.0386598	0.0283505	0.546392	0.396907	0.695876	0.0154639	0.0335052	0.00773196	0.0103093	0.0128866	0.0128866
ENSG00000032444.16	-1.17356	-5.63269	0.816804	12.0519	0.00753012	0.0112952	0.0286145	0.00527108	0.00677711	0.0240964	0.0165663	0.00903614	0.00150602	0.0286145	0.00753012	0.00301205	0	0.0308735	0.0225904	0.0105422	0.00451807	0.0173193	0.0384036	0.00301205	0.0128012	0.0301205	0.0112952	0.0112952	0.00677711	0.0301205	0.0286145	0.00527108	0.00753012	0.0240964	0.064006	0.00753012	0.00978916	0.0399096	0.0496988	0.0135542	0.646837	0.463855	0.798946	0.0158133	0.0384036	0.0143072	0.00828313	0.00828313	0.0368976
ENSG00000032742.17	0.662674	-3.90532	-0.749351	11.2975	0.0551559	0.0131894	0.0227818	0.0407674	0.0167866	0.0059952	0.00119904	0.0215827	0.028777	0.0107914	0.0107914	0.0263789	0.0227818	0.00959233	0.0275779	0.0251799	0.028777	0.0059952	0.0179856	0.00239808	0.0191847	0.00359712	0	0.0143885	0.00719424	0.00119904	0.00119904	0.0059952	0.0107914	0.0059952	0.0119904	0.0167866	0.058753	0.0119904	0.0203837	0.0467626	0.485612	0.371703	0.302158	0.0371703	0.0215827	0	0.0371703	0.0191847	0.0143885
ENSG00000033011.12	-0.189107	-5.88705	1.1517	10.4949	0.0107527	0.027957	0.027957	0.00430108	0.0107527	0.00860215	0.0107527	0.00430108	0.00215054	0.0215054	0.00860215	0.00430108	0.00215054	0.0129032	0.027957	0.00860215	0.00215054	0.0258065	0.0365591	0.0129032	0.00860215	0.0215054	0.00430108	0.0193548	0.00645161	0.0129032	0.0193548	0.00645161	0.00430108	0.0236559	0.0924731	0.0172043	0.0193548	0.0301075	0.0365591	0.0129032	0.619355	0.391398	0.71828	0.00860215	0.0193548	0.0172043	0.0172043	0.0107527	0.0236559
ENSG00000033030.14	0.829101	-3.17263	0.0638338	11.0566	0.029661	0.0240113	0.0353107	0.0310734	0.00988701	0.00706215	0.00423729	0.0254237	0.00988701	0.0169492	0.00706215	0.019774	0.0155367	0.00847458	0.0169492	0.0155367	0.0169492	0.0112994	0.0381356	0.00706215	0.0353107	0.0141243	0.0112994	0.0282486	0.00706215	0.00423729	0.00988701	0	0.0141243	0.0155367	0.00706215	0.0211864	0.0564972	0.0310734	0.049435	0.0254237	0.567797	0.398305	0.443503	0.019774	0.0169492	0.00423729	0.0127119	0.0240113	0.0127119
ENSG00000033050.9	0.2876	-5.21445	0.30812	10.8711	0.0208333	0.0160256	0.0657051	0.0208333	0.0176282	0.0176282	0.00480769	0.0112179	0.00641026	0.00801282	0.0128205	0.00801282	0.00160256	0.0304487	0.0384615	0.0192308	0.00801282	0.0208333	0.0320513	0.0192308	0.00961538	0.0192308	0	0.0144231	0.0112179	0.00480769	0.0128205	0.00641026	0.0160256	0.0240385	0.0528846	0.00641026	0.0240385	0.025641	0.0657051	0.0288462	0.575321	0.342949	0.61859	0.0144231	0.0304487	0.00320513	0.0176282	0.0160256	0.0128205
ENSG00000033100.16	-0.470622	-1.96696	-0.520585	11.227	0.00388098	0.0103493	0.0129366	0.00905563	0.0103493	0.0142303	0.00258732	0.00905563	0.00388098	0.0168176	0.00905563	0.00776197	0.00258732	0.0103493	0.0142303	0.00517464	0.00388098	0.0181113	0.0413972	0.00776197	0.0245796	0.0245796	0.00258732	0.0206986	0.0168176	0.0194049	0.0401035	0.00905563	0.00517464	0.0362225	0.0711514	0.00905563	0.0245796	0.0297542	0.0465718	0.0116429	0.702458	0.478655	0.688228	0.0194049	0.0375162	0.00776197	0.0388098	0.00646831	0.0245796
ENSG00000033170.16	-0.274405	-5.84498	-1.09311	10.8329	0.0381944	0.00868056	0.0277778	0.0277778	0.0225694	0.00694444	0.00520833	0.0104167	0.0138889	0.00347222	0.0138889	0.00868056	0.0138889	0.0138889	0.015625	0.0295139	0.0121528	0.0104167	0.03125	0.03125	0.0121528	0.0173611	0	0.0173611	0.0173611	0.0104167	0.00694444	0.00520833	0.0104167	0.015625	0.0173611	0.0208333	0.0590278	0.0225694	0.0190972	0.0329861	0.555556	0.369792	0.414931	0.0190972	0.0190972	0	0.0173611	0.0243056	0.0173611
ENSG00000033178.13	1.08651	-4.19487	0.014231	11.6609	0.045584	0.00949668	0.0265907	0.031339	0.031339	0.011396	0.00189934	0.0218424	0.0123457	0.00759734	0.00949668	0.0161443	0.022792	0.00664767	0.017094	0.034188	0.0161443	0.00949668	0.0218424	0.019943	0.0237417	0.002849	0.00189934	0.0246914	0.00474834	0.00189934	0.000949668	0.00474834	0.00949668	0.00664767	0.00759734	0.0246914	0.0512821	0.014245	0.0218424	0.0417854	0.491928	0.374169	0.304843	0.0303894	0.0132953	0.000949668	0.0237417	0.0246914	0.011396
ENSG00000033627.16	0.62381	-4.26245	0.610974	11.4378	0.0166865	0.0297974	0.0274136	0.0214541	0.00595948	0.022646	0.00715137	0.0190703	0.0107271	0.00953516	0.00953516	0.00834327	0.00834327	0.034565	0.034565	0.0274136	0.00595948	0.011919	0.0321812	0.0131108	0.0154946	0.00834327	0.00476758	0.0143027	0.00715137	0.00715137	0.0143027	0.00357569	0.00476758	0.0178784	0.0369487	0.0202622	0.0286055	0.0166865	0.0441001	0.0178784	0.494636	0.346841	0.564958	0.00834327	0.0154946	0.00357569	0.0214541	0.0202622	0.0166865
ENSG00000033800.13	1.067	-4.80054	0.522127	10.9951	0.0322086	0.0153374	0.0214724	0.0199387	0.0276074	0.0260736	0.00613497	0.0107362	0.00766871	0.0230061	0.0138037	0.0245399	0.0107362	0.0122699	0.0230061	0.0245399	0.0230061	0.0168712	0.0214724	0.0184049	0.041411	0.00920245	0.00766871	0.0214724	0.00766871	0.00460123	0.00766871	0	0.0199387	0.0122699	0.0153374	0.0322086	0.0352761	0.0260736	0.00920245	0.0276074	0.501534	0.440184	0.398773	0.0260736	0.0107362	0.00613497	0.0122699	0.0153374	0.0138037
ENSG00000033867.16	-0.0220336	-4.06563	-0.5321	11.9381	0.0424028	0.00971731	0.0238516	0.0159011	0.0185512	0.0106007	0.00265018	0.0229682	0.0220848	0.0106007	0.00618375	0.0212014	0.0220848	0.0106007	0.0273852	0.0282686	0.00971731	0.0106007	0.0123675	0.0185512	0.0185512	0.00618375	0.00265018	0.0273852	0.00530035	0.00265018	0.00706714	0.00618375	0.0123675	0.0159011	0.0150177	0.0282686	0.04947	0.0132509	0.020318	0.0432862	0.513251	0.382509	0.34629	0.020318	0.00971731	0.000883392	0.0273852	0.024735	0.00971731
ENSG00000034152.19	-0.068879	-4.82526	-0.257028	10.6055	0.0114943	0.0287356	0.0632184	0.00574713	0.00862069	0.0287356	0.00862069	0.00574713	0.00862069	0.0172414	0.00862069	0.00287356	0.00287356	0.0431034	0.045977	0.0143678	0	0.0143678	0.0316092	0.00574713	0.0114943	0.0402299	0.00574713	0.00574713	0	0.00287356	0.0287356	0.00862069	0.00574713	0.00862069	0.045977	0.00574713	0.00574713	0.0488506	0.0632184	0.0143678	0.531609	0.37931	0.807471	0.00862069	0.0373563	0	0.0114943	0.0143678	0.0229885
ENSG00000034510.6	0.459671	-8.34199	0.800304	7.08746	0.0666667	0.0222222	0.111111	0	0	0.0666667	0.0444444	0	0	0.0222222	0	0.0222222	0	0.0222222	0.0444444	0.0444444	0	0	0.0444444	0	0.0222222	0	0.0222222	0	0	0	0.0222222	0	0	0	0.0444444	0	0.0444444	0.0444444	0.111111	0.0222222	0.466667	0.333333	0.733333	0.0222222	0.0444444	0	0	0	0
ENSG00000034533.11	0.407215	-3.37793	-1.10086	11.0808	0.0268714	0.0134357	0.0268714	0.0364683	0.0153551	0.0153551	0	0.0134357	0.0153551	0.00767754	0.0115163	0.0191939	0.00767754	0.0287908	0.0211132	0.0230326	0.0115163	0.0115163	0.0345489	0.0191939	0.0153551	0.0134357	0	0.024952	0.00575816	0.00191939	0.0134357	0.00383877	0.024952	0.0134357	0.024952	0.0307102	0.0287908	0.0211132	0.0115163	0.0345489	0.502879	0.368522	0.443378	0.0134357	0.0153551	0.00383877	0.024952	0.0153551	0.00383877
ENSG00000034677.13	0.696436	-5.28347	-0.917169	11.2981	0.0393325	0.0202622	0.0166865	0.0262217	0.0154946	0.00953516	0.00595948	0.0178784	0.011919	0.0214541	0.00953516	0.0417163	0.0250298	0.0107271	0.0262217	0.0321812	0.0154946	0.0143027	0.011919	0.0154946	0.0166865	0.00476758	0	0.0154946	0.011919	0.00476758	0.00834327	0.00476758	0.00834327	0.0011919	0.011919	0.00715137	0.0429082	0.0154946	0.0166865	0.0381406	0.469607	0.466031	0.337306	0.0274136	0.011919	0	0.0262217	0.0297974	0.0190703
ENSG00000034693.15	0.603896	-4.14594	0.293468	10.1331	0.0427807	0.0187166	0.0187166	0.0320856	0.0240642	0.0106952	0.0026738	0.0213904	0.0160428	0.00802139	0.0106952	0.0347594	0.0187166	0.013369	0.0294118	0.0294118	0.0240642	0.00534759	0.040107	0.0187166	0.0160428	0.0026738	0	0.0187166	0.013369	0.0026738	0.0026738	0	0.013369	0.00802139	0.0427807	0.0294118	0.0374332	0.0160428	0.0240642	0.0213904	0.494652	0.350267	0.377005	0.013369	0.00802139	0	0.026738	0.0240642	0.0106952
ENSG00000034713.8	0.191787	-5.11473	1.63125	8.48784	0.0338983	0.00847458	0.0677966	0	0.00847458	0	0	0.0254237	0.00847458	0.0169492	0.0254237	0	0	0.0423729	0.0338983	0.0338983	0	0.0169492	0.0423729	0	0.0169492	0.00847458	0.00847458	0.00847458	0.00847458	0	0.00847458	0	0.00847458	0	0.0169492	0.0169492	0.0423729	0.0338983	0.0338983	0.0338983	0.483051	0.322034	0.610169	0	0.00847458	0.0254237	0.00847458	0.0254237	0.0169492
ENSG00000035115.22	0.581879	-3.3414	-0.945722	10.2119	0.0379009	0.0204082	0.0233236	0.0379009	0.0145773	0.0058309	0.00291545	0.0174927	0.0291545	0.0116618	0.0145773	0.00291545	0.0233236	0.0145773	0.0058309	0.03207	0.0204082	0.00291545	0.0174927	0.0058309	0.0174927	0.00874636	0.00291545	0.0233236	0.00874636	0.00291545	0.00291545	0.00291545	0	0.00874636	0.0204082	0.0204082	0.0553936	0.0116618	0.00874636	0.0262391	0.51312	0.443149	0.361516	0.0262391	0.0233236	0.0116618	0.03207	0.0495627	0.0233236
ENSG00000035141.8	0.106333	-4.5027	0.814535	9.86882	0.0121951	0.0121951	0.0406504	0	0	0.0203252	0.00813008	0.00813008	0.00406504	0.0325203	0.00406504	0.0162602	0.00406504	0.0162602	0.0365854	0.00406504	0.00406504	0.0203252	0.0772358	0.00813008	0.0121951	0.0203252	0.0243902	0.0284553	0	0.0121951	0.0365854	0.00813008	0	0.0325203	0.0325203	0.0162602	0.00813008	0.0284553	0.0447154	0.0162602	0.638211	0.495935	0.743902	0.00406504	0.0325203	0.0243902	0.0203252	0.0203252	0.0162602
ENSG00000035403.17	0.329977	-5.30935	0.568603	11.7339	0.0346767	0.0215558	0.0365511	0.0140581	0.0159325	0.0187441	0.00562324	0.0168697	0.0140581	0.00937207	0.00656045	0.00562324	0.00656045	0.0187441	0.0337395	0.027179	0.0112465	0.00562324	0.0468604	0.00468604	0.0159325	0.00656045	0.00656045	0.0215558	0.0103093	0.00656045	0.0149953	0.00937207	0.00562324	0.0187441	0.0309278	0.0140581	0.0365511	0.022493	0.0468604	0.0374883	0.615745	0.417994	0.524836	0.0243674	0.0449859	0.00562324	0.049672	0.0178069	0.00937207
ENSG00000035499.13	0.195802	-5.83656	-0.681415	10.7099	0.0471698	0.0113208	0.0415094	0.0207547	0.0150943	0.0113208	0.00377358	0.00566038	0.0150943	0.00377358	0.0113208	0.0132075	0.00943396	0.0132075	0.0301887	0.0188679	0.0169811	0.00943396	0.0301887	0.0150943	0.0301887	0.0113208	0.00566038	0.0264151	0.00943396	0.00754717	0.00188679	0.0150943	0.0132075	0.00566038	0.0358491	0.0188679	0.0433962	0.0113208	0.0377358	0.0301887	0.520755	0.34717	0.439623	0.0169811	0.00943396	0.00188679	0.0226415	0.00943396	0.00943396
ENSG00000035664.11	-1.6584	-3.23433	0.957051	10.9352	0.0107817	0.0242588	0.0592992	0.0134771	0.0107817	0.0161725	0.0161725	0.00269542	0.00269542	0.032345	0.0269542	0.0161725	0.00539084	0.0431267	0.0188679	0.0242588	0.00539084	0.0296496	0.032345	0	0.0161725	0.00808625	0.00808625	0.00269542	0	0.0134771	0.032345	0	0.00269542	0.0215633	0.0539084	0.0134771	0.0215633	0.0377358	0.0781671	0.0161725	0.549865	0.336927	0.722372	0.0107817	0.0242588	0.00269542	0.0134771	0.0161725	0.00539084
ENSG00000035681.9	-0.0533922	-5.07626	-0.96282	11.5372	0.0337691	0.0152505	0.0217865	0.0250545	0.0272331	0.0119826	0.0087146	0.00762527	0.0185185	0.0141612	0.00980392	0.0185185	0.0174292	0.0206972	0.0250545	0.0196078	0.0119826	0.0239651	0.0348584	0.0152505	0.0174292	0.00762527	0.00217865	0.0130719	0.00108932	0.00762527	0.00326797	0.00217865	0.0108932	0.0174292	0.0261438	0.0152505	0.0392157	0.0228758	0.0228758	0.040305	0.494553	0.368192	0.465142	0.0185185	0.0130719	0.00217865	0.0108932	0.0228758	0.0141612
ENSG00000035687.10	0.409225	-6.11616	-0.253946	10.4221	0.0437637	0.0131291	0.0196937	0.0328228	0.0153173	0.00656455	0.00437637	0.0218818	0.0175055	0	0.0153173	0.00437637	0.0131291	0.0153173	0.0175055	0.0350109	0.0328228	0	0.0109409	0.0175055	0.0196937	0.0109409	0.00218818	0.0131291	0.00218818	0.00437637	0.00656455	0	0.0153173	0.0175055	0.00656455	0.00875274	0.0503282	0.0262582	0.0153173	0.0262582	0.553611	0.380744	0.343545	0.0262582	0.00875274	0.0153173	0.0196937	0.0459519	0.0218818
ENSG00000035862.12	-0.509073	-7.62427	1.89972	9.56986	0.00904977	0.0226244	0.0723982	0.00452489	0.00452489	0.0226244	0.0135747	0	0.00452489	0.0135747	0.0135747	0.00904977	0.00904977	0.0588235	0.0271493	0.00904977	0.00452489	0.0180995	0.0316742	0	0.00452489	0.0226244	0.0226244	0.00904977	0	0.0180995	0.00452489	0	0	0.0271493	0.040724	0.00452489	0.00904977	0.0542986	0.0452489	0.00904977	0.529412	0.429864	0.819005	0.0135747	0.040724	0.0361991	0	0.0180995	0.0316742
ENSG00000035928.16	0.948161	-6.15825	-0.322504	11.7846	0.078329	0.00696258	0.0600522	0.0304613	0.0234987	0.0113142	0.00261097	0.0121845	0.0156658	0.0217581	0.00870322	0.0261097	0.0147955	0.0113142	0.024369	0.0217581	0.0182768	0.00696258	0.0182768	0.0113142	0.0147955	0.0121845	0.000870322	0.0147955	0.00522193	0.00261097	0.00609225	0.00435161	0.00348129	0.00696258	0.0200174	0.0156658	0.051349	0.0191471	0.0278503	0.0443864	0.470844	0.386423	0.386423	0.0234987	0.0217581	0.00522193	0.0174064	0.024369	0.0139252
ENSG00000036054.13	0.65922	-4.79918	0.301638	11.0607	0.0457143	0.0114286	0.0171429	0.03	0.0142857	0.00428571	0.00285714	0.0171429	0.01	0.0157143	0.0128571	0.0257143	0.0171429	0.0142857	0.0228571	0.0357143	0.0142857	0.01	0.0271429	0.0185714	0.02	0.00285714	0.00571429	0.0142857	0.00285714	0.00142857	0.00428571	0.00428571	0.00571429	0.00857143	0.0271429	0.0228571	0.0514286	0.0185714	0.02	0.0471429	0.498571	0.37	0.368571	0.03	0.00714286	0.00428571	0.02	0.0242857	0.0142857
ENSG00000036257.13	-0.0120821	-4.69324	-0.394566	11.2533	0.0442133	0.0143043	0.0338101	0.0364109	0.0312094	0.00520156	0.00780234	0.0130039	0.023407	0.00650195	0.0156047	0.0117035	0.0208062	0.00780234	0.0416125	0.023407	0.0260078	0.00910273	0.023407	0.0156047	0.0143043	0.00260078	0.00130039	0.00650195	0.00780234	0.00260078	0.0117035	0.00910273	0.0156047	0.0221066	0.00780234	0.0156047	0.0663199	0.0195059	0.023407	0.0286086	0.498049	0.323797	0.361508	0.0182055	0.00910273	0.00390117	0.0143043	0.0208062	0.00650195
ENSG00000036549.13	0.588158	-4.98141	-2.16628	11.4179	0.0376106	0.0176991	0.0287611	0.034292	0.0188053	0.00995575	0.00221239	0.0210177	0.0287611	0.00995575	0.0143805	0.0287611	0.0143805	0.00663717	0.0143805	0.0165929	0.0221239	0.00884956	0.0353982	0.0154867	0.0254425	0.00553097	0.00110619	0.0353982	0.0110619	0.00221239	0.00110619	0.00774336	0.00774336	0.00553097	0.00774336	0.0154867	0.0674779	0.0199115	0.0232301	0.0497788	0.514381	0.409292	0.310841	0.0143805	0.00774336	0.00110619	0.0176991	0.0132743	0.0110619
ENSG00000036672.16	-0.218665	-4.78002	-0.376068	10.9737	0.00990099	0.0280528	0.0330033	0.0115512	0.019802	0.0330033	0.00990099	0.00990099	0.0148515	0.0379538	0.00990099	0.00825083	0.0049505	0.0148515	0.0181518	0.00660066	0.00330033	0.0115512	0.0346535	0.00660066	0.00825083	0.029703	0.00825083	0.0165017	0.0148515	0.0214521	0.0214521	0.00330033	0.00825083	0.0313531	0.0462046	0.0115512	0.019802	0.0313531	0.0264026	0.0231023	0.536304	0.483498	0.678218	0.00825083	0.029703	0	0.00990099	0.0115512	0.0247525
ENSG00000037042.9	-0.188377	-2.23219	-1.53894	10.4062	0.00442478	0.039823	0.0309735	0.00663717	0.0110619	0.0331858	0.00663717	0.00663717	0	0.0199115	0.0176991	0.00663717	0.00221239	0.0530973	0.0243363	0.0132743	0	0.0199115	0.0597345	0.00884956	0.00663717	0.0331858	0.00663717	0	0.00663717	0.00884956	0.0243363	0.00221239	0.00221239	0.0353982	0.0530973	0	0.0154867	0.0486726	0.0442478	0.0154867	0.561947	0.380531	0.811947	0.00663717	0.039823	0.00221239	0.00442478	0.0132743	0.0309735
ENSG00000037241.7	1.75916	-6.133	0.343077	8.77808	0.0890411	0.0136986	0.0753425	0.0205479	0.00684932	0.0136986	0	0.00684932	0.00684932	0.00684932	0.0136986	0.00684932	0	0.0342466	0.0273973	0.0273973	0.0136986	0.0342466	0.0410959	0	0.00684932	0.0205479	0.00684932	0	0.0136986	0.0410959	0.0205479	0.0136986	0.00684932	0.00684932	0.0136986	0.0136986	0.0273973	0.0273973	0.0410959	0.00684932	0.534247	0.30137	0.630137	0	0.0205479	0	0	0.0136986	0.0273973
ENSG00000037474.15	0.172342	-4.54912	0.250775	11.1706	0.0299479	0.0169271	0.0442708	0.0247396	0.0195312	0.0117188	0.00390625	0.0143229	0.0117188	0.0182292	0.0117188	0.0169271	0.00911458	0.0169271	0.0273438	0.0208333	0.00520833	0.00911458	0.0351562	0.0169271	0.0273438	0.0169271	0.00911458	0.0195312	0.00651042	0.00390625	0.0182292	0.00260417	0.00520833	0.0195312	0.0299479	0.00651042	0.0416667	0.0260417	0.0429688	0.0273438	0.548177	0.401042	0.510417	0.0221354	0.0130208	0.00651042	0.0143229	0.0234375	0.0169271
ENSG00000037637.11	-0.570502	-3.69518	-0.172915	11.0855	0.0250696	0.0111421	0.0153203	0.0222841	0.0097493	0.0125348	0.00278552	0.0139276	0.0139276	0.0208914	0.00696379	0.0278552	0.0097493	0.0167131	0.0264624	0.00835655	0.00835655	0.0153203	0.0348189	0.0153203	0.0334262	0.0236769	0.00278552	0.0417827	0.0097493	0.0097493	0.00835655	0.00278552	0.0111421	0.0125348	0.0222841	0.0125348	0.0278552	0.0194986	0.0208914	0.0250696	0.573816	0.508357	0.494429	0.0111421	0.0250696	0.00417827	0.0278552	0.0292479	0.0222841
ENSG00000037749.12	0.895886	-4.38386	-0.18117	10.0901	0.0247934	0.0192837	0.0165289	0.0247934	0.0165289	0.0220386	0	0.0137741	0.0165289	0.0165289	0	0.0275482	0.00826446	0.0247934	0.0247934	0.0358127	0.0165289	0.0110193	0.0165289	0.0110193	0.0165289	0.00550964	0	0.0137741	0.00550964	0.00275482	0.00550964	0.0165289	0.0110193	0.0137741	0.0247934	0.0165289	0.0358127	0.0192837	0.0385675	0.0440771	0.517906	0.396694	0.418733	0.0247934	0.0247934	0	0.0220386	0.0220386	0.0137741
ENSG00000037757.14	0.387366	-2.28626	0.621659	10.2288	0.0027027	0.0162162	0.0189189	0.00540541	0.0135135	0.0459459	0.00540541	0.00810811	0.00540541	0.0216216	0.00540541	0	0.0027027	0.0297297	0.0189189	0.0216216	0	0.0162162	0.027027	0.00810811	0	0.0243243	0.00810811	0.00810811	0.00540541	0.027027	0.0297297	0.0027027	0.0135135	0.027027	0.0594595	0.0027027	0.0108108	0.0324324	0.0567568	0.0135135	0.691892	0.489189	0.759459	0.00810811	0.0918919	0.0135135	0.027027	0.0216216	0.0432432
ENSG00000037897.17	1.10743	-3.36315	0.45648	9.73471	0.00722022	0.0144404	0.0505415	0.0144404	0.0108303	0.0216606	0.00361011	0.0144404	0.0108303	0.0108303	0	0.00722022	0.0108303	0.0180505	0.0216606	0.00722022	0.0216606	0.0288809	0.0216606	0.0108303	0.032491	0.0216606	0.00722022	0.0180505	0.00722022	0.0108303	0.0216606	0.0144404	0.0252708	0.0144404	0.0505415	0.00722022	0.0180505	0.0397112	0.0505415	0.0144404	0.635379	0.397112	0.617329	0.0252708	0.032491	0.00361011	0.0144404	0.0108303	0.0216606
ENSG00000037965.6	-1.51751	-0.471847	-0.468332	9.51175	0.0329218	0.0411523	0.0329218	0.0123457	0.00411523	0.0123457	0	0.00823045	0.0123457	0.0329218	0.0123457	0.00823045	0	0.00823045	0.0164609	0.00411523	0.0288066	0.0329218	0.0329218	0.00823045	0.00411523	0.0288066	0.0164609	0.00823045	0.0123457	0.00411523	0.0164609	0.00411523	0.00411523	0.0123457	0.0246914	0.00823045	0.0493827	0.0205761	0.0576132	0.00823045	0.55144	0.411523	0.679012	0	0.0246914	0.0164609	0.0123457	0.0246914	0.0411523
ENSG00000038002.9	1.11221	-3.49448	-0.224347	10.0251	0.0317003	0.00576369	0.0144092	0.0345821	0.0288184	0.0144092	0	0.0288184	0.0144092	0.00864553	0.00576369	0.0115274	0.0201729	0.0201729	0.0288184	0.0172911	0.0115274	0.00288184	0.0201729	0.0230548	0.0230548	0.0115274	0.00288184	0.0172911	0.00288184	0.00576369	0.00864553	0.00576369	0.00576369	0.00864553	0.0172911	0.0172911	0.0345821	0.0172911	0.0144092	0.0403458	0.54755	0.469741	0.371758	0.0288184	0.0259366	0.00576369	0.0403458	0.0403458	0.0201729
ENSG00000038210.14	0.182244	-6.39418	-0.312991	10.4988	0.0394191	0.00829876	0.0311203	0.0248963	0.00622407	0.00414938	0	0.0124481	0.0248963	0.0103734	0.0145228	0.0165975	0.0103734	0.0103734	0.0124481	0.0394191	0.0165975	0.00622407	0.0228216	0.0103734	0.0165975	0.0145228	0.0103734	0.0290456	0.00207469	0.00414938	0.0145228	0.00207469	0.00829876	0.00829876	0.0186722	0.0186722	0.0477178	0.033195	0.0414938	0.026971	0.541494	0.396266	0.454357	0.0186722	0.0207469	0.0103734	0.0124481	0.0103734	0.0186722
ENSG00000038219.13	-0.119883	-4.2506	-0.0979663	13.1887	0.0619266	0.0137615	0.0314548	0.0271953	0.0324377	0.0173657	0.00327654	0.0252294	0.0226081	0.0209699	0.00884666	0.034076	0.0104849	0.0078637	0.0153997	0.0173657	0.0153997	0.00753604	0.0196592	0.0137615	0.0209699	0.00819135	0.00589777	0.0173657	0.00327654	0.00294889	0.00294889	0.00196592	0.00294889	0.00720839	0.0078637	0.00982962	0.086173	0.0239187	0.0399738	0.0389908	0.53211	0.435125	0.359436	0.0219528	0.0157274	0.0042595	0.0239187	0.0190039	0.0150721
ENSG00000038274.17	0.500292	-5.29982	0.672696	10.098	0.0268657	0.0149254	0.0238806	0.038806	0.0119403	0.00597015	0.00298507	0.0179104	0.0358209	0.0149254	0.0119403	0.00597015	0.00895522	0.0119403	0.0179104	0.0298507	0.0119403	0.0179104	0.0328358	0.0208955	0.0208955	0.0149254	0.00298507	0.0179104	0.00597015	0	0.00895522	0.00298507	0.0119403	0.0149254	0.0179104	0.0149254	0.041791	0.0119403	0.0268657	0.038806	0.567164	0.391045	0.39403	0.041791	0.0119403	0	0.0328358	0.0208955	0.0179104
ENSG00000038358.15	0.0406698	-5.91945	0.412914	12.0386	0.00713267	0.0128388	0.0306705	0.0064194	0.0142653	0.0185449	0.0021398	0.0164051	0.000713267	0.0485021	0.00570613	0.0164051	0.000713267	0.0206847	0.0178317	0.0135521	0.0135521	0.0199715	0.0563481	0.0085592	0.0192582	0.0192582	0.0042796	0.0249643	0.00570613	0.00784593	0.0242511	0.0064194	0.0042796	0.0292439	0.0620542	0.010699	0.0156919	0.0285307	0.0499287	0.021398	0.64194	0.465763	0.678317	0.0199715	0.0449358	0.00499287	0.0242511	0.0085592	0.0285307
ENSG00000038382.20	-0.525697	-4.95644	-1.27758	13.2438	0.0258231	0.022918	0.0387347	0.0112976	0.0100065	0.0164622	0.0100065	0.00742414	0.00903809	0.0303422	0.0116204	0.0109748	0.00613299	0.0267915	0.0216269	0.0148483	0.00742414	0.0216269	0.0497095	0.012266	0.0087153	0.0209813	0.00484183	0.00903809	0.00645578	0.00936088	0.0142027	0.00355068	0.00516462	0.0206585	0.0435765	0.0135571	0.0316333	0.0355068	0.0493867	0.0232408	0.57521	0.390252	0.666559	0.0125888	0.0313105	0.00936088	0.012266	0.0112976	0.0284054
ENSG00000038427.16	0.911823	-6.63418	0.0283487	13.3184	0.0279659	0.00735943	0.0161908	0.0164851	0.0521048	0.0182514	0.00529879	0.0426847	0.0123639	0.0105976	0.00853694	0.0214895	0.0138357	0.013247	0.0161908	0.0235502	0.0182514	0.00853694	0.0182514	0.0135414	0.0273771	0.0138357	0.00117751	0.0273771	0.000883132	0.00235502	0.00117751	0.00412128	0.00529879	0.00883132	0.0100088	0.00971445	0.0768325	0.0209008	0.0320871	0.0385634	0.514572	0.450986	0.334413	0.0229614	0.0111863	0.00294377	0.017957	0.0217839	0.0105976
ENSG00000038532.16	-0.767196	-4.51291	-0.593188	11.7956	0.016129	0.028463	0.0322581	0.0132827	0.0132827	0.0256167	0.00948767	0.012334	0.00759013	0.0322581	0.00664137	0.00948767	0.00474383	0.0360531	0.0275142	0.0132827	0.00664137	0.0227704	0.0313093	0.0104364	0.00948767	0.0237192	0.00948767	0.0113852	0.00474383	0.00948767	0.016129	0.00474383	0.00379507	0.0256167	0.0540797	0.00948767	0.0237192	0.0332068	0.0464896	0.0256167	0.555028	0.388046	0.696395	0.00948767	0.0332068	0.00474383	0.0142315	0.00664137	0.0246679
ENSG00000039068.19	0.587312	-6.10622	1.11837	11.4671	0.0192525	0.0283126	0.0203851	0.0283126	0.0351076	0.0317101	0.00906002	0.0147225	0.0124575	0.01359	0.00906002	0.00566251	0.00679502	0.0215176	0.011325	0.0260476	0.011325	0.011325	0.0237826	0.00339751	0.0169875	0.0226501	0.00566251	0.0271801	0.00453001	0.00792752	0.00906002	0.0011325	0.00566251	0.015855	0.0373726	0.00906002	0.0328426	0.0464326	0.0351076	0.0305776	0.565119	0.409966	0.569649	0.011325	0.0260476	0.00679502	0.0226501	0.0169875	0.0215176
ENSG00000039123.16	0.665582	-5.59305	0.243925	11.628	0.05465	0.00767018	0.029722	0.0287632	0.0143816	0.00958773	0.00287632	0.0172579	0.0182167	0.0105465	0.00671141	0.0115053	0.0115053	0.00575264	0.0325983	0.0441035	0.0182167	0.00575264	0.0201342	0.0143816	0.0172579	0.00671141	0.00191755	0.0182167	0.00767018	0.00383509	0.00287632	0.0105465	0.00671141	0.00575264	0.0105465	0.0249281	0.0642378	0.0153404	0.0220518	0.0431448	0.519655	0.346117	0.323106	0.0287632	0.0143816	0.00383509	0.0220518	0.0268456	0.00767018
ENSG00000039319.17	0.125362	-3.90799	-0.748319	12.1818	0.0454545	0.0149351	0.0201299	0.0415584	0.0233766	0.00974026	0	0.0233766	0.011039	0.0103896	0.0025974	0.0324675	0.0246753	0.0116883	0.0168831	0.0279221	0.0194805	0.0038961	0.0233766	0.0162338	0.0188312	0.00324675	0.00194805	0.0220779	0.00519481	0	0.0025974	0.000649351	0.0136364	0.00649351	0.00974026	0.0214286	0.0584416	0.0168831	0.0142857	0.0590909	0.47987	0.370779	0.273377	0.0220779	0.00519481	0.0012987	0.0149351	0.025974	0.00974026
ENSG00000039523.20	-0.643089	-6.19571	0.041169	11.8838	0.00655738	0.00655738	0.0180328	0.00901639	0.0237705	0.0344262	0.0057377	0.0229508	0.00409836	0.0401639	0.0131148	0.0196721	0.00409836	0.0114754	0.0147541	0.00409836	0.00491803	0.0155738	0.0385246	0.0139344	0.0204918	0.045082	0.00819672	0.0229508	0.00901639	0.0131148	0.0221311	0.00491803	0.00983607	0.0254098	0.0590164	0.00737705	0.0180328	0.0270492	0.0516393	0.0139344	0.628689	0.531967	0.668033	0.0131148	0.0442623	0.00245902	0.0237705	0.00655738	0.0270492
ENSG00000039560.14	0.0733435	-6.10315	-0.664606	11.5661	0.0713558	0.0152905	0.038736	0.0234455	0.0122324	0.0132518	0.00203874	0.0142712	0.0132518	0.0214067	0.0122324	0.0224261	0.0132518	0.00917431	0.0234455	0.0122324	0.0285423	0.011213	0.0458716	0.0163099	0.0132518	0.00407747	0.00101937	0.00713558	0.00203874	0.00101937	0.0030581	0	0.0122324	0.0203874	0.0275229	0.019368	0.0601427	0.0173293	0.0530071	0.0316004	0.533129	0.325178	0.458716	0.0234455	0.0173293	0.00611621	0.0265036	0.0101937	0.00611621
ENSG00000039650.12	-0.97996	-3.33908	0.466197	10.7624	0.00766284	0.0229885	0.045977	0.00191571	0.0114943	0.0249042	0.0191571	0.0114943	0.00383142	0.0114943	0.0153257	0.00191571	0.00191571	0.0210728	0.01341	0.00191571	0.00766284	0.00957854	0.0268199	0.00383142	0.0172414	0.032567	0.0210728	0.01341	0.00574713	0.0229885	0.0172414	0.00383142	0.00574713	0.0249042	0.0536398	0.00191571	0.00766284	0.0287356	0.0613027	0.01341	0.628352	0.484674	0.791188	0.01341	0.0536398	0.00766284	0.00957854	0.01341	0.0402299
ENSG00000040199.18	0.197911	-5.00702	-1.50115	12.061	0.0161884	0.0228109	0.0235467	0.0294334	0.01766	0.0279617	0.00367918	0.0191317	0.0117734	0.0198675	0.0125092	0.01766	0.00883002	0.0161884	0.0206034	0.013245	0.0147167	0.0154525	0.0279617	0.013245	0.0154525	0.0154525	0.00662252	0.01766	0.0103017	0.00662252	0.00809419	0.00147167	0.00956586	0.0264901	0.0485651	0.0191317	0.0279617	0.0250184	0.0441501	0.0235467	0.545254	0.406917	0.545254	0.0169242	0.0117734	0.00367918	0.01766	0.0183959	0.0169242
ENSG00000040275.17	0.623824	-4.08754	-0.470812	10.8502	0.0693069	0.0214521	0.0330033	0.0264026	0.0115512	0.0148515	0.00165017	0.0148515	0.0148515	0.0115512	0.00825083	0.0247525	0.0115512	0.00330033	0.0379538	0.0132013	0.0346535	0.00660066	0.0478548	0.0049505	0.00330033	0.00660066	0.00165017	0.0165017	0.0132013	0.00330033	0.0049505	0.00825083	0.0231023	0.019802	0.0214521	0.0231023	0.10066	0.00825083	0.0445545	0.0264026	0.541254	0.288779	0.374587	0.0181518	0.00990099	0	0.0214521	0.00825083	0.00165017
ENSG00000040341.18	0.709444	-5.50909	-0.183729	10.9723	0.061296	0.0157618	0.0385289	0.0490368	0.0175131	0.00350263	0.00175131	0.0210158	0.0122592	0.0122592	0.00875657	0.0192644	0.0105079	0.0122592	0.028021	0.0140105	0.028021	0.00350263	0.0297723	0.00875657	0.0367776	0.0122592	0.00350263	0.033275	0.00875657	0.00700525	0.00175131	0.00350263	0.00350263	0.00700525	0.0192644	0.0245184	0.0525394	0.00525394	0.0210158	0.0192644	0.530648	0.415061	0.355517	0.0227671	0.0245184	0.00525394	0.028021	0.0315236	0.0157618
ENSG00000040487.13	-1.10106	-4.41449	1.09171	9.85798	0.010274	0.0239726	0.0171233	0	0.00342466	0.0239726	0.0171233	0	0	0.0342466	0.010274	0.00684932	0.00342466	0.0410959	0.0205479	0.010274	0	0.00684932	0.0376712	0	0	0.0376712	0.00342466	0.00684932	0	0.0136986	0.0171233	0	0	0.0342466	0.10274	0.0136986	0.010274	0.0239726	0.0239726	0.00342466	0.547945	0.445205	0.859589	0.00684932	0.0308219	0.0136986	0.0205479	0.00342466	0.0547945
ENSG00000040531.14	0.175402	-4.40639	0.704199	10.4168	0.013587	0.0407609	0.0190217	0.0190217	0.00815217	0.0217391	0.013587	0.0163043	0.00543478	0.0380435	0.00815217	0.00543478	0.00815217	0.0543478	0.013587	0.0163043	0.00815217	0.00815217	0.0353261	0.00271739	0.0108696	0.013587	0.00543478	0.0163043	0	0.0108696	0.00543478	0.00271739	0.00271739	0.0461957	0.048913	0.0108696	0.00543478	0.0190217	0.0190217	0.00271739	0.483696	0.353261	0.720109	0.0108696	0.013587	0.00543478	0.00543478	0.0190217	0.0271739
ENSG00000040608.14	-0.666103	-7.31678	0.19713	10.8001	0.0021097	0.0232068	0.0147679	0.0147679	0.0105485	0.0189873	0.00421941	0.0105485	0.0021097	0.0274262	0.00843882	0	0	0.0147679	0.00421941	0.0021097	0.0021097	0.0253165	0.0379747	0.00843882	0.021097	0.0379747	0.0168776	0.0147679	0.0021097	0.0421941	0.0126582	0.0147679	0.0105485	0.0379747	0.0949367	0.00632911	0.0021097	0.0337553	0.0253165	0.0105485	0.706751	0.546414	0.770042	0.0168776	0.0527426	0.0126582	0.0253165	0.00632911	0.0632911
ENSG00000040633.13	0.0214084	-5.8195	0.187163	10.3231	0.019802	0.00742574	0.0594059	0	0.0222772	0.0173267	0.00247525	0.0123762	0.00990099	0.019802	0.0123762	0.0222772	0	0.0123762	0.019802	0.00990099	0.0049505	0.0049505	0.0173267	0.0049505	0.0346535	0.0544554	0.00247525	0.0470297	0.0173267	0	0.0272277	0.00247525	0	0.0123762	0.019802	0.0148515	0.0470297	0.0321782	0.0519802	0.0321782	0.611386	0.539604	0.549505	0.0222772	0.0222772	0.0049505	0.0247525	0.0148515	0.0123762
ENSG00000040933.15	-0.128038	-4.0395	-1.14648	11.6055	0.0173824	0.0194274	0.0306748	0.0143149	0.0163599	0.0286299	0.00920245	0.0122699	0.0102249	0.0214724	0.0132924	0.0153374	0.00613497	0.0286299	0.0265849	0.0112474	0.0122699	0.00817996	0.0408998	0.0184049	0.00920245	0.0194274	0.00511247	0.0153374	0.00613497	0.0122699	0.0194274	0.00511247	0.00613497	0.0184049	0.0572597	0.00715746	0.0122699	0.0368098	0.0552147	0.0163599	0.558282	0.4182	0.668712	0.0214724	0.0316973	0.00511247	0.00817996	0.0122699	0.0153374
ENSG00000041357.16	0.996779	-4.71774	0.552608	9.66178	0.0687023	0.00381679	0.0305344	0.0343511	0.0229008	0.0152672	0	0.0114504	0.0152672	0.00381679	0.0114504	0.0152672	0.0114504	0.019084	0.0229008	0.0267176	0.0229008	0.00763359	0.0267176	0.00763359	0.00763359	0.00381679	0	0.00763359	0.00381679	0.00763359	0	0.00763359	0.0114504	0.019084	0.0114504	0.0152672	0.0648855	0.0152672	0.0343511	0.0267176	0.507634	0.347328	0.347328	0.0305344	0.0114504	0.00381679	0.0419847	0.0343511	0.0152672
ENSG00000041802.11	0.40315	-4.98313	-0.0639189	10.9614	0.030349	0.0242792	0.0364188	0.0227618	0.0151745	0.0106222	0.0060698	0.0242792	0.0273141	0.016692	0.0091047	0.0182094	0.0091047	0.0106222	0.0212443	0.0182094	0.0091047	0.0151745	0.0409712	0.0197269	0.0182094	0.0091047	0.0030349	0.0227618	0.0106222	0.00455235	0.0091047	0.0060698	0.0106222	0.0182094	0.0242792	0.0151745	0.0515933	0.0257967	0.0424886	0.0349014	0.552352	0.396055	0.479514	0.0136571	0.0136571	0.0060698	0.0212443	0.0182094	0.0136571
ENSG00000041880.14	0.395763	-4.97224	0.315575	10.6698	0.00749064	0.0411985	0.0636704	0.00374532	0.0093633	0.0224719	0.00749064	0.0131086	0.00561798	0.0280899	0.00749064	0.00374532	0.00561798	0.0318352	0.0187266	0.00561798	0.011236	0.0262172	0.0543071	0.00749064	0.0168539	0.0243446	0.0093633	0.0149813	0.00374532	0.0149813	0.011236	0.00374532	0.00374532	0.0187266	0.0524345	0.00749064	0.0131086	0.0318352	0.071161	0.0131086	0.597378	0.38015	0.762172	0.0149813	0.0337079	0.00374532	0.00749064	0.0093633	0.0374532
ENSG00000041988.15	-0.510516	-2.71648	0.758516	10.1799	0.0208333	0.0333333	0.0541667	0.0166667	0.0125	0.00833333	0.00833333	0.0125	0.0166667	0.0333333	0.025	0.00833333	0	0.00833333	0.0166667	0	0.00416667	0.0291667	0.0666667	0	0.0208333	0.0208333	0.0208333	0.0166667	0.00416667	0.025	0.0291667	0.00416667	0.00416667	0.0291667	0.0291667	0.0166667	0.025	0.0208333	0.0416667	0.00833333	0.591667	0.466667	0.725	0.0125	0.0458333	0.00833333	0.00833333	0.0166667	0.025
ENSG00000042088.14	0.62016	-4.02479	-1.20057	11.0505	0.044335	0.0131363	0.0410509	0.0197044	0.0147783	0.0147783	0.00492611	0.00985222	0.00492611	0.0197044	0.0131363	0.0164204	0.00985222	0.0164204	0.0213465	0.0147783	0.00985222	0.0197044	0.0311987	0.0164204	0.0295567	0.0131363	0.00328407	0.0246305	0.00328407	0.00492611	0.00492611	0	0.00164204	0.0262726	0.0213465	0.0164204	0.0262726	0.0213465	0.0394089	0.0295567	0.515599	0.422003	0.504105	0.0147783	0.0213465	0.00164204	0.0279146	0.0246305	0.0180624
ENSG00000042286.15	-0.364989	-3.84646	1.33142	10.1331	0.0187166	0.026738	0.0347594	0.013369	0.0106952	0.0106952	0.013369	0.00802139	0.00802139	0.026738	0.00802139	0.00802139	0.0026738	0.0294118	0.026738	0.0160428	0.00534759	0.0187166	0.0481283	0.0026738	0.0026738	0.013369	0.00534759	0.0106952	0.00534759	0.00534759	0.0240642	0	0.00534759	0.0320856	0.0588235	0.00534759	0.00802139	0.0294118	0.0508021	0	0.612299	0.393048	0.759358	0.013369	0.0534759	0.0026738	0.0187166	0.0106952	0.0374332
ENSG00000042317.17	0.589443	-3.8222	-1.48506	11.0471	0.0583333	0.0133333	0.0266667	0.04	0.025	0.00833333	0	0.0233333	0.015	0.015	0.00666667	0.0216667	0.0116667	0.00666667	0.025	0.02	0.0233333	0.01	0.0183333	0.0166667	0.015	0.0133333	0.005	0.0166667	0.00666667	0.005	0.00833333	0.00333333	0.01	0.00666667	0.0183333	0.015	0.06	0.0183333	0.0283333	0.0416667	0.465	0.371667	0.363333	0.02	0.01	0	0.015	0.00666667	0.00833333
ENSG00000042429.12	0.339001	-2.1632	0.846754	11.2058	0.047546	0.0107362	0.0230061	0.0276074	0.0107362	0.00766871	0.00460123	0.00460123	0.0153374	0.0168712	0.00460123	0.0214724	0.0153374	0.0138037	0.0199387	0.0322086	0.0322086	0.00766871	0.047546	0.0230061	0.0122699	0.00460123	0.00613497	0.0291411	0.00920245	0.00153374	0.00613497	0.00613497	0.0107362	0.0153374	0.0245399	0.0245399	0.0276074	0.0184049	0.0352761	0.0337423	0.552147	0.368098	0.409509	0.0276074	0.0107362	0.00766871	0.0138037	0.0153374	0.0153374
ENSG00000042445.14	0.153608	-5.17245	1.13749	10.9922	0.0196399	0.0196399	0.0409165	0.00818331	0.00490998	0.0229133	0.00327332	0.0114566	0	0.0114566	0.00818331	0.01473	0.00327332	0.0278232	0.0229133	0.0130933	0.00981997	0.0114566	0.0310966	0.0114566	0.01473	0.0261866	0.00981997	0.00981997	0.00981997	0.00490998	0.0114566	0.00490998	0.00490998	0.0229133	0.0736498	0.00981997	0.0212766	0.0278232	0.0327332	0.00818331	0.597381	0.409165	0.672668	0.0130933	0.0360065	0.00654664	0.0278232	0.0163666	0.0327332
ENSG00000042493.16	-0.245091	-7.08808	1.51323	10.0334	0.00859599	0.034384	0.0601719	0.0114613	0.00859599	0.00859599	0.00286533	0.0114613	0	0.00859599	0.00286533	0.00859599	0.00573066	0.0315186	0.0143266	0.00859599	0.00573066	0.0143266	0.0601719	0.00859599	0.0200573	0.00859599	0.00573066	0.017192	0.00573066	0.00859599	0.0200573	0.00286533	0.00286533	0.017192	0.0659026	0.00286533	0.0143266	0.0372493	0.0601719	0.0143266	0.630372	0.39255	0.73639	0.0143266	0.0487106	0.00859599	0.0200573	0.0114613	0.0429799
ENSG00000042753.11	0.0829883	-7.55581	0.642996	9.05528	0.020979	0.0559441	0.041958	0.013986	0	0.020979	0.020979	0	0	0.00699301	0	0	0	0.048951	0.027972	0.013986	0	0.020979	0.041958	0.00699301	0	0	0	0	0.013986	0.027972	0.013986	0	0.00699301	0.013986	0.0769231	0	0.020979	0.027972	0.0629371	0.027972	0.545455	0.223776	0.769231	0.00699301	0.027972	0	0.020979	0	0.020979
ENSG00000043093.15	1.01395	-4.2793	-0.355554	9.60918	0.0576923	0.00769231	0.0384615	0.0423077	0.0307692	0	0.00384615	0.00769231	0.0115385	0.00769231	0.00384615	0.0230769	0.0230769	0.00384615	0.0307692	0.0307692	0.0269231	0	0.0346154	0.00769231	0.0153846	0.00384615	0	0.0153846	0.0115385	0.00384615	0	0.00384615	0.00769231	0.00384615	0.00769231	0.0230769	0.05	0.0384615	0.0153846	0.05	0.453846	0.311538	0.357692	0.0346154	0.0153846	0.00384615	0.00384615	0.0307692	0.00769231
ENSG00000043143.20	-0.791131	-5.25802	-0.421157	11.2958	0.0113636	0.0138889	0.0416667	0.00631313	0.0164141	0.0239899	0.00757576	0.00757576	0.00631313	0.0277778	0.0138889	0.00631313	0.00252525	0.0239899	0.0214646	0.00505051	0.00252525	0.00883838	0.040404	0.00883838	0.0290404	0.0265152	0.0138889	0.0265152	0.00883838	0.0151515	0.0176768	0.00378788	0.00505051	0.0138889	0.0555556	0.00378788	0.0138889	0.0454545	0.0770202	0.0176768	0.622475	0.481061	0.718434	0.0214646	0.0340909	0.00252525	0.0151515	0.00378788	0.0290404
ENSG00000043355.12	-0.787956	-3.73604	1.10383	10.6439	0.011257	0.0262664	0.0300188	0.00750469	0.00750469	0.00938086	0.00562852	0.00187617	0	0.0375235	0.00375235	0.00375235	0	0.011257	0.0262664	0	0.00562852	0.0731707	0.0356473	0.00375235	0.00375235	0.0356473	0.0318949	0	0	0.0206379	0.011257	0.00187617	0.00187617	0.0206379	0.0281426	0	0.00562852	0.0206379	0.0393996	0.00187617	0.65666	0.547842	0.885553	0.00750469	0.0412758	0.0750469	0.00938086	0.00562852	0.0956848
ENSG00000043514.17	1.00694	-2.55461	-0.236327	10.6321	0.0405983	0.0192308	0.034188	0.0192308	0.00854701	0.0149573	0.00641026	0.0128205	0.0235043	0.0149573	0.00641026	0.0149573	0.00854701	0.0277778	0.0149573	0.0213675	0.0235043	0.0192308	0.0277778	0.017094	0.0128205	0.0106838	0	0.0213675	0.0106838	0.0106838	0.00854701	0.0042735	0.0149573	0.0149573	0.025641	0.0277778	0.042735	0.0277778	0.0363248	0.025641	0.583333	0.365385	0.495726	0.0106838	0.0149573	0.00854701	0.0235043	0.0128205	0.0235043
ENSG00000044090.8	-0.788043	-4.42561	0.337365	12.3853	0.00560852	0.0207515	0.0252384	0.00616938	0.00336511	0.0179473	0.00504767	0.0123388	0.0106562	0.0218732	0.0128996	0.0106562	0.00336511	0.0246775	0.019069	0.0106562	0.0100953	0.022995	0.0515984	0.00785193	0.0128996	0.0246775	0.00448682	0.0173864	0.00560852	0.0162647	0.019069	0.00560852	0.00729108	0.0314077	0.0740325	0.00785193	0.0196298	0.0291643	0.0577678	0.0213124	0.646663	0.421761	0.714526	0.0162647	0.0336511	0.00560852	0.0179473	0.00841279	0.0263601
ENSG00000044115.21	0.585619	-7.23495	0.371943	11.5167	0.0352811	0.0198456	0.0463065	0.0242558	0.014333	0.0132304	0.00220507	0.00882029	0.00882029	0.0154355	0.00992282	0.00882029	0.00551268	0.0198456	0.030871	0.0242558	0.0154355	0.00771775	0.0441014	0.00551268	0.00771775	0.00661521	0.00220507	0.00992282	0.00771775	0.00771775	0.00771775	0.0121279	0.00330761	0.0176406	0.0319735	0.0132304	0.030871	0.0330761	0.0441014	0.0374862	0.585447	0.364939	0.545755	0.0374862	0.0374862	0.00551268	0.0385888	0.0132304	0.014333
ENSG00000044446.12	-0.40685	-4.89282	-0.310266	11.8568	0.0186084	0.0161812	0.026699	0.0194175	0.013754	0.0202265	0.00889968	0.0113269	0.0121359	0.0161812	0.012945	0.0169903	0.00647249	0.0291262	0.0250809	0.0226537	0.0105178	0.0169903	0.0380259	0.0145631	0.00809061	0.013754	0.00809061	0.013754	0.00647249	0.00889968	0.00970874	0.00404531	0.00728155	0.02589	0.0412621	0.0194175	0.0250809	0.0307443	0.0364078	0.0250809	0.56068	0.386731	0.604369	0.0105178	0.0291262	0.00647249	0.013754	0.0202265	0.0194175
ENSG00000044459.15	0.528483	-4.79423	-0.405043	12.0539	0.0732054	0.0135039	0.047619	0.0341151	0.0227434	0.010661	0.0021322	0.0163468	0.0206112	0.0120824	0.0113717	0.021322	0.0191898	0.00781805	0.0227434	0.0163468	0.0312722	0.00497512	0.0433547	0.0113717	0.00923952	0.00426439	0.00142146	0.00852878	0.00710732	0.00284293	0.00923952	0.00355366	0.0170576	0.0113717	0.018479	0.0163468	0.0895522	0.0149254	0.0369581	0.0305615	0.506041	0.309168	0.378109	0.0241649	0.0113717	0.00568586	0.0163468	0.00710732	0.00568586
ENSG00000044574.8	0.504072	-6.90609	0.798175	10.941	0.0366412	0.0183206	0.0564885	0.0244275	0.021374	0.021374	0.00916031	0.0229008	0.00610687	0.00610687	0.00763359	0.00152672	0.00305344	0.0244275	0.0167939	0.0366412	0.0152672	0.00305344	0.021374	0.00610687	0.0152672	0.00763359	0.00458015	0.0137405	0.00305344	0.010687	0.00916031	0.00610687	0.00305344	0.0167939	0.0381679	0.0122137	0.0625954	0.0305344	0.0351145	0.0412214	0.580153	0.354198	0.496183	0.00916031	0.0229008	0.00610687	0.0320611	0.0183206	0.0229008
ENSG00000046604.13	0.45543	-7.19898	0.605167	11.7172	0.0339589	0.0107239	0.0196604	0.0393208	0.0321716	0.0196604	0.00446828	0.023235	0.0214477	0.0169794	0.00714924	0.0160858	0.0169794	0.0125112	0.0196604	0.0268097	0.0178731	0.00714924	0.0205541	0.0151921	0.0178731	0.00893655	0.000893655	0.0268097	0.000893655	0.00536193	0.00268097	0.000893655	0.0080429	0.00536193	0.0294906	0.0214477	0.0554066	0.0142985	0.025916	0.0339589	0.537087	0.4084	0.381591	0.0250223	0.0169794	0.00446828	0.023235	0.0277033	0.0160858
ENSG00000046647.13	0.713405	-3.24338	0.807289	9.51175	0.0123457	0.00823045	0.0329218	0.0164609	0.00823045	0.0123457	0	0.0123457	0.0164609	0.0246914	0.0205761	0.0123457	0	0.0164609	0.0288066	0	0.0246914	0.0123457	0.0452675	0.037037	0.0123457	0.0164609	0.00823045	0.0164609	0.00823045	0.0164609	0.0164609	0.00823045	0	0.00411523	0.0246914	0.0123457	0.037037	0.0411523	0.0576132	0.0123457	0.567901	0.436214	0.588477	0.0329218	0.0329218	0.0164609	0.0246914	0	0
ENSG00000046651.15	0.376196	-4.01957	-0.796912	11.5713	0.0572738	0.0126002	0.0412371	0.0309278	0.0114548	0.0045819	0.00114548	0.0137457	0.024055	0.0091638	0.0160367	0.024055	0.0148912	0.00801833	0.021764	0.0194731	0.0366552	0.0091638	0.0355097	0.0126002	0.0103093	0.00572738	0.00343643	0.0148912	0.00572738	0.0045819	0.00572738	0.00572738	0.021764	0.0126002	0.024055	0.024055	0.0950745	0.0183276	0.045819	0.0229095	0.548683	0.31386	0.382589	0.0274914	0.0126002	0	0.0252005	0.00343643	0.0091638
ENSG00000047056.16	-0.484194	-4.05792	0.593084	10.8455	0.0222222	0.0181818	0.0262626	0.0121212	0.0222222	0.0181818	0.020202	0.0262626	0.0181818	0.0282828	0.00808081	0.0121212	0.010101	0.0262626	0.010101	0.0121212	0.0181818	0.0262626	0.0323232	0.00808081	0.00606061	0.0222222	0.0020202	0.00606061	0.00606061	0.0161616	0.0121212	0.00606061	0.0040404	0.0222222	0.030303	0.010101	0.030303	0.0444444	0.0222222	0.0222222	0.543434	0.460606	0.610101	0.0161616	0.020202	0.00606061	0.0222222	0.0161616	0.0181818
ENSG00000047188.16	-0.091417	-3.71397	-0.397482	12.0718	0.037037	0.00698812	0.0237596	0.0300489	0.0251572	0.00768693	0.00139762	0.0195667	0.0272537	0.00978337	0.011181	0.0293501	0.0146751	0.00978337	0.0251572	0.025856	0.0181691	0.00349406	0.0272537	0.0188679	0.0209644	0.0055905	0.00279525	0.0237596	0.0139762	0.00279525	0.0055905	0.0055905	0.0104822	0.00908456	0.0174703	0.0230608	0.0496157	0.0146751	0.0160727	0.037037	0.515723	0.422082	0.327044	0.0265549	0.011181	0.000698812	0.033543	0.0216632	0.0132774
ENSG00000047230.15	0.546318	-4.94267	0.256022	10.8933	0.0357751	0.0187394	0.0272572	0.0306644	0.0102215	0.011925	0.00681431	0.011925	0.0238501	0.011925	0.0170358	0.011925	0.0221465	0.0272572	0.0204429	0.032368	0.0170358	0.0153322	0.0204429	0.0102215	0.00851789	0.0102215	0.00681431	0.0255537	0.00511073	0.00170358	0.00170358	0.00170358	0.00511073	0.00681431	0.0357751	0.0170358	0.032368	0.0187394	0.0340716	0.0357751	0.50937	0.361158	0.454855	0.0136286	0.0204429	0.00511073	0.0136286	0.0289608	0.011925
ENSG00000047249.18	0.0805688	-5.14248	0.927551	10.5196	0.0433884	0.0165289	0.0206612	0.0268595	0.0103306	0.00826446	0	0.0165289	0.0103306	0.0144628	0.00619835	0.0206612	0.0103306	0.018595	0.0392562	0.0227273	0.0144628	0.0103306	0.0640496	0.0123967	0.00619835	0.0103306	0	0.00619835	0.00826446	0.0103306	0.00826446	0.00826446	0.00206612	0.0144628	0.0309917	0.0206612	0.0578512	0.00826446	0.0268595	0.035124	0.53719	0.328512	0.460744	0.0206612	0.0144628	0.00206612	0.035124	0.0144628	0.0103306
ENSG00000047315.16	0.68235	-6.63448	0.305497	11.7871	0.0306383	0.012766	0.0255319	0.0229787	0.0153191	0.0144681	0.00340426	0.0170213	0.027234	0.00340426	0.0110638	0.0093617	0.0093617	0.0178723	0.0348936	0.0476596	0.0187234	0.00425532	0.0297872	0.0195745	0.0144681	0.00851064	0.00425532	0.0178723	0.00851064	0.00680851	0.00425532	0.0110638	0.00851064	0.00680851	0.012766	0.0195745	0.0485106	0.012766	0.0246809	0.0459574	0.509787	0.374468	0.363404	0.0204255	0.0144681	0.00340426	0.0221277	0.0229787	0.0144681
ENSG00000047346.12	0.838389	-4.01727	-1.74698	11.7155	0.0549793	0.0165975	0.0145228	0.0466805	0.0228216	0.00622407	0.00311203	0.030083	0.0145228	0.0103734	0.00622407	0.0352697	0.0124481	0.0103734	0.0134855	0.0290456	0.030083	0.00726141	0.0238589	0.0248963	0.0280083	0.00622407	0	0.0238589	0.0124481	0.00311203	0.00414938	0.00311203	0.0093361	0.00622407	0.0093361	0.0124481	0.0383817	0.0176349	0.0290456	0.033195	0.447095	0.40249	0.308091	0.0134855	0.00829876	0.00103734	0.0114108	0.0114108	0.0093361
ENSG00000047365.12	-0.272784	-5.82817	-2.43493	12.332	0.0539589	0.00821114	0.0346041	0.0392962	0.0228739	0.0111437	0.00234604	0.0152493	0.0193548	0.0152493	0.00762463	0.0205279	0.0211144	0.0158358	0.0140762	0.026393	0.0240469	0.00821114	0.0187683	0.0158358	0.0146628	0.00762463	0.00175953	0.0152493	0.00762463	0.00117302	0.00469208	0.00469208	0.00938416	0.0129032	0.0152493	0.0152493	0.0521994	0.0240469	0.0269795	0.0316716	0.465689	0.367155	0.352493	0.0234604	0.00938416	0.00058651	0.0211144	0.0228739	0.00527859
ENSG00000047410.14	0.0162422	-5.91853	0.213277	12.8398	0.0452623	0.0101523	0.0291878	0.0291878	0.0325719	0.00972927	0.00211506	0.0258037	0.0266497	0.00888325	0.00592217	0.0203046	0.0109983	0.00465313	0.0194585	0.0198816	0.0423012	0.00423012	0.0507614	0.0139594	0.0160745	0.00465313	0.00126904	0.0118443	0.00761421	0.00423012	0.00253807	0.0126904	0.0139594	0.00761421	0.0126904	0.0300338	0.0905245	0.00634518	0.0469543	0.0439932	0.583756	0.352369	0.312606	0.0203046	0.0131134	0.00169205	0.0266497	0.0152284	0.00465313
ENSG00000047578.13	-0.0912403	-5.2269	-0.994881	12.2935	0.0234713	0.0234713	0.0290303	0.0123533	0.011118	0.0265596	0.00741198	0.00926498	0.0179123	0.01853	0.01853	0.0135886	0.00494132	0.0315009	0.0154416	0.0105003	0.0117356	0.0197653	0.0308833	0.00988264	0.0216183	0.0277949	0.00926498	0.012971	0.00679432	0.011118	0.014824	0.00123533	0.00308833	0.0210006	0.0413836	0.0105003	0.0210006	0.0487956	0.0562075	0.0259419	0.584311	0.437307	0.65349	0.011118	0.0277949	0.00494132	0.0160593	0.0142063	0.0265596
ENSG00000047579.19	0.562084	-5.354	0.931888	10.3608	0.0227273	0.0142045	0.0369318	0.0142045	0.0113636	0.0255682	0	0.0227273	0.0170455	0.0198864	0.00852273	0.0142045	0.00568182	0.00568182	0.0340909	0.00568182	0.00852273	0.0142045	0.0596591	0.00852273	0.0142045	0.0142045	0.00284091	0.00568182	0.00284091	0.00284091	0.0113636	0	0.00284091	0.0113636	0.0596591	0.0142045	0.0454545	0.0454545	0.0852273	0.0170455	0.582386	0.366477	0.610795	0.0198864	0.0284091	0.00568182	0.0142045	0.0113636	0.00568182
ENSG00000047597.7	0.0293384	-5.94668	-0.556841	10.3837	0.0202247	0.011236	0.0247191	0.011236	0.00898876	0.0202247	0.00674157	0.011236	0.011236	0.0202247	0.0134831	0.0202247	0.0157303	0.0337079	0.0202247	0.0157303	0.00674157	0.00898876	0.0382022	0.00224719	0.00449438	0.00898876	0.00674157	0.0224719	0.00449438	0.0134831	0.00224719	0	0.0179775	0.0516854	0.0516854	0.0134831	0.0157303	0.0157303	0.0314607	0.011236	0.494382	0.375281	0.660674	0.00449438	0.0247191	0.0157303	0.00898876	0.00674157	0.0179775
ENSG00000047621.12	-0.641754	-3.75327	-0.100557	10.7168	0.0470163	0.0144665	0.0144665	0.0307414	0.0198915	0.00904159	0.00180832	0.0144665	0.0289331	0.00723327	0.0108499	0.0235081	0.0108499	0.0108499	0.0253165	0.0271248	0.0289331	0.00723327	0.0253165	0.034358	0.00542495	0.00904159	0.00180832	0.0108499	0.0108499	0.00180832	0.00361664	0.00361664	0.00723327	0.0198915	0.0307414	0.0162749	0.074141	0.0144665	0.0216998	0.0361664	0.509946	0.334539	0.34358	0.0108499	0.0126582	0.00361664	0.0235081	0.0216998	0.00180832
ENSG00000047644.18	-1.97312	-6.68402	-0.944913	11.6795	0.0137237	0.010064	0.032022	0.0073193	0.010064	0.0192132	0.0146386	0.00640439	0.0118939	0.0301921	0.0164684	0.0118939	0.00457457	0.0182983	0.0137237	0.010979	0.00640439	0.0137237	0.0576395	0.00457457	0.0155535	0.0228728	0.00640439	0.0118939	0.010064	0.0155535	0.0274474	0.00914913	0.0073193	0.0201281	0.0576395	0.0155535	0.0256176	0.0375114	0.0649588	0.0201281	0.620311	0.454712	0.698079	0.0146386	0.0384263	0.0118939	0.0155535	0.00823422	0.0201281
ENSG00000047849.21	0.516368	-6.03783	0.55391	13.0566	0.0398959	0.0138768	0.0581093	0.0130095	0.037294	0.0225499	0.00346921	0.0242845	0.00173461	0.0156114	0.00867303	0.0112749	0.0130095	0.00954033	0.0260191	0.0138768	0.00954033	0.00346921	0.0216826	0.00520382	0.0416305	0.0277537	0.00693842	0.0303556	0.00173461	0.00346921	0.00433651	0	0.00867303	0.0138768	0.0182134	0.00346921	0.045967	0.0234172	0.0381613	0.0303556	0.564614	0.483955	0.489159	0.0303556	0.0433651	0.00260191	0.028621	0.0182134	0.0112749
ENSG00000047932.14	0.32834	-5.20825	0.65725	10.4409	0.0527473	0.0153846	0.0285714	0.00879121	0.010989	0.00659341	0	0.0175824	0.0175824	0.00659341	0.0043956	0.010989	0.00659341	0.0175824	0.0131868	0.0175824	0.0285714	0.0131868	0.0263736	0.0307692	0.0197802	0	0.0043956	0.010989	0.00879121	0	0.0021978	0.010989	0.010989	0.010989	0.032967	0.0241758	0.0571429	0.021978	0.0351648	0.0461538	0.637363	0.367033	0.397802	0.0285714	0.0153846	0.00659341	0.032967	0.0285714	0.0175824
ENSG00000048028.11	0.0207351	-4.90742	-0.834402	11.7891	0.0278293	0.0120594	0.0278293	0.0324675	0.0185529	0.00927644	0	0.0166976	0.0157699	0.0111317	0.00834879	0.0194805	0.00463822	0.0111317	0.025974	0.028757	0.0222635	0.00834879	0.0343228	0.012987	0.0139147	0.0157699	0.00278293	0.0157699	0.012987	0.00556586	0.00371058	0.00463822	0.012987	0.0120594	0.0296846	0.0250464	0.0565863	0.0204082	0.038961	0.0315399	0.54731	0.376623	0.426716	0.0222635	0.0204082	0.00463822	0.0204082	0.0102041	0.0102041
ENSG00000048052.21	0.0104055	-5.43986	-1.21037	11.7541	0.0290909	0.0145455	0.0345455	0.0109091	0.0145455	0.00909091	0.00909091	0.0145455	0.0127273	0.0218182	0.0127273	0.0236364	0.00545455	0.0163636	0.0218182	0.0163636	0.0418182	0.02	0.0854545	0.0181818	0.0218182	0.0272727	0.00181818	0.0272727	0.00727273	0.00545455	0.00181818	0.00363636	0.0109091	0.0127273	0.0218182	0.0309091	0.0418182	0.0163636	0.0363636	0.02	0.609091	0.38	0.487273	0.02	0.00545455	0.00363636	0.0218182	0.0181818	0.0145455
ENSG00000048140.18	-1.22974	-5.12273	-2.09709	10.0941	0.018018	0.0510511	0.021021	0.012012	0.00600601	0.015015	0.00600601	0.00600601	0.003003	0.00900901	0.003003	0.003003	0	0.033033	0.00900901	0.021021	0	0.00900901	0.042042	0.00600601	0.00600601	0.021021	0.003003	0.015015	0.00900901	0.003003	0.012012	0	0	0.048048	0.0600601	0.00600601	0.00900901	0.042042	0.033033	0.00900901	0.573574	0.381381	0.768769	0.00600601	0.033033	0.012012	0.00900901	0.015015	0.0540541
ENSG00000048162.20	0.33155	-2.79866	0.60912	9.81218	0.0335196	0.0335196	0.0837989	0.0223464	0	0.0111732	0	0.00558659	0.00558659	0.00558659	0.0223464	0.0111732	0.00558659	0.0167598	0.0335196	0.0111732	0.0111732	0.0167598	0.0223464	0.00558659	0.0167598	0.0223464	0.00558659	0.00558659	0.0167598	0.0111732	0.0446927	0.0167598	0	0.0167598	0.027933	0.0111732	0.0167598	0.0446927	0.0670391	0.0167598	0.575419	0.357542	0.664804	0.0167598	0.0391061	0.0111732	0.0167598	0.00558659	0.00558659
ENSG00000048342.16	0.592937	-4.6115	-0.424898	12.3401	0.0363071	0.0155602	0.0311203	0.0186722	0.0165975	0.0103734	0.00311203	0.0186722	0.0311203	0.0103734	0.0207469	0.0197095	0.0114108	0.0155602	0.0165975	0.0145228	0.0217842	0.0093361	0.0373444	0.0134855	0.0186722	0.0248963	0.00414938	0.0259336	0.0103734	0.00518672	0.00829876	0.00207469	0.00622407	0.00622407	0.0217842	0.0197095	0.0622407	0.0207469	0.0508299	0.026971	0.563278	0.38278	0.45332	0.0321577	0.0134855	0.00414938	0.0134855	0.0197095	0.0114108
ENSG00000048392.11	0.17128	-6.217	0.772236	10.446	0.03125	0.0113636	0.03125	0.0284091	0.0113636	0.0113636	0	0.00852273	0.0227273	0.00284091	0.0113636	0.0142045	0.0113636	0.0227273	0.0284091	0.0284091	0.00568182	0.0113636	0.0284091	0	0.0142045	0.00568182	0.00568182	0.0113636	0.00568182	0.00852273	0.00284091	0.00284091	0.00568182	0.0170455	0.00852273	0.0142045	0.0596591	0.0170455	0.0426136	0.0426136	0.491477	0.332386	0.420455	0.03125	0.0170455	0.00284091	0.0255682	0.0227273	0.00852273
ENSG00000048405.10	-0.103738	-4.2956	-1.01752	10.9629	0.0827068	0.0150376	0.0390977	0.0345865	0.0255639	0.0075188	0	0.0360902	0.0165414	0.00601504	0.0135338	0.0210526	0.0210526	0.00451128	0.0075188	0.0285714	0.0270677	0.0135338	0.0225564	0.0240602	0.0180451	0.00451128	0.00451128	0.0345865	0.0120301	0.00451128	0.00150376	0.0075188	0.0105263	0.00601504	0.00300752	0.0210526	0.0526316	0.0150376	0.0120301	0.0330827	0.46015	0.393985	0.27218	0.0180451	0.0075188	0.00150376	0.0135338	0.0165414	0.00902256
ENSG00000048544.6	0.603281	-5.76836	0.322127	9.24555	0.0346535	0.0148515	0.049505	0.019802	0.039604	0.00990099	0	0.0148515	0.0148515	0.00990099	0.0049505	0.00990099	0.00990099	0.019802	0.019802	0.0148515	0.00990099	0.019802	0.0247525	0.0148515	0.0247525	0	0	0.0148515	0.00990099	0.00990099	0.00990099	0	0.0148515	0.019802	0	0.0247525	0.0792079	0.00990099	0.0148515	0.0247525	0.514851	0.346535	0.386139	0.0049505	0.00990099	0.0148515	0.0247525	0.00990099	0.00990099
ENSG00000048649.13	0.0395016	-4.60385	-0.187032	12.0792	0.0721221	0.0124827	0.0395284	0.0221914	0.018724	0.00901526	0.00208044	0.0208044	0.0166436	0.0159501	0.0131761	0.0270458	0.0117892	0.0159501	0.0131761	0.0159501	0.0152566	0.00416089	0.0180305	0.00554785	0.0228849	0.0110957	0.00554785	0.0180305	0.0117892	0.00416089	0.00901526	0.00693481	0.0117892	0.00624133	0.0117892	0.0104022	0.0859917	0.0235784	0.0658807	0.0527046	0.527739	0.381415	0.395284	0.0166436	0.0117892	0.00485437	0.0110957	0.0110957	0.0145631
ENSG00000048707.15	0.393879	-5.69946	-1.45543	13.6915	0.0282524	0.0170882	0.0291638	0.0243791	0.0150376	0.0205058	0.00546822	0.0157211	0.0132149	0.0157211	0.00956938	0.0179995	0.00729095	0.0175439	0.0205058	0.0236956	0.0150376	0.0107086	0.0328093	0.0143541	0.0186831	0.0150376	0.00227842	0.0189109	0.00934154	0.00410116	0.0104807	0.00524037	0.00865801	0.0189109	0.0296195	0.0166325	0.0366826	0.0186831	0.0339485	0.0318979	0.534518	0.38756	0.485532	0.015949	0.0152654	0.00250627	0.0200501	0.0205058	0.0136705
ENSG00000048828.17	-0.934773	-6.73672	-0.988453	11.7969	0.0160858	0.0250223	0.0339589	0.0107239	0.00893655	0.0116175	0.00893655	0.00714924	0.0151921	0.0277033	0.0125112	0.0080429	0.00268097	0.0142985	0.0214477	0.0169794	0.00714924	0.0205541	0.0402145	0.0125112	0.0223414	0.0223414	0.0196604	0.025916	0.00268097	0.00893655	0.0125112	0.00625559	0.0080429	0.023235	0.0366399	0.00625559	0.0241287	0.0241287	0.025916	0.0142985	0.60143	0.477212	0.623771	0.0214477	0.0375335	0.00983021	0.023235	0.023235	0.0366399
ENSG00000048991.16	0.00482916	-5.32874	-1.21145	11.7985	0.0339506	0.0226337	0.0195473	0.0257202	0.0205761	0.00720165	0	0.0174897	0.0226337	0.0257202	0.00925926	0.0195473	0.0133745	0.00823045	0.0226337	0.0236626	0.0421811	0.0154321	0.0596708	0.0133745	0.0493827	0.0226337	0.00308642	0.0380658	0.00514403	0.00514403	0.00205761	0.00617284	0.00720165	0.00823045	0.0154321	0.0102881	0.0308642	0.0164609	0.0123457	0.0308642	0.550412	0.438272	0.390947	0.0113169	0.0164609	0.00102881	0.0164609	0.0246914	0.00925926
ENSG00000049130.16	0.792063	-5.6186	-0.403053	9.93958	0.0474453	0.00364964	0.0328467	0.0547445	0.0145985	0.00364964	0	0.0291971	0.0182482	0.0255474	0.0182482	0.0328467	0.0255474	0.00729927	0.0255474	0.0255474	0.0182482	0.00364964	0.00729927	0.00364964	0.0218978	0.0145985	0	0.0182482	0	0	0	0.00364964	0.0109489	0.0182482	0.00729927	0.0291971	0.0364964	0.0328467	0.0291971	0.0291971	0.434307	0.357664	0.405109	0.0255474	0.0182482	0	0.00364964	0.00729927	0.00729927
ENSG00000049167.14	1.64786	-3.43153	-1.9986	10.4574	0.0172414	0.0172414	0	0.0172414	0.0172414	0.0172414	0.0172414	0	0.0862069	0	0	0	0	0.0172414	0.0172414	0.0344828	0.0172414	0.0172414	0	0	0	0	0	0.0344828	0	0.0344828	0.0344828	0	0	0	0.0344828	0.0517241	0.0689655	0.0517241	0.0344828	0.0172414	0.603448	0.431034	0.431034	0.0344828	0	0	0	0.0344828	0.0172414
ENSG00000049239.12	-1.07937	-4.55167	-0.638867	11.2348	0.00378788	0.0189394	0.030303	0.00631313	0.00505051	0.0126263	0.00883838	0.00252525	0.00252525	0.030303	0.010101	0.010101	0.00252525	0.0265152	0.0214646	0.00378788	0.00378788	0.030303	0.0618687	0.0138889	0.0138889	0.0227273	0.00883838	0.0126263	0.00378788	0.0176768	0.0227273	0.00252525	0.00126263	0.0252525	0.0795455	0.00757576	0.00883838	0.0315657	0.0517677	0.00631313	0.647727	0.409091	0.813131	0.010101	0.0530303	0.010101	0.0151515	0.010101	0.0416667
ENSG00000049245.13	0.409308	-3.89624	0.901645	8.24793	0.00990099	0.00990099	0.0594059	0.029703	0.019802	0	0.00990099	0.029703	0.019802	0.00990099	0.00990099	0.00990099	0.00990099	0.0693069	0.029703	0.00990099	0.029703	0	0.039604	0	0.00990099	0	0	0	0.019802	0	0	0.00990099	0	0.00990099	0.029703	0.00990099	0.019802	0.0594059	0.019802	0.00990099	0.50495	0.386139	0.524752	0.049505	0.019802	0	0.019802	0	0.019802
ENSG00000049246.14	-0.011457	-4.12123	-1.39571	11.8289	0.0264244	0.0165153	0.0222956	0.0181668	0.0181668	0.017341	0.00660611	0.0222956	0.0132122	0.0371594	0.0123865	0.014038	0.00743187	0.0181668	0.0198183	0.0148637	0.0222956	0.0181668	0.0363336	0.0115607	0.0272502	0.0272502	0.00660611	0.0297275	0.00330306	0.00495458	0.0090834	0.00330306	0.00495458	0.0090834	0.0305533	0.00825764	0.0396367	0.0165153	0.0305533	0.017341	0.53014	0.482246	0.525186	0.0148637	0.0231214	0.0115607	0.0198183	0.014038	0.00825764
ENSG00000049283.18	0.300538	-4.37143	-0.289515	10.9241	0.00631912	0.0221169	0.0347551	0.00631912	0.014218	0.0363349	0.00947867	0.00473934	0.00473934	0.0300158	0.00789889	0.00631912	0.00157978	0.0157978	0.0173776	0.00157978	0.00157978	0.0157978	0.0410742	0.00157978	0.014218	0.0505529	0.0268562	0.0189573	0.00473934	0.0189573	0.0221169	0.00157978	0.00789889	0.0252765	0.0600316	0.00157978	0.0110585	0.0410742	0.0600316	0.00631912	0.630332	0.532385	0.796209	0.0173776	0.0410742	0.00473934	0.0173776	0.00789889	0.0394945
ENSG00000049449.9	0.127625	-5.54545	-1.21685	10.1137	0.0391566	0.0240964	0.0421687	0.0180723	0.0060241	0.0210843	0.00301205	0.0150602	0.00903614	0.00903614	0.00903614	0	0.00301205	0.0150602	0.0150602	0.0150602	0.00903614	0.00903614	0.0210843	0.0240964	0.0060241	0.0120482	0.0060241	0.0120482	0.00301205	0.0210843	0.0240964	0.00301205	0.00903614	0.0120482	0.0512048	0.00301205	0.0331325	0.0481928	0.0813253	0.0662651	0.614458	0.316265	0.605422	0.00903614	0.0210843	0.0120482	0.0120482	0.0060241	0.0180723
ENSG00000049541.11	0.111345	-5.63555	0.649977	10.363	0.028169	0.0225352	0.0338028	0.0253521	0.0084507	0.0253521	0.0028169	0.0140845	0.0028169	0.0140845	0.028169	0.0056338	0.0028169	0.0422535	0.0338028	0.0338028	0.0112676	0.0140845	0.028169	0.0056338	0.0140845	0.0169014	0.0056338	0.0084507	0.0056338	0.0056338	0.0056338	0	0.0056338	0.0140845	0.0478873	0.0112676	0.0394366	0.0338028	0.0338028	0.0140845	0.546479	0.380282	0.63662	0.0197183	0.0535211	0.0112676	0.0140845	0.0197183	0.0394366
ENSG00000049618.23	-0.576621	-3.78672	-0.152266	12.966	0.0137162	0.0252893	0.0214316	0.00814402	0.00514359	0.0115731	0.00642949	0.00857265	0.00771539	0.037291	0.00857265	0.0150021	0.00342906	0.0132876	0.0432919	0.00814402	0.0150021	0.0205744	0.071153	0.00857265	0.0282898	0.0377197	0.0244321	0.0244321	0.00471496	0.00728676	0.00728676	0.00385769	0.00300043	0.0102872	0.0244321	0.00642949	0.0167167	0.0244321	0.0282898	0.0141449	0.624946	0.526361	0.678954	0.0218603	0.0295757	0.033862	0.0115731	0.0252893	0.0574368
ENSG00000049656.14	-0.775334	-5.00992	-0.63287	10.66	0.0185529	0.0278293	0.0445269	0.00927644	0.00371058	0.0352505	0.0166976	0.00556586	0.00556586	0.0204082	0.00556586	0.00556586	0.00185529	0.0315399	0.0278293	0.00742115	0	0.0166976	0.0278293	0.00927644	0.00556586	0.0185529	0.00927644	0.00742115	0.00185529	0.012987	0.0166976	0	0	0.0185529	0.0760668	0.00371058	0.0111317	0.0296846	0.0333952	0.0204082	0.517625	0.350649	0.779221	0.00742115	0.025974	0.0148423	0.00927644	0.00371058	0.012987
ENSG00000049759.18	-0.180891	-5.42297	-0.314633	12.0021	0.0286885	0.0297131	0.0204918	0.0286885	0.0215164	0.0133197	0.00512295	0.0122951	0.0256148	0.00922131	0.0112705	0.00922131	0.00614754	0.0153689	0.022541	0.0194672	0.00717213	0.0122951	0.0297131	0.0122951	0.0297131	0.0204918	0.00819672	0.0235656	0.0102459	0.00614754	0.00922131	0.00614754	0.00717213	0.0163934	0.0215164	0.0184426	0.0491803	0.0338115	0.0348361	0.0256148	0.534836	0.402664	0.502049	0.00512295	0.0163934	0.00512295	0.0153689	0.0163934	0.0153689
ENSG00000049769.14	-1.83244	-1.89495	0.684213	11.2842	0.00125	0.01125	0.0175	0.00375	0.01375	0.01625	0.00625	0.00625	0.0025	0.0175	0.00875	0.00875	0.005	0.01	0.015	0.0025	0.0025	0.00875	0.03375	0.005	0.01375	0.05375	0.02375	0.02625	0	0.02375	0.01125	0.00625	0.00375	0.0225	0.05875	0.005	0.02125	0.02625	0.065	0.02625	0.7375	0.545	0.7275	0.01875	0.04	0.02625	0.01875	0.01375	0.04125
ENSG00000049860.14	-0.115588	-7.92188	0.365335	10.7262	0.032316	0.0179533	0.0197487	0.0143627	0.0197487	0.016158	0.00179533	0.0197487	0.0179533	0.0179533	0.00897666	0.00897666	0.010772	0.00897666	0.0179533	0.032316	0.0179533	0.00897666	0.0233393	0.016158	0.0179533	0.010772	0.0143627	0.0197487	0.00897666	0.00179533	0.005386	0.00359066	0.005386	0.010772	0.043088	0.0233393	0.032316	0.010772	0.0233393	0.0412926	0.526032	0.400359	0.447038	0.0143627	0.0125673	0.021544	0.0197487	0.02693	0.0125673
ENSG00000049883.15	0.902981	-3.4714	0.707447	10.3061	0.0694087	0.0154242	0.0205656	0.0385604	0.0102828	0.0179949	0.00514139	0.0154242	0.0128535	0.0128535	0.0179949	0.00514139	0.0128535	0.0205656	0.0257069	0.0205656	0.0128535	0.00771208	0.0231362	0.0154242	0.00514139	0.00514139	0.00257069	0.0102828	0.00771208	0.00514139	0.00514139	0.00257069	0.0128535	0.0231362	0.0257069	0.0128535	0.0308483	0.0128535	0.033419	0.0231362	0.460154	0.329049	0.485861	0.0231362	0.0102828	0.00257069	0.0359897	0.0128535	0.0128535
ENSG00000050130.18	0.983178	-4.40062	0.237217	9.94691	0.025641	0.00641026	0.0160256	0.00961538	0.00961538	0.0192308	0.00641026	0.0160256	0.0160256	0.00961538	0.00320513	0.0128205	0.0160256	0.0128205	0.0288462	0.0352564	0.00961538	0.0128205	0.0128205	0.00961538	0.0288462	0.00320513	0	0.0192308	0.00961538	0	0	0.00320513	0.00641026	0.0128205	0.0160256	0.0641026	0.0320513	0.00320513	0.00641026	0.025641	0.471154	0.384615	0.371795	0.0352564	0.0160256	0	0.0192308	0.025641	0.00641026
ENSG00000050327.15	-1.4489	-3.9215	-2.83508	12.2273	0.0118899	0.0162703	0.0225282	0.0100125	0.0125156	0.0162703	0.00438048	0.0168961	0.0118899	0.0250313	0.0275344	0.0150188	0.00500626	0.0125156	0.0156446	0.00813517	0.0156446	0.014393	0.0494368	0.0137672	0.0262829	0.0387985	0.00625782	0.0300375	0.00750939	0.00750939	0.0118899	0.00375469	0.0106383	0.014393	0.0387985	0.00938673	0.0362954	0.0237797	0.0650814	0.014393	0.612015	0.487484	0.603254	0.0118899	0.0331665	0.00375469	0.0175219	0.0162703	0.0131414
ENSG00000050344.9	-0.38346	-6.12476	-0.567598	11.0593	0.0172662	0.018705	0.0258993	0.0316547	0.0129496	0.0158273	0.00143885	0.0129496	0.0201439	0.018705	0.00719424	0.018705	0.0143885	0.0129496	0.0100719	0.00719424	0.0158273	0.0215827	0.0316547	0.0244604	0.0129496	0.0172662	0.0115108	0.0158273	0.0028777	0.00719424	0.0057554	0.0057554	0.00719424	0.0129496	0.0345324	0.0244604	0.0402878	0.0330935	0.0273381	0.0460432	0.588489	0.418705	0.496403	0.0129496	0.0258993	0.0143885	0.0201439	0.0143885	0.0330935
ENSG00000050393.11	0.516614	-5.47918	-0.584262	10.4009	0.0333333	0.00833333	0.025	0.0111111	0.0111111	0.0194444	0.00277778	0.0111111	0.0166667	0.0194444	0.0166667	0.00277778	0.00833333	0.0194444	0.0222222	0.0138889	0.0166667	0.00555556	0.0361111	0.00833333	0	0.0138889	0.0222222	0.00555556	0.00277778	0.0388889	0.00833333	0.00277778	0.0138889	0.0388889	0.0361111	0.0138889	0.0388889	0.0222222	0.0222222	0.0194444	0.591667	0.444444	0.622222	0.025	0.0472222	0.0166667	0.0138889	0.00833333	0.0361111
ENSG00000050405.13	0.291838	-6.7802	0.716335	11.1743	0.0394737	0.0236842	0.0578947	0.0289474	0.0157895	0.0171053	0	0.0118421	0.0223684	0.0223684	0.0131579	0.025	0.00657895	0.0157895	0.0171053	0.00921053	0.0197368	0.0157895	0.0263158	0.00921053	0.0236842	0.0131579	0.00131579	0.0210526	0.00657895	0.00263158	0.00526316	0.00526316	0.0118421	0.0144737	0.0157895	0.0118421	0.0736842	0.0171053	0.0447368	0.025	0.522368	0.418421	0.455263	0.0236842	0.0210526	0	0.0184211	0.0157895	0.00789474
ENSG00000050426.16	0.19743	-2.082	-0.401655	10.224	0.0221607	0.0166205	0.0415512	0.0110803	0.0193906	0.0221607	0.00277008	0.0138504	0.0138504	0.00554017	0.0166205	0.00277008	0.0110803	0.0138504	0.0249307	0.0304709	0.0221607	0.0193906	0.0221607	0.033241	0.0166205	0.00831025	0	0.0193906	0.00277008	0.0110803	0.0193906	0.0166205	0.00831025	0.0221607	0.0581717	0.0193906	0.0166205	0.00554017	0.0110803	0.0221607	0.515235	0.404432	0.545706	0.0138504	0.0138504	0.00554017	0.033241	0.0110803	0.0138504
ENSG00000050438.17	0.0104894	-3.31124	-0.674467	11.8057	0.0228519	0.0100548	0.0365631	0.0164534	0.0146252	0.0155393	0.00365631	0.0164534	0.00914077	0.0173675	0.00914077	0.0146252	0.00639854	0.023766	0.0310786	0.0365631	0.00274223	0.0164534	0.0274223	0.0201097	0.0228519	0.0146252	0.00365631	0.0137112	0.00548446	0.00731261	0.00822669	0.00457038	0.0100548	0.0274223	0.035649	0.0173675	0.0411335	0.0164534	0.0301645	0.0301645	0.545704	0.378428	0.528336	0.0146252	0.0201097	0.00274223	0.0191956	0.0274223	0.0164534
ENSG00000050555.18	-1.26135	-4.18885	1.07272	12.2073	0.00507614	0.0164975	0.0253807	0.00444162	0.0114213	0.0253807	0.00951777	0.00888325	0.0069797	0.0260152	0.0164975	0.00951777	0.000634518	0.0101523	0.00888325	0.00380711	0.00634518	0.0279188	0.0596447	0.0069797	0.0164975	0.0317259	0.0114213	0.0107868	0.00126904	0.0209391	0.0177665	0.00253807	0.00507614	0.0234772	0.0564721	0.00507614	0.0145939	0.0393401	0.0532995	0.00507614	0.636421	0.528553	0.780457	0.0145939	0.0564721	0.0164975	0.0152284	0.00824873	0.0437817
ENSG00000050748.17	-1.01927	-4.75098	-0.999873	10.7004	0.0470588	0.0164706	0.0188235	0.0188235	0.0164706	0.00705882	0.00470588	0.0211765	0.0164706	0.0141176	0.00235294	0.0164706	0.0141176	0.0188235	0.0329412	0.0329412	0.0188235	0.00470588	0.0305882	0.0188235	0.0235294	0.00705882	0	0.0188235	0.00470588	0	0.00941176	0.00941176	0.00941176	0.00470588	0.0258824	0.0211765	0.0517647	0.0305882	0.0188235	0.0352941	0.52	0.362353	0.411765	0.0211765	0.0211765	0.00470588	0.0117647	0.00941176	0.0117647
ENSG00000050820.17	-1.69453	-3.72253	-0.0457437	11.5527	0.00114811	0.0126292	0.0378875	0.00459242	0.0114811	0.0264064	0.00803674	0.00459242	0.00114811	0.0309989	0.00114811	0.00344432	0.00114811	0.0137773	0.0114811	0.00114811	0.00344432	0.0183697	0.0642939	0.00688863	0.0195178	0.0493685	0.0298507	0.0252583	0.00574053	0.0149254	0.0172216	0.00574053	0.00229621	0.0149254	0.0642939	0.00574053	0.00918485	0.0482204	0.0447761	0.0114811	0.716418	0.483352	0.792193	0.010333	0.0619977	0.010333	0.0183697	0.00344432	0.0413318
ENSG00000051009.10	-0.151296	-4.27007	-0.60928	11.6724	0.00405268	0.0131712	0.0192503	0.0111449	0.0070922	0.0192503	0.00303951	0.00810537	0.00303951	0.0192503	0.00911854	0.0131712	0.00101317	0.0111449	0.0162107	0.00607903	0.0070922	0.0162107	0.029382	0.0070922	0.0253293	0.029382	0.00202634	0.0425532	0.0111449	0.0111449	0.0233029	0.0182371	0.0141844	0.0344478	0.0638298	0.0151976	0.0141844	0.0151976	0.0618034	0.0162107	0.68693	0.492401	0.62614	0.0222898	0.0324215	0.00303951	0.0263425	0.0141844	0.029382
ENSG00000051108.15	-0.0265385	-4.13844	0.2881	10.3454	0.00510204	0.0280612	0.0178571	0.0306122	0.0102041	0.0102041	0.00255102	0.0102041	0.00510204	0.0127551	0.0178571	0.0153061	0.00765306	0.0102041	0.0204082	0.00765306	0.0204082	0.0178571	0.0433673	0.00765306	0.0331633	0.0229592	0.00765306	0.0459184	0.00510204	0.0102041	0.0102041	0.00510204	0.00255102	0.0178571	0.0204082	0.0204082	0.0382653	0.0204082	0.0280612	0.0280612	0.607143	0.438776	0.512755	0.0255102	0.0255102	0	0.0255102	0.00765306	0.0204082
ENSG00000051128.19	-2.28141	-5.37597	0.507611	10.0861	0.00828729	0.0220994	0.0359116	0.00552486	0.0138122	0.0276243	0	0.0165746	0	0.0248619	0.0110497	0.0138122	0	0.019337	0.0110497	0.00552486	0.00552486	0.0110497	0.0773481	0.00276243	0.0110497	0.0220994	0.00276243	0.00276243	0.00552486	0.0248619	0.0303867	0.00828729	0.00276243	0.0110497	0.0745856	0	0.0165746	0.0165746	0.107735	0.00828729	0.69337	0.464088	0.781768	0.0276243	0.0690608	0.019337	0.0276243	0.00276243	0.0414365
ENSG00000051180.17	0.672528	-5.29668	-0.602873	10.1573	0.0323529	0.00588235	0.0176471	0.0205882	0.0117647	0.0235294	0.00294118	0.0294118	0.0117647	0.00294118	0.0205882	0.00882353	0.00882353	0.0235294	0.0352941	0.0323529	0.0147059	0.00882353	0.0294118	0.00882353	0.0117647	0.0117647	0	0.00588235	0.0117647	0	0.0147059	0	0.00882353	0.00882353	0.0235294	0.0294118	0.0470588	0.0235294	0.0323529	0.0294118	0.579412	0.426471	0.426471	0.0382353	0.0352941	0.00882353	0.0411765	0.0382353	0.0117647
ENSG00000051341.14	0.910455	-4.96575	-2.09898	12.9977	0.039753	0.0115785	0.0289464	0.0358935	0.0185257	0.00887688	0.00115785	0.0219992	0.0185257	0.0131223	0.00887688	0.0262447	0.0165959	0.0111926	0.0223852	0.0293323	0.0266306	0.00578927	0.0277885	0.0189116	0.015824	0.00656117	0.00231571	0.0173678	0.00733308	0.00231571	0.00463142	0.00771903	0.015824	0.00733308	0.0196835	0.0212273	0.0451563	0.01621	0.0270166	0.0312621	0.500965	0.382478	0.350444	0.0200695	0.0119645	0.00154381	0.0204554	0.023929	0.0119645
ENSG00000051382.8	0.697582	-5.94754	-1.70878	11.6569	0.0296296	0.00740741	0.0148148	0.0148148	0.0148148	0.00740741	0	0.0148148	0.0222222	0	0	0.0148148	0.0296296	0.0222222	0.0518519	0.037037	0.00740741	0.00740741	0.0296296	0	0.0222222	0.00740741	0	0.037037	0.00740741	0	0.00740741	0	0	0.0222222	0	0.0444444	0.0296296	0.037037	0.0222222	0.0444444	0.496296	0.355556	0.407407	0.0222222	0	0.00740741	0.0222222	0.0222222	0.00740741
ENSG00000051523.11	-0.0147809	-4.59264	1.76738	9.98299	0	0.0153061	0.0459184	0.00510204	0.00510204	0.0459184	0.00510204	0	0	0.0153061	0.0102041	0	0	0.0510204	0.0204082	0.0102041	0	0	0.0408163	0.00510204	0	0.0663265	0.0357143	0	0	0.0153061	0.0255102	0.00510204	0.00510204	0.0153061	0.0561224	0.00510204	0.00510204	0.00510204	0.0561224	0	0.642857	0.515306	0.877551	0	0.0612245	0.0408163	0.0153061	0.0204082	0.0408163
ENSG00000051596.9	-1.49313	-5.55798	1.64909	10.4564	0.0284091	0.0255682	0.03125	0.0255682	0.0170455	0.0142045	0.00852273	0.0113636	0.00284091	0.03125	0.00852273	0.0170455	0	0.0227273	0.0198864	0.0198864	0	0.0142045	0.0198864	0.0142045	0.00568182	0.0142045	0.00852273	0.0198864	0	0.0113636	0.0142045	0.00568182	0.00852273	0.00852273	0.0284091	0.00852273	0.0198864	0.0340909	0.0284091	0.0426136	0.522727	0.448864	0.636364	0.0142045	0.0340909	0.0170455	0.0113636	0.0113636	0.0227273
ENSG00000051620.11	-1.41839	-1.87926	0.337083	9.69349	0.038835	0.0194175	0.0242718	0.0242718	0.0145631	0.0145631	0.0194175	0.00970874	0.00970874	0.0194175	0.00970874	0.0194175	0.00485437	0.00970874	0.0242718	0.0339806	0.0339806	0.00485437	0.0194175	0	0.0194175	0.0291262	0.0145631	0.0194175	0.00485437	0	0.00485437	0	0	0.00485437	0.00970874	0.00970874	0.0436893	0.0194175	0.0582524	0.0339806	0.524272	0.417476	0.519417	0.00970874	0.0436893	0.0145631	0.00970874	0.0194175	0.0242718
ENSG00000051825.15	0.701778	-4.91631	-2.28771	11.8412	0.0447635	0.0177365	0.0295608	0.0430743	0.0228041	0.0126689	0.00506757	0.0261824	0.0202703	0.0109797	0.00760135	0.0304054	0.0152027	0.00675676	0.0160473	0.0202703	0.027027	0.0109797	0.0304054	0.0135135	0.0211149	0.00422297	0.00760135	0.0211149	0.00760135	0.00337838	0.00253378	0.00675676	0.0143581	0.00337838	0.0126689	0.0202703	0.0591216	0.0143581	0.03125	0.035473	0.476351	0.398649	0.335304	0.0143581	0.00929054	0.000844595	0.0194257	0.0168919	0.00337838
ENSG00000052126.14	0.319297	-4.09741	-1.07609	11.9267	0.0374123	0.0163679	0.0280592	0.0288387	0.0265004	0.0163679	0.00545596	0.0233827	0.0296181	0.0155885	0.0163679	0.0187062	0.014809	0.00935308	0.0280592	0.0210444	0.0233827	0.0124708	0.0374123	0.0179267	0.0265004	0.0132502	0.00155885	0.0265004	0.0109119	0.00389712	0.00701481	0.00233827	0.00701481	0.00935308	0.0194856	0.0124708	0.0670304	0.0124708	0.0280592	0.0280592	0.512081	0.4053	0.399065	0.0179267	0.0124708	0.00467654	0.0116913	0.0171473	0.00701481
ENSG00000052344.16	-0.225641	-4.51254	0.916223	10.0126	0	0.0174419	0.0261628	0	0.00872093	0.0116279	0.00872093	0.00872093	0.00290698	0.0406977	0.00581395	0.00581395	0	0.0319767	0.00581395	0.00872093	0.0174419	0.0261628	0.0406977	0.00581395	0.0116279	0.0406977	0.00290698	0.0232558	0	0.00872093	0.00581395	0.00581395	0.00290698	0.0523256	0.0523256	0.00581395	0.0145349	0.0261628	0.0406977	0.00290698	0.651163	0.497093	0.755814	0.0145349	0.0552326	0.00290698	0.0174419	0.00872093	0.0436047
ENSG00000052723.11	0.4934	-4.37872	0.434196	9.31515	0.0471698	0.0141509	0.0283019	0.00471698	0.0141509	0.00471698	0.00471698	0.00471698	0.0188679	0.0141509	0.0188679	0.00943396	0	0.0283019	0.0471698	0.0283019	0.0283019	0.0283019	0.0613208	0	0.00471698	0	0.00471698	0.00471698	0.00471698	0	0.0235849	0	0.00943396	0	0.0377358	0.0235849	0.0566038	0.0330189	0.0566038	0.0377358	0.570755	0.320755	0.566038	0.0188679	0.0283019	0.0283019	0.0283019	0.00471698	0
ENSG00000052749.13	-0.215465	-3.90151	1.21126	11.9567	0.0177196	0.0146379	0.0562404	0.00385208	0.00924499	0.0238829	0.00924499	0.0100154	0.00539291	0.0254237	0.0138675	0.00924499	0.00154083	0.0246533	0.0231125	0.00770416	0.0046225	0.0192604	0.0331279	0.0100154	0.00616333	0.0192604	0.00539291	0.0161787	0.00770416	0.0146379	0.0154083	0.00539291	0.0046225	0.0231125	0.0677966	0.0107858	0.0208012	0.0261941	0.0600924	0.0115562	0.608629	0.422188	0.734206	0.0123267	0.050077	0.00616333	0.0300462	0.00847458	0.0285054
ENSG00000052802.13	1.00861	-5.20153	0.402113	9.79279	0.0272109	0.0170068	0.0306122	0.0340136	0.0272109	0.00680272	0	0.0170068	0.0170068	0.00340136	0.00340136	0.0102041	0.0102041	0.0136054	0.0204082	0.047619	0.0136054	0.0204082	0.0136054	0.0340136	0.0136054	0	0	0.0340136	0.00340136	0	0.00340136	0.00340136	0.00340136	0.0102041	0.0136054	0.0306122	0.0408163	0.00340136	0.0204082	0.0306122	0.421769	0.319728	0.316327	0.0238095	0.00680272	0	0.0204082	0.0306122	0
ENSG00000052841.15	0.134714	-4.39717	-0.584419	11.8692	0.0385289	0.0192644	0.0218914	0.0262697	0.0131349	0.0122592	0.00525394	0.0131349	0.0157618	0.0140105	0.00700525	0.0131349	0.0157618	0.0210158	0.0192644	0.0183888	0.0192644	0.0192644	0.0394046	0.0218914	0.0175131	0.00788091	0.00262697	0.0218914	0.00700525	0.00525394	0.00437828	0.00700525	0.0122592	0.0166375	0.030648	0.0166375	0.0394046	0.0288967	0.0315236	0.0262697	0.554291	0.363398	0.474606	0.025394	0.0236427	0.00350263	0.0201401	0.0148862	0.0122592
ENSG00000053254.15	-1.41507	-6.97372	-2.07852	10.8321	0.0203666	0.0203666	0.0509165	0.0244399	0.01222	0.0244399	0.00407332	0.00814664	0.00814664	0.0488798	0.01222	0.0224033	0.00610998	0.0224033	0.0203666	0.0101833	0.01222	0.0264766	0.0244399	0.00203666	0.0264766	0.0386965	0.00610998	0.0224033	0.00407332	0.00610998	0.0162933	0	0.00203666	0.01222	0.0285132	0.00610998	0.0203666	0.0427699	0.0448065	0.0224033	0.519348	0.470468	0.661914	0.0162933	0.0305499	0.00610998	0.00407332	0.01222	0.0142566
ENSG00000053371.12	-1.22044	-5.55709	1.2421	10.0782	0.00833333	0.0166667	0.0277778	0.0111111	0.00277778	0.0277778	0.0111111	0.00555556	0.00277778	0.0194444	0.0111111	0.00833333	0	0.0111111	0.025	0.00555556	0.00555556	0.0333333	0.0361111	0.00555556	0.00555556	0.0222222	0.0166667	0.0138889	0	0.0305556	0.0166667	0	0.00555556	0.0222222	0.0611111	0.00555556	0.0166667	0.0277778	0.0527778	0.00555556	0.641667	0.472222	0.802778	0.0111111	0.0722222	0.0194444	0.0166667	0.00555556	0.0472222
ENSG00000053372.5	0.280842	-4.82025	0.478569	9.49386	0.05	0.0333333	0.0541667	0.00416667	0.0125	0.025	0.00416667	0.0125	0.00416667	0.025	0.0208333	0	0.00416667	0.0125	0.0416667	0	0.00416667	0.0125	0.0333333	0	0.0208333	0.0166667	0	0	0.00416667	0.0125	0.0166667	0	0	0.0125	0.05	0.0125	0.0291667	0.0416667	0.0583333	0.025	0.516667	0.354167	0.708333	0.00833333	0.025	0	0.0166667	0.00833333	0.0166667
ENSG00000053501.13	-0.576566	-4.03844	0.279258	9.66534	0.0269231	0.0230769	0.0538462	0.00769231	0.00769231	0.0230769	0.0153846	0.00384615	0.00769231	0.0153846	0.00769231	0.0115385	0	0.0230769	0.0423077	0.0115385	0.00384615	0.0115385	0.05	0.00769231	0.00769231	0.00384615	0.00769231	0.0115385	0.0115385	0.00769231	0.0230769	0.00769231	0.0269231	0.0269231	0.0807692	0	0.0115385	0.0307692	0.0807692	0.00384615	0.6	0.376923	0.75	0.0192308	0.0461538	0.0307692	0.00384615	0.0115385	0.00769231
ENSG00000053524.12	-1.40435	-2.91289	-1.07889	11.8045	0.0376682	0.0125561	0.0358744	0.0143498	0.0125561	0.0170404	0.00896861	0.0134529	0.0125561	0.0269058	0.0170404	0.00896861	0.0134529	0.0233184	0.0215247	0.0215247	0.0197309	0.0161435	0.0358744	0.0125561	0.0134529	0.0116592	0.0044843	0.0125561	0.00896861	0.00986547	0.00538117	0.0044843	0.0107623	0.0161435	0.038565	0.0197309	0.0475336	0.0278027	0.0475336	0.026009	0.53991	0.373991	0.53991	0.0179372	0.0197309	0.00807175	0.0161435	0.0224215	0.0125561
ENSG00000053770.12	0.753561	-3.30013	-2.08592	10.5934	0.0448065	0.00407332	0.0162933	0.0305499	0.0162933	0.0101833	0.00203666	0.0346232	0.01222	0.01222	0.00203666	0.0244399	0.0162933	0.0142566	0.0142566	0.0285132	0.0183299	0.00610998	0.0305499	0.01222	0.0427699	0.00407332	0.00407332	0.0203666	0.00407332	0.00203666	0.00610998	0.00407332	0.0101833	0.0101833	0.0142566	0.0264766	0.0386965	0.0142566	0.01222	0.0346232	0.484725	0.397149	0.303462	0.0244399	0.0101833	0.00203666	0.0101833	0.0305499	0.00814664
ENSG00000053900.10	0.0148262	-2.93883	0.318997	11.2473	0.0419753	0.0123457	0.0209877	0.0296296	0.0246914	0.0111111	0.00123457	0.0185185	0.017284	0.0111111	0.00493827	0.0246914	0.0148148	0.00617284	0.0259259	0.0259259	0.0123457	0.00493827	0.0234568	0.0160494	0.0123457	0.00493827	0.00246914	0.0160494	0.00740741	0	0.00617284	0.00740741	0.0123457	0.0135802	0.0135802	0.0333333	0.0530864	0.00987654	0.0320988	0.0395062	0.482716	0.35679	0.337037	0.0185185	0.00740741	0	0.0308642	0.0197531	0.00617284
ENSG00000053918.17	-2.11549	-6.34058	-0.275164	11.2318	0.00886263	0.0132939	0.0443131	0.0014771	0.00590842	0.0295421	0.0118168	0.00590842	0.00295421	0.0236337	0.0192024	0.00295421	0.0014771	0.042836	0.014771	0.0103397	0.0014771	0.0192024	0.0369276	0.00443131	0.00886263	0.042836	0.0132939	0.00590842	0.00295421	0.0265879	0.0206795	0.0014771	0.00295421	0.028065	0.0576071	0.00443131	0.00886263	0.0310192	0.0324963	0.00590842	0.598227	0.471196	0.856721	0.00590842	0.042836	0.0265879	0.00295421	0.00295421	0.0546529
ENSG00000054116.12	-0.322244	-4.5377	0.851458	9.41996	0.0220994	0.0220994	0.0276243	0.038674	0.00552486	0.0276243	0	0.0165746	0.00552486	0.0220994	0.0165746	0	0	0.0165746	0.038674	0.038674	0	0.00552486	0.0276243	0.00552486	0.0165746	0.00552486	0	0.00552486	0	0	0.0331492	0.00552486	0.00552486	0.0165746	0.0276243	0.0165746	0.0497238	0.038674	0.0331492	0.0331492	0.524862	0.348066	0.59116	0	0.0165746	0.0165746	0.0276243	0.0220994	0.0165746
ENSG00000054118.15	0.563596	-6.26772	0.357659	11.5118	0.0523013	0.0240586	0.0523013	0.00941423	0.0198745	0.0104603	0.00104603	0.0104603	0.0345188	0.0230126	0.0167364	0.0188285	0.00732218	0	0.0104603	0.00627615	0.00941423	0.0115063	0.0282427	0.0167364	0.0209205	0.0167364	0.00104603	0.0146444	0.0198745	0.00941423	0.0230126	0.0156904	0.00313808	0.00627615	0.00941423	0.0041841	0.0313808	0.0219665	0.0554393	0.0324268	0.5	0.511506	0.474895	0.0156904	0.0115063	0.00104603	0.0156904	0.0219665	0.0292887
ENSG00000054148.17	0.382782	-5.31787	1.35411	8.76155	0.0238095	0.00793651	0.0555556	0	0	0.00793651	0	0.00793651	0	0.00793651	0	0.00793651	0	0.047619	0.0238095	0.0238095	0.00793651	0.031746	0.031746	0.00793651	0	0.015873	0.00793651	0.015873	0.00793651	0.0238095	0	0	0	0.015873	0.015873	0	0	0.0873016	0.047619	0.00793651	0.595238	0.404762	0.769841	0.00793651	0.031746	0.0238095	0.047619	0	0.0634921
ENSG00000054179.12	-0.129744	-4.91382	1.04717	10.5401	0.00201613	0.0221774	0.0201613	0.00604839	0.0141129	0.0282258	0.00201613	0.0120968	0.00403226	0.0241935	0.00604839	0.0120968	0	0.016129	0.0181452	0.00403226	0.00604839	0.0201613	0.0483871	0.00201613	0.016129	0.0241935	0.0141129	0.00201613	0.00604839	0.0141129	0.0201613	0.00403226	0.00201613	0.0383065	0.0806452	0.00604839	0.00403226	0.0322581	0.0221774	0.00806452	0.633065	0.479839	0.800403	0.0141129	0.0584677	0.016129	0.0120968	0.00403226	0.0443548
ENSG00000054267.22	-0.121197	-5.07016	-0.580464	12.0348	0.0769231	0.0175171	0.0388423	0.0327494	0.0243717	0.00304646	0.00228484	0.0182788	0.0220868	0.00990099	0.00913938	0.0319878	0.0144707	0.00609292	0.0121858	0.019802	0.0121858	0.00228484	0.0182788	0.0121858	0.0258949	0.0053313	0.00152323	0.0182788	0.00609292	0.00152323	0.00456969	0.00152323	0.00685453	0.00609292	0.00913938	0.0167555	0.0913938	0.0137091	0.0441736	0.0586443	0.508759	0.36786	0.304646	0.0167555	0.00913938	0.000761615	0.0228484	0.0228484	0.00761615
ENSG00000054277.14	-0.607651	-5.76721	0.490457	10.3955	0.0272953	0.0223325	0.0148883	0.00992556	0.00744417	0.0248139	0	0.0148883	0.00992556	0.0198511	0.0148883	0.00496278	0.00744417	0.0322581	0.0198511	0.0322581	0.00496278	0.00992556	0.0148883	0.00992556	0.00992556	0.0148883	0.00496278	0.00992556	0.00744417	0.00992556	0.00248139	0.00744417	0.00992556	0.0322581	0.0645161	0.0148883	0.0124069	0.0272953	0.00496278	0.0148883	0.51861	0.409429	0.66005	0.00744417	0.0223325	0.0148883	0.00992556	0.00992556	0.0397022
ENSG00000054282.16	0.319814	-4.88579	-0.146477	11.2119	0.0434174	0.0112045	0.0406162	0.0238095	0.0210084	0.0168067	0.00420168	0.012605	0.0294118	0.0210084	0.0196078	0.0070028	0.00980392	0.00560224	0.0252101	0.0196078	0.0448179	0.0112045	0.0658263	0.0196078	0.00420168	0.00420168	0.00280112	0.00140056	0.00140056	0.00280112	0.0070028	0.00140056	0.00980392	0.012605	0.0392157	0.0196078	0.0826331	0.0140056	0.0546218	0.0266106	0.553221	0.316527	0.464986	0.0196078	0.0238095	0.00280112	0.0182073	0.00980392	0.00560224
ENSG00000054523.17	-0.64355	-5.46836	-0.460361	12.7789	0.0275179	0.0192625	0.0313704	0.0203632	0.0181618	0.0176114	0.0038525	0.0176114	0.00825537	0.0242157	0.00990644	0.0187122	0.00165107	0.0258668	0.0198129	0.0225647	0.00825537	0.0104568	0.0297193	0.0126582	0.0170611	0.0148597	0.00330215	0.0137589	0.0110072	0.00770501	0.00935608	0.0110072	0.00605394	0.0132086	0.0275179	0.0181618	0.0418272	0.0225647	0.0489818	0.0319207	0.530545	0.401761	0.522289	0.0165107	0.0225647	0.00110072	0.0192625	0.0198129	0.01541
ENSG00000054611.14	-0.233046	-5.48564	0.277658	10.8138	0.011583	0.0212355	0.0328185	0.00772201	0.00772201	0.015444	0.0173745	0.00772201	0.00965251	0.0405405	0.0212355	0.00579151	0.00965251	0.019305	0.0212355	0.011583	0.0135135	0.0289575	0.03861	0.003861	0.015444	0.030888	0.00772201	0.0135135	0	0.011583	0.015444	0.00772201	0.0019305	0.030888	0.0482625	0.00772201	0.0289575	0.0405405	0.0482625	0.0212355	0.584942	0.407336	0.720077	0.00965251	0.0482625	0.00965251	0.00772201	0.003861	0.015444
ENSG00000054654.16	-0.38656	-6.06817	-1.27644	14.419	0.0469068	0.0184432	0.0396457	0.0277374	0.0172814	0.0119082	0.00232356	0.0165553	0.0168458	0.0142318	0.010456	0.0133604	0.0151031	0.01307	0.0236712	0.0236712	0.0319489	0.00943944	0.0451641	0.0151031	0.00943944	0.00798722	0.001307	0.00929422	0.00334011	0.00421144	0.00551844	0.00145222	0.0140866	0.0175719	0.0304967	0.0223642	0.070578	0.0213477	0.045745	0.030061	0.523526	0.301046	0.456288	0.0171362	0.0137961	0.00217833	0.0184432	0.00900378	0.00769678
ENSG00000054690.14	-0.605372	-3.3517	-1.07664	12	0.0153846	0.0117216	0.0454212	0.00586081	0.010989	0.0234432	0.00805861	0.00952381	0.010989	0.0241758	0.0131868	0.0102564	0.0043956	0.0205128	0.0241758	0.00732601	0.0102564	0.0205128	0.0468864	0.010989	0.0131868	0.025641	0.00586081	0.0212454	0.00586081	0.00952381	0.0153846	0.0014652	0.00586081	0.0205128	0.0556777	0.0139194	0.0205128	0.0212454	0.0542125	0.0168498	0.594139	0.449084	0.671062	0.0168498	0.029304	0.0029304	0.0263736	0.0131868	0.0241758
ENSG00000054793.14	-0.440339	-6.62169	-0.369875	11.6188	0.00954198	0.0209924	0.0343511	0.00954198	0.0124046	0.0257634	0.014313	0.0124046	0.00572519	0.023855	0.0104962	0.00572519	0.0019084	0.0391221	0.0257634	0.0162214	0.00667939	0.0124046	0.0391221	0.00477099	0.0028626	0.0171756	0.00572519	0.00858779	0.00954198	0.0124046	0.019084	0.00381679	0.000954198	0.0324427	0.0505725	0.0152672	0.0219466	0.0314885	0.0372137	0.0104962	0.549618	0.384542	0.729008	0.0124046	0.0314885	0.00572519	0.00954198	0.0124046	0.0229008
ENSG00000054965.10	0.187289	-6.38558	1.55606	9.52356	0.00408163	0.0367347	0.00816327	0.0122449	0.0204082	0.044898	0.0163265	0.0244898	0.00816327	0.0163265	0.00816327	0.0163265	0	0.0122449	0.0367347	0.00816327	0.00816327	0.0204082	0.0530612	0.0122449	0.0489796	0.0571429	0.0122449	0.0367347	0.00408163	0	0	0	0	0.00408163	0.0285714	0	0.00408163	0.00408163	0.00816327	0	0.55102	0.567347	0.620408	0.0326531	0.0571429	0.0163265	0.0326531	0.00816327	0.0204082
ENSG00000054967.13	-0.370837	-3.0835	0.863895	10.3376	0.00696056	0.0185615	0.0324826	0.00464037	0.0208817	0.0208817	0.00696056	0.0116009	0	0.0232019	0.0139211	0.0116009	0	0.0232019	0.0116009	0.00464037	0.00232019	0.0185615	0.0348028	0.00696056	0.0278422	0.037123	0.00928074	0.0394432	0.00696056	0.0139211	0.0208817	0.00928074	0.00464037	0.0208817	0.0556845	0.00928074	0	0.0116009	0.062645	0.00928074	0.647332	0.566125	0.719258	0.0185615	0.0417633	0.00928074	0.0116009	0.0139211	0.0417633
ENSG00000055044.11	0.654005	-5.01681	0.00933734	10.6644	0.0830189	0.0113208	0.0528302	0.0169811	0.0226415	0.0132075	0.00188679	0.00754717	0.0188679	0.00566038	0.00566038	0.0150943	0.0132075	0.0113208	0.0264151	0.0339623	0.00566038	0.00754717	0.0169811	0.0150943	0.0132075	0.00377358	0.00188679	0.00943396	0.00943396	0.00188679	0.00377358	0.00566038	0.00943396	0.00943396	0.0188679	0.0207547	0.0830189	0.00754717	0.0320755	0.0320755	0.509434	0.343396	0.335849	0.0415094	0.0226415	0	0.0264151	0.0226415	0.00754717
ENSG00000055070.17	0.379317	-7.11426	0.140973	9.39017	0.0522876	0.0130719	0.0261438	0.0130719	0.00653595	0.0261438	0	0	0.0196078	0.0718954	0.0392157	0	0.00653595	0.0457516	0.00653595	0.0130719	0.0196078	0	0.0457516	0	0.0196078	0.0718954	0	0.0261438	0.00653595	0.0130719	0.0196078	0	0.00653595	0.0130719	0.0130719	0.0130719	0.0326797	0.0326797	0.0784314	0.0196078	0.581699	0.470588	0.69281	0.0130719	0.0261438	0.0130719	0.00653595	0	0.0130719
ENSG00000055118.15	-0.986537	-5.9633	-0.951628	11.9136	0.00344828	0.0258621	0.0267241	0.00431034	0.00689655	0.0301724	0.00948276	0.00431034	0.000862069	0.0310345	0.00603448	0.00948276	0.00258621	0.0413793	0.0206897	0.00431034	0.00258621	0.0198276	0.0267241	0.00431034	0.00775862	0.0431034	0.0232759	0.00862069	0.00603448	0.0318966	0.0258621	0.00258621	0.00431034	0.0284483	0.0663793	0.00258621	0.00517241	0.0405172	0.0465517	0.00689655	0.621552	0.487069	0.868103	0.00775862	0.0431034	0.0181034	0.0112069	0.00172414	0.0508621
ENSG00000055130.17	-0.269838	-5.62999	0.059156	11.2064	0.046332	0.021879	0.041184	0.027027	0.021879	0.01287	0.003861	0.014157	0.014157	0.01287	0.00900901	0.014157	0.00514801	0.015444	0.023166	0.021879	0.020592	0.01287	0.047619	0.00643501	0.00643501	0.00514801	0.001287	0.00900901	0.01287	0.00772201	0.002574	0.003861	0.00772201	0.010296	0.02574	0.018018	0.0566281	0.027027	0.023166	0.02574	0.491634	0.314028	0.487773	0.014157	0.016731	0.00643501	0.021879	0.016731	0.01287
ENSG00000055147.19	1.11069	-4.85742	-0.621325	10.5689	0.0513834	0.013834	0.0296443	0.0237154	0.0256917	0.0197628	0	0.0296443	0.00988142	0.00790514	0.00790514	0.0158103	0.0158103	0.0217391	0.0118577	0.0177866	0.013834	0.00790514	0.0237154	0.0118577	0.0158103	0.00592885	0	0.013834	0.00395257	0	0.00592885	0	0.0217391	0.0118577	0.0237154	0.0177866	0.0731225	0.00988142	0.0592885	0.027668	0.533597	0.389328	0.403162	0.027668	0.0237154	0.00395257	0.0177866	0.0177866	0.00988142
ENSG00000055163.20	-0.282673	-6.6256	-0.506492	11.9575	0.0175439	0.0263158	0.0422648	0.0151515	0.00956938	0.0223285	0.00637959	0.00478469	0.00717703	0.0207337	0.00956938	0.00717703	0.00478469	0.039075	0.0318979	0.0207337	0.00637959	0.0151515	0.0454545	0.0103668	0.00877193	0.0199362	0.00398724	0.0119617	0.00797448	0.0127592	0.015949	0.00558214	0.00637959	0.0263158	0.0582137	0.00717703	0.015949	0.0311005	0.0614035	0.0151515	0.539872	0.335726	0.722488	0.00877193	0.0295056	0.00318979	0.0143541	0.00637959	0.0191388
ENSG00000055208.19	0.238423	-7.54281	-1.13304	11.0451	0.0244957	0.0201729	0.00864553	0.0533141	0.0259366	0.0144092	0.00576369	0.0273775	0.0158501	0.0158501	0.0115274	0.018732	0.0100865	0.00864553	0.0244957	0.0317003	0.037464	0.0144092	0.0504323	0.0259366	0.0273775	0.0201729	0	0.037464	0.0129683	0.00432277	0.00288184	0.00432277	0.00576369	0.00720461	0.0129683	0.0201729	0.0288184	0.0115274	0.0115274	0.0230548	0.507205	0.45389	0.34438	0.0115274	0.018732	0.00144092	0.0144092	0.0273775	0.00864553
ENSG00000055211.14	-0.130422	-6.37243	-0.333394	10.0154	0.0332326	0.0241692	0.021148	0.021148	0.0151057	0.021148	0.0060423	0.0181269	0.0151057	0.0120846	0.00906344	0.021148	0.0181269	0.0151057	0.0181269	0.0392749	0.0151057	0	0.0302115	0.0060423	0.021148	0.0060423	0.0151057	0.0241692	0.0060423	0	0.0060423	0	0.0060423	0.0241692	0.021148	0.0181269	0.0483384	0.0181269	0.0271903	0.0332326	0.519637	0.350453	0.416918	0.0060423	0.0120846	0.00302115	0.0120846	0.0241692	0.0151057
ENSG00000055332.18	0.857888	-6.02333	-0.098162	10.6944	0.067029	0.0108696	0.0398551	0.0344203	0.0289855	0.00905797	0.00362319	0.0181159	0.0199275	0.0108696	0.0126812	0.0181159	0.0217391	0.00724638	0.0163043	0.0199275	0.0199275	0.00543478	0.0163043	0.0126812	0.0108696	0.00181159	0	0.0144928	0.00724638	0	0.00181159	0.00543478	0.0108696	0.00905797	0.00543478	0.0326087	0.057971	0.0235507	0.0217391	0.0398551	0.456522	0.367754	0.309783	0.0235507	0.00724638	0.00181159	0.0163043	0.0253623	0.0126812
ENSG00000055483.19	-0.0240212	-4.00121	-0.20408	11.819	0.0258007	0.0213523	0.0569395	0.0133452	0.0106762	0.024911	0.00978648	0.00978648	0.0115658	0.0373665	0.0213523	0.0106762	0.00266904	0.0124555	0.0151246	0.00978648	0.00711744	0.0231317	0.0427046	0.00800712	0.0275801	0.0311388	0.00800712	0.0160142	0.00622776	0.0133452	0.00978648	0.00355872	0.00177936	0.0177936	0.0338078	0.0124555	0.0142349	0.0240214	0.0346975	0.0204626	0.553381	0.493772	0.677936	0.0088968	0.0373665	0.0088968	0.019573	0.0160142	0.0266904
ENSG00000055609.18	-0.158822	-5.49314	-2.34211	13.8647	0.0364414	0.0154723	0.0201547	0.0252443	0.0215798	0.00997557	0.00305375	0.0228013	0.017101	0.0126221	0.0126221	0.0185261	0.00855049	0.00834691	0.0225977	0.019544	0.0266694	0.00977199	0.0447883	0.0140472	0.0386808	0.014658	0.00447883	0.0427524	0.00793974	0.00223941	0.00651466	0.00447883	0.00814332	0.00753257	0.0126221	0.017101	0.0419381	0.017101	0.0230049	0.03807	0.550285	0.45623	0.372557	0.0201547	0.0130293	0.00183225	0.0183225	0.0230049	0.0116042
ENSG00000055732.13	0.154604	-3.16653	-0.028108	10.7432	0.034296	0.0198556	0.0234657	0.0252708	0.0216606	0.00722022	0.00180505	0.0198556	0.0144404	0.00722022	0.00361011	0.0198556	0.0162455	0.0270758	0.034296	0.0415162	0.0198556	0.00722022	0.0288809	0.0144404	0.0126354	0.00541516	0	0.0108303	0.00902527	0.00180505	0	0.00541516	0.0162455	0.0216606	0.0234657	0.0234657	0.0306859	0.0252708	0.0234657	0.0288809	0.447653	0.310469	0.427798	0.0216606	0.00902527	0.00180505	0.0108303	0.0216606	0.00180505
ENSG00000055917.15	0.767343	-5.20972	-0.988708	11.6676	0.0178394	0.0099108	0.0158573	0.0327056	0.0138751	0.00297324	0.00099108	0.0287413	0.0148662	0.0168484	0.00594648	0.0297324	0.0109019	0.00693756	0.0198216	0.0198216	0.0307235	0.00594648	0.0574827	0.0168484	0.0346878	0.0049554	0.00396432	0.0287413	0.00693756	0.00594648	0.00396432	0.00693756	0.0099108	0.00594648	0.0178394	0.0178394	0.0267592	0.011893	0.0138751	0.0257681	0.576809	0.471754	0.320119	0.0426165	0.0178394	0.00198216	0.03667	0.03667	0.0227948
ENSG00000055950.16	0.0528055	-6.52634	1.37672	9.94837	0	0.03125	0.025	0.00625	0	0.01875	0.01875	0.00625	0.00625	0.04375	0.00625	0	0.00625	0.0375	0.00625	0	0.00625	0.025	0.0625	0	0.0125	0.025	0.01875	0.0125	0.0125	0.0625	0.0125	0.0125	0.00625	0.00625	0.03125	0.00625	0.00625	0.03125	0.05	0.00625	0.64375	0.46875	0.8125	0.00625	0.05	0.00625	0.00625	0.00625	0.025
ENSG00000055955.17	-0.538697	-2.5568	-0.993633	11.4558	0.0106838	0.0235043	0.0331197	0.0181624	0.0138889	0.0299145	0.00641026	0.0160256	0.0117521	0.0224359	0.0138889	0.0106838	0.00213675	0.0352564	0.0235043	0.00534188	0.0117521	0.0160256	0.0502137	0.00213675	0.0213675	0.0224359	0.00106838	0.0138889	0.00320513	0.00747863	0.017094	0.00641026	0.00320513	0.0309829	0.0502137	0.00747863	0.0149573	0.0309829	0.0480769	0.0149573	0.588675	0.417735	0.698718	0.0160256	0.0331197	0.0042735	0.0213675	0.0117521	0.0277778
ENSG00000056050.7	0.976633	-5.48768	-0.464854	10.0251	0.0634006	0.0115274	0.0403458	0.0345821	0.0172911	0.00864553	0.00864553	0.00864553	0.0201729	0.00288184	0.0115274	0.0115274	0.0172911	0.00576369	0.0201729	0.0230548	0.00864553	0.00864553	0.0230548	0.0172911	0.00864553	0.00576369	0.00288184	0.0259366	0.00576369	0.00288184	0	0	0.00288184	0.0144092	0.0115274	0.0403458	0.0576369	0.00864553	0.0259366	0.0605187	0.518732	0.325648	0.340058	0.0288184	0.00288184	0	0.0288184	0.0172911	0.0230548
ENSG00000056097.16	0.477165	-5.47321	0.197548	11.6555	0.0493023	0.0139535	0.0204651	0.0167442	0.0297674	0.0130233	0.00372093	0.0306977	0.0139535	0.0186047	0.00744186	0.012093	0.00837209	0.00651163	0.0195349	0.0195349	0.0269767	0.0102326	0.0381395	0.0111628	0.0334884	0.012093	0.0027907	0.024186	0.0130233	0.00465116	0.00186047	0.0111628	0.00465116	0.00465116	0.00930233	0.0130233	0.0316279	0.015814	0.0204651	0.027907	0.557209	0.483721	0.341395	0.0390698	0.0176744	0.00930233	0.055814	0.0195349	0.00651163
ENSG00000056277.16	1.39686	-5.25335	-0.0630238	11.1131	0.0650407	0.0176152	0.0365854	0.0311653	0.0216802	0.0135501	0	0.0379404	0.0162602	0.0108401	0.00813008	0.0216802	0.0176152	0.00542005	0.0257453	0.0230352	0.0189702	0.0176152	0.0203252	0.0311653	0.0352304	0.00948509	0.00135501	0.0230352	0.00271003	0.00271003	0.00406504	0.00948509	0.0108401	0.00542005	0.00542005	0.0135501	0.0379404	0.0121951	0.0216802	0.0230352	0.426829	0.424119	0.333333	0.0162602	0.00677507	0.00271003	0.0162602	0.0203252	0.00813008
ENSG00000056558.11	-0.592719	-2.84697	0.23718	10.29	0.00959233	0.0215827	0.0407674	0.00959233	0.00239808	0.028777	0	0.0119904	0.00719424	0.0311751	0.0143885	0.00719424	0.00239808	0.0143885	0.0191847	0.00959233	0.00239808	0.0167866	0.057554	0.00719424	0.0119904	0.028777	0.00719424	0.00959233	0.00239808	0.00719424	0.0143885	0.00959233	0.00479616	0.0239808	0.0743405	0.00719424	0.00719424	0.0263789	0.0767386	0.0143885	0.59952	0.429257	0.77458	0.00959233	0.0455635	0.00719424	0.0143885	0.0143885	0.0263789
ENSG00000056586.16	-0.039664	-6.50075	-2.70276	11.9385	0.0268456	0.0184564	0.0218121	0.0302013	0.0260067	0.010906	0.00167785	0.0201342	0.0192953	0.010906	0.011745	0.0268456	0.00838926	0.011745	0.0167785	0.0218121	0.0151007	0.00838926	0.0436242	0.0184564	0.0369128	0.0100671	0.0033557	0.0318792	0.0100671	0.0033557	0.00167785	0.00671141	0.0100671	0.00671141	0.0167785	0.0209732	0.0360738	0.0142617	0.0243289	0.034396	0.53943	0.435403	0.357383	0.0209732	0.0159396	0.00251678	0.0243289	0.0167785	0.00671141
ENSG00000056736.10	1.23764	-3.84447	-0.479405	10.5603	0.027833	0.0218688	0.0377734	0.0198807	0.0258449	0.0159046	0.00596421	0.0258449	0.0119284	0.0238569	0.00994036	0.0159046	0.00596421	0.0218688	0.0198807	0.0178926	0.0178926	0.0159046	0.0218688	0.0139165	0.0178926	0.0178926	0.00596421	0.0159046	0.00795229	0.00198807	0.00198807	0	0.0139165	0.0198807	0.0318091	0.0198807	0.0198807	0.0178926	0.0238569	0.0238569	0.50497	0.419483	0.548708	0.0178926	0.0238569	0.00198807	0.0119284	0.0119284	0.0218688
ENSG00000056972.20	-0.844524	-4.6956	-0.155105	10.7532	0.0243478	0.0156522	0.0104348	0.0226087	0.00521739	0.0121739	0.00173913	0.013913	0.0208696	0.0173913	0.0191304	0.0104348	0.00869565	0.0191304	0.0243478	0.0104348	0.0156522	0.0173913	0.053913	0.0208696	0.0365217	0.0365217	0.00695652	0.0521739	0.00869565	0.00347826	0.0104348	0.00173913	0.00173913	0.00869565	0.04	0.0156522	0.0278261	0.0313043	0.0382609	0.0156522	0.606957	0.441739	0.53913	0.0243478	0.00869565	0.00347826	0.0243478	0.0121739	0.0208696
ENSG00000057019.16	-0.193209	-5.16365	-0.948061	11.255	0.0386598	0.0193299	0.0128866	0.0180412	0.0257732	0.0167526	0.00515464	0.0270619	0.0167526	0.0128866	0.00515464	0.0167526	0.0141753	0.0154639	0.0180412	0.0206186	0.0231959	0.0115979	0.0244845	0.00902062	0.0296392	0.0128866	0.00386598	0.0347938	0	0.00773196	0.00515464	0.0064433	0.00773196	0.0180412	0.0231959	0.0128866	0.0309278	0.0180412	0.0206186	0.0257732	0.537371	0.462629	0.430412	0.0180412	0.0270619	0.00773196	0.0180412	0.0347938	0.0103093
ENSG00000057252.13	0.713779	-5.84082	0.52764	10.6917	0.0145191	0.0181488	0.0344828	0.0235935	0.0181488	0.0108893	0.00181488	0.0108893	0.0163339	0.0127042	0.0108893	0.00725953	0.0108893	0.0181488	0.0254083	0.0235935	0.00544465	0.0127042	0.0145191	0.00907441	0.0145191	0.0127042	0.00362976	0.0163339	0.00181488	0.00362976	0.0108893	0.0127042	0.0108893	0.0272232	0.0217786	0.0163339	0.0272232	0.0127042	0.0235935	0.0199637	0.455535	0.357532	0.473684	0.0181488	0.0145191	0.00181488	0.0272232	0.0127042	0.00907441
ENSG00000057294.14	-0.300912	-6.01366	0.272945	11.3794	0.0250597	0.0286396	0.0250597	0.022673	0.0178998	0.0155131	0.0107399	0.0202864	0.0167064	0.0322196	0.0202864	0.0178998	0.0071599	0.0190931	0.0178998	0.0155131	0.00954654	0.0190931	0.048926	0.0107399	0.0107399	0.00954654	0.00954654	0.0119332	0.00596659	0.00954654	0.0107399	0.00477327	0.00835322	0.022673	0.0465394	0.0119332	0.022673	0.0310263	0.0286396	0.0119332	0.548926	0.435561	0.615752	0.0202864	0.0298329	0.00596659	0.0238663	0.0167064	0.0250597
ENSG00000057608.17	1.03086	-6.22482	-0.066291	10.4471	0.0426009	0.0134529	0.0403587	0.0246637	0.0179372	0.0156951	0.0044843	0.0179372	0.0201794	0.0156951	0.00672646	0.0112108	0.0112108	0.0358744	0.0269058	0.0358744	0.0112108	0.0044843	0.0179372	0.00672646	0.0224215	0.0134529	0.00224215	0.00896861	0.00672646	0.0112108	0.00224215	0.00224215	0.00672646	0.0112108	0.0224215	0.0179372	0.0515695	0.0246637	0.0246637	0.0381166	0.484305	0.343049	0.428251	0.0179372	0.00896861	0.00224215	0.0134529	0.029148	0.0156951
ENSG00000057657.17	-0.281277	-6.57462	-0.387229	11.3554	0.0266344	0.031477	0.0447942	0.0217918	0.0133172	0.0193705	0.00847458	0.0133172	0.0133172	0.0375303	0.00968523	0.00847458	0.00242131	0.0205811	0.0254237	0.0108959	0.00968523	0.0290557	0.0181598	0.00605327	0.0157385	0.0447942	0.00968523	0.0205811	0.00242131	0.00242131	0.0121065	0.00605327	0.00605327	0.0302663	0.031477	0.00968523	0.0338983	0.0230024	0.0302663	0.0133172	0.524213	0.437046	0.64891	0.0108959	0.0254237	0.0108959	0.0145278	0.0133172	0.0217918
ENSG00000057663.16	0.360286	-6.10052	-0.766479	9.94544	0.0471014	0.00362319	0.0253623	0.0217391	0.0253623	0	0.0108696	0.0144928	0.0181159	0.00362319	0.00362319	0.0253623	0.0108696	0.0217391	0.0326087	0.0326087	0.0181159	0.0144928	0.0326087	0.0253623	0.0362319	0.00362319	0.00362319	0.0253623	0.00724638	0	0.00362319	0.00724638	0.0108696	0.0144928	0.0217391	0.0253623	0.0688406	0.0217391	0.0108696	0.0507246	0.518116	0.326087	0.326087	0.0181159	0.00362319	0	0.0217391	0.0217391	0.00362319
ENSG00000057704.13	-0.461533	-6.16971	0.139627	10.4868	0.0271967	0.0271967	0.0523013	0.0167364	0.0104603	0.0209205	0.00627615	0.0125523	0.0104603	0.0251046	0.0146444	0.0104603	0.0146444	0.0313808	0.0167364	0.0167364	0.0146444	0.0188285	0.0460251	0.0167364	0.0083682	0.0104603	0.0041841	0.00209205	0.0083682	0.0146444	0.0104603	0.0041841	0.0041841	0.0146444	0.0523013	0.0083682	0.0167364	0.039749	0.0543933	0.0167364	0.541841	0.372385	0.658996	0.00627615	0.039749	0.0104603	0.0188285	0.0083682	0.0230126
ENSG00000057757.10	0.301485	-5.23768	1.13814	9.31515	0.0141509	0.0188679	0.0235849	0.0235849	0.0235849	0.0188679	0.00943396	0.00471698	0.00943396	0.0141509	0.00943396	0.00943396	0.00471698	0.0141509	0.0188679	0.0377358	0.00471698	0.0283019	0.0235849	0.0188679	0.0235849	0.00943396	0.00943396	0	0.00471698	0.0330189	0.0188679	0.00471698	0	0.00943396	0.0424528	0.0188679	0.0283019	0.0188679	0.0754717	0.0424528	0.575472	0.40566	0.570755	0.0188679	0.0188679	0	0.00471698	0.0188679	0.0471698
ENSG00000057935.13	0.315598	-4.93796	-0.277023	10.9009	0.0439932	0.0135364	0.0236887	0.0236887	0.0253807	0.0169205	0.00338409	0.0186125	0.0236887	0.0219966	0.0118443	0.0219966	0.00846024	0.0118443	0.0236887	0.0203046	0.0135364	0.0101523	0.0287648	0.0152284	0.0253807	0.00676819	0.00169205	0.0219966	0.00846024	0.00507614	0.0101523	0.00846024	0.00846024	0.0118443	0.0203046	0.0118443	0.0473773	0.0186125	0.0219966	0.0253807	0.490694	0.42978	0.404399	0.0304569	0.0152284	0.00169205	0.0304569	0.0169205	0.00676819
ENSG00000058056.9	-0.74493	-5.69202	-0.698931	11.3404	0.0196759	0.0243056	0.0300926	0.0231481	0.0104167	0.00694444	0.00810185	0.00810185	0.0162037	0.0162037	0.0173611	0.00925926	0.00925926	0.0231481	0.0324074	0.0185185	0.00694444	0.0127315	0.0289352	0.0150463	0.0266204	0.0127315	0.00694444	0.0185185	0.00694444	0.0115741	0.00231481	0.00231481	0.0115741	0.0104167	0.0289352	0.0104167	0.0462963	0.0289352	0.03125	0.0347222	0.548611	0.390046	0.512731	0.0173611	0.0289352	0.00810185	0.0127315	0.0266204	0.0208333
ENSG00000058063.16	-0.131466	-6.09299	-2.11531	11.8514	0.0365025	0.016129	0.0152801	0.0220713	0.0297114	0.0127334	0	0.0254669	0.024618	0.00848896	0.00679117	0.0203735	0.0263158	0.0152801	0.0229202	0.033107	0.0135823	0.00424448	0.0288625	0.0203735	0.0127334	0.00339559	0.00169779	0.0135823	0.00764007	0.00254669	0.00509338	0.00254669	0.0101868	0.0118846	0.0212224	0.0271647	0.0509338	0.0178268	0.0135823	0.024618	0.468591	0.367572	0.336163	0.0212224	0.0110357	0.00169779	0.0212224	0.0212224	0.00933786
ENSG00000058085.15	-1.08471	-6.56422	0.554416	11.8102	0.0134003	0.0259631	0.0309883	0.0226131	0.0167504	0.0134003	0.00251256	0.0100503	0.0167504	0.0226131	0.019263	0.0159129	0.00167504	0.0117253	0.0184255	0.0150754	0.0201005	0.0100503	0.0443886	0.0108878	0.0150754	0.0142379	0.00251256	0.0142379	0.00921273	0.0108878	0.00921273	0.00335008	0.00251256	0.020938	0.0393635	0.0117253	0.0335008	0.0301508	0.0335008	0.0318258	0.576214	0.460637	0.554439	0.0184255	0.0326633	0.00502513	0.0242881	0.0201005	0.0217755
ENSG00000058262.10	0.447627	-5.89304	1.22896	10.5088	0.0125786	0.0209644	0.0272537	0.00419287	0.0104822	0.0230608	0.00838574	0.0104822	0.00628931	0.00838574	0.00209644	0.00209644	0.00628931	0.0628931	0.0356394	0.0293501	0.0104822	0.00209644	0.0272537	0.00628931	0.0125786	0.0146751	0.00419287	0.00838574	0.0104822	0.00838574	0.00419287	0.00419287	0.0104822	0.0293501	0.0440252	0.0167715	0.0230608	0.0188679	0.0209644	0.00628931	0.519916	0.39413	0.622642	0.0209644	0.0293501	0.00419287	0.0209644	0.0104822	0.0419287
ENSG00000058272.19	0.607499	-5.29442	0.450007	11.6965	0.0533463	0.00775946	0.0310378	0.0310378	0.0407371	0.013579	0.00969932	0.0232784	0.0358875	0.0126091	0.0106693	0.0242483	0.00969932	0.00581959	0.0126091	0.0193986	0.0271581	0.0029098	0.0164888	0.00872939	0.0126091	0.0029098	0.000969932	0.014549	0.00969932	0.00484966	0.00484966	0.00484966	0.0126091	0.00581959	0.0155189	0.0184287	0.0814743	0.0203686	0.0358875	0.0446169	0.507274	0.440349	0.312318	0.0310378	0.00969932	0.0029098	0.029098	0.0184287	0.0126091
ENSG00000058453.17	-2.07674	-4.76209	1.81486	12.5651	0.0024777	0.00842418	0.0381566	0.00445986	0.00941526	0.0153617	0.00545094	0.00346878	0.00297324	0.0351833	0.0138751	0.00842418	0.00148662	0.00445986	0.00842418	0.00198216	0.00792864	0.00693756	0.0996036	0.0024777	0.00545094	0.00594648	0.00346878	0.00297324	0.0074331	0.0322101	0.0594648	0.00842418	0.00891972	0.018335	0.113974	0.00842418	0.0153617	0.0292369	0.136769	0.00644202	0.784936	0.419722	0.832507	0.0178394	0.0609514	0.0188305	0.0178394	0.00346878	0.0277502
ENSG00000058600.16	-1.67017	-3.49841	-0.214476	11.1573	0.0169252	0.0197461	0.0521862	0.00705219	0.00705219	0.0169252	0.0112835	0.00423131	0.00141044	0.0267983	0.00846262	0.00987306	0.00141044	0.0239774	0.0296192	0.00564175	0.00705219	0.0197461	0.0578279	0.00564175	0.00564175	0.0282087	0.00987306	0.0169252	0.00423131	0.0126939	0.022567	0.00564175	0.00564175	0.0211566	0.0550071	0.00564175	0.0126939	0.0324401	0.0705219	0.022567	0.619182	0.383639	0.760226	0.00705219	0.0409027	0.0126939	0.0112835	0.00282087	0.0211566
ENSG00000058668.14	-0.00120437	-7.03998	0.110242	11.9252	0.026534	0.0257048	0.0422886	0.0223881	0.0149254	0.0207297	0.00414594	0.0190713	0.00331675	0.0140962	0.00497512	0.00414594	0.00414594	0.0505804	0.0223881	0.0257048	0.013267	0.00746269	0.0273632	0.00746269	0.0124378	0.0140962	0	0.0190713	0.00746269	0.0124378	0.0107794	0.0066335	0.00580431	0.0207297	0.0472637	0.00580431	0.026534	0.0257048	0.0431177	0.0281924	0.553068	0.365672	0.607794	0.013267	0.0215589	0.00497512	0.0207297	0.0116086	0.0257048
ENSG00000058673.16	0.634985	-6.37252	-2.92721	11.2796	0.0665845	0.00616523	0.0382244	0.0209618	0.0234279	0.0172626	0.00246609	0.0246609	0.0147965	0.0234279	0.00986436	0.0123305	0.00493218	0.00986436	0.0160296	0.0209618	0.0197287	0.0123305	0.02836	0.00493218	0.025894	0.0135635	0.00493218	0.025894	0.00863132	0.00369914	0.00986436	0.00616523	0.00739827	0.00863132	0.0172626	0.0184957	0.0567201	0.0123305	0.0431566	0.0345253	0.547472	0.426634	0.403206	0.0209618	0.00986436	0	0.0221948	0.0234279	0.00616523
ENSG00000058729.11	0.758588	-4.0123	0.154713	10.9016	0.0488246	0.0162749	0.0198915	0.0379747	0.0126582	0.00904159	0	0.0162749	0.0235081	0.00904159	0.0144665	0.0198915	0.0126582	0.00723327	0.0289331	0.0235081	0.0180832	0.00542495	0.0216998	0.0235081	0.0162749	0.00361664	0	0.0108499	0.00542495	0.00180832	0.00542495	0.0144665	0.0126582	0.00723327	0.00723327	0.0126582	0.0831826	0.0126582	0.0235081	0.0415913	0.506329	0.35443	0.327306	0.0235081	0.0126582	0.00180832	0.0198915	0.0235081	0.0162749
ENSG00000058799.15	-0.738262	-5.35735	0.833011	9.84862	0.0260586	0.0260586	0.00977199	0.0130293	0.0325733	0.0162866	0.00651466	0.0130293	0.0130293	0.0130293	0.00325733	0.00325733	0.0162866	0.0260586	0.0228013	0.0325733	0.00977199	0	0.0130293	0.0162866	0.0325733	0.019544	0	0.00651466	0.00651466	0.00651466	0	0.00651466	0.00325733	0.0228013	0.0260586	0.0162866	0.0228013	0.019544	0.0228013	0.0325733	0.498371	0.410423	0.462541	0.0423453	0.029316	0	0.019544	0.0260586	0.0162866
ENSG00000058804.12	0.826402	-6.15709	-0.0693359	10.9844	0.0237037	0.00888889	0.0133333	0.0251852	0.0207407	0.00888889	0.00592593	0.0192593	0.0177778	0.0207407	0.0103704	0.0177778	0.0251852	0.0118519	0.0251852	0.0296296	0.0222222	0.00888889	0.0266667	0.0177778	0.0266667	0.0148148	0.00148148	0.0222222	0.00296296	0.00148148	0.00888889	0.00296296	0.00888889	0.0148148	0.0325926	0.0192593	0.0207407	0.00888889	0.0148148	0.0133333	0.462222	0.413333	0.402963	0.0207407	0.0148148	0.00148148	0.0266667	0.00888889	0.0103704
ENSG00000059122.16	-1.75884	-3.92528	0.703188	11.4126	0.0055788	0.0027894	0.041841	0	0.0041841	0.0181311	0.0125523	0.0069735	0.0027894	0.0251046	0.0181311	0.0027894	0.0013947	0.0125523	0.0209205	0.0027894	0.0083682	0.0237099	0.055788	0.0027894	0.0167364	0.0404463	0.0111576	0.0167364	0.0083682	0.0237099	0.0446304	0.0027894	0.0013947	0.0181311	0.0808926	0	0.0083682	0.0306834	0.083682	0.0111576	0.707113	0.482566	0.842399	0.0111576	0.0390516	0.0097629	0.0097629	0.0125523	0.0488145
ENSG00000059145.18	-1.02084	-4.75514	1.06197	11.2603	0.00584795	0.0146199	0.0321637	0.00877193	0.00730994	0.0116959	0.0131579	0.00438596	0.00292398	0.0350877	0.0160819	0.00730994	0	0.0131579	0.00730994	0.00292398	0.00584795	0.0365497	0.0540936	0.00292398	0.0116959	0.0526316	0.0277778	0.00877193	0.00146199	0.0190058	0.0248538	0.00877193	0.00438596	0.0160819	0.0482456	0.00146199	0.0102339	0.0321637	0.0467836	0.00877193	0.640351	0.546784	0.812865	0.0190058	0.0467836	0.0248538	0.00292398	0.00584795	0.0453216
ENSG00000059378.12	-0.8346	-3.09538	0.862878	11.0647	0.019943	0.0242165	0.0356125	0.0128205	0.00569801	0.0242165	0.00854701	0.0128205	0.014245	0.02849	0.00712251	0.0128205	0.0014245	0.019943	0.0128205	0.00854701	0.00997151	0.0213675	0.048433	0.0156695	0.0128205	0.014245	0.011396	0.00854701	0.00569801	0.014245	0.0128205	0.002849	0.0014245	0.0128205	0.0413105	0.00712251	0.0156695	0.025641	0.0327635	0.0156695	0.52849	0.438746	0.690883	0.00712251	0.045584	0.00997151	0.0042735	0.00854701	0.034188
ENSG00000059573.9	-0.0191927	-6.34605	0.886068	11.2222	0.0226131	0.0201005	0.0251256	0.0138191	0.0138191	0.0188442	0.00251256	0.0125628	0.0175879	0.0163317	0.00376884	0.0163317	0.00251256	0.031407	0.0201005	0.0251256	0.00753769	0.0188442	0.0389447	0.0175879	0.0125628	0.0138191	0.00125628	0.0100503	0.0100503	0.0138191	0.00628141	0.00879397	0.00376884	0.0188442	0.0439698	0.0150754	0.0301508	0.0213568	0.0326633	0.0301508	0.594221	0.395729	0.542714	0.0188442	0.0351759	0.00251256	0.0238693	0.0263819	0.0175879
ENSG00000059588.10	-0.290545	-4.10879	-0.860391	12.2488	0.0252774	0.00863132	0.02836	0.0228113	0.0104809	0.0110974	0.00369914	0.0154131	0.0110974	0.0147965	0.00863132	0.01418	0.0166461	0.0104809	0.0166461	0.0302096	0.0172626	0.0080148	0.0339088	0.0123305	0.0172626	0.0080148	0.00493218	0.0110974	0.00308261	0.0166461	0.00616523	0.00431566	0.0117139	0.0166461	0.0505549	0.0289766	0.0308261	0.0191122	0.0363748	0.0209618	0.55672	0.391492	0.509248	0.0123305	0.0240444	0.0234279	0.0166461	0.0197287	0.0147965
ENSG00000059691.12	0.289541	-4.41621	0.598637	10.7838	0.0215054	0.0286738	0.0358423	0.016129	0.0143369	0.00716846	0.00896057	0.0143369	0.0125448	0.0143369	0.0268817	0.0107527	0.0125448	0.0143369	0.0232975	0.0232975	0.0197133	0.0179211	0.0483871	0.00716846	0.0125448	0.0179211	0.00537634	0.0143369	0.00716846	0.00537634	0.00537634	0.00358423	0.00358423	0.0268817	0.0501792	0.0125448	0.0322581	0.0268817	0.0376344	0.00896057	0.575269	0.396057	0.596774	0.0268817	0.016129	0.0125448	0.0215054	0.0143369	0.0197133
ENSG00000059728.11	0.0484749	-3.05731	0.615969	9.44501	0.038674	0.0165746	0.0552486	0.0220994	0.0110497	0.0110497	0.0110497	0.0110497	0.0276243	0.0662983	0.0220994	0.0276243	0.0110497	0.0276243	0.0220994	0.00552486	0.00552486	0.0276243	0.0331492	0.00552486	0.0110497	0.00552486	0	0	0.0165746	0.0110497	0.0220994	0	0	0.0110497	0.038674	0.0220994	0.0276243	0.0718232	0.0497238	0.0220994	0.480663	0.392265	0.651934	0	0.0165746	0	0.00552486	0.00552486	0.0276243
ENSG00000059758.8	0.198496	-5.22547	-0.0473835	10.7065	0.0381679	0.0171756	0.0324427	0.0229008	0.0267176	0.00763359	0.00381679	0.00954198	0.0267176	0.00763359	0.00954198	0.0209924	0.0171756	0.00954198	0.028626	0.0305344	0.00954198	0.0133588	0.0209924	0.0209924	0.0305344	0.00954198	0.0019084	0.0152672	0.0171756	0	0.00763359	0.00572519	0.0171756	0.0114504	0.0152672	0.0114504	0.0477099	0.019084	0.028626	0.0267176	0.475191	0.387405	0.366412	0.0171756	0.00572519	0	0.0133588	0.0324427	0.00572519
ENSG00000059769.20	-0.30333	-2.00919	-0.070168	10.1972	0.0470914	0.0110803	0.0470914	0.0166205	0.0138504	0.00277008	0.00554017	0.00277008	0.0138504	0.0221607	0.00554017	0.00554017	0.0166205	0.0249307	0.0166205	0.0193906	0.0166205	0.00831025	0.0221607	0.00831025	0.00277008	0.0249307	0.00831025	0.0110803	0.00554017	0.0166205	0.0249307	0.00831025	0.00831025	0.0166205	0.0443213	0.00554017	0.0387812	0.0166205	0.0498615	0.0277008	0.540166	0.373961	0.609418	0.00831025	0.0304709	0.0193906	0.0138504	0.0110803	0.0249307
ENSG00000059804.16	0.508203	-5.47409	-0.277151	10.5736	0.0100604	0.0181087	0.0221328	0.0181087	0.0120724	0.0261569	0.00603622	0.0201207	0.0100604	0.00804829	0.0100604	0.00603622	0.00804829	0.0523139	0.0301811	0.0261569	0.0120724	0.00402414	0.0261569	0.00201207	0.0100604	0.0181087	0.00201207	0.0120724	0.00201207	0.00804829	0.00603622	0.00201207	0.0120724	0.0321932	0.0301811	0.00804829	0.0221328	0.00603622	0.0301811	0.0120724	0.511066	0.410463	0.579477	0.0140845	0.0261569	0.00402414	0.0301811	0.0261569	0.0342052
ENSG00000059915.17	-1.27986	-4.53208	-1.25705	11.6768	0.00699301	0.013986	0.0699301	0.00699301	0	0.020979	0	0.00699301	0.00699301	0.0629371	0.00699301	0.013986	0.00699301	0.034965	0.00699301	0	0	0.027972	0.020979	0	0	0.027972	0.00699301	0.020979	0.00699301	0.0699301	0.013986	0	0	0.013986	0.0769231	0	0	0.041958	0.048951	0	0.587413	0.503497	0.895105	0.00699301	0.041958	0.013986	0.00699301	0	0.041958
ENSG00000060069.16	-2.08342	-4.22846	1.846	11.4954	0.00727651	0.0135135	0.0384615	0.00727651	0.004158	0.0114345	0.0176715	0.00727651	0.00935551	0.031185	0.0176715	0.00727651	0.004158	0.016632	0.0176715	0.00519751	0.0031185	0.0218295	0.043659	0.0031185	0.00935551	0.0301455	0.027027	0.0218295	0.00831601	0.014553	0.02079	0.0031185	0.002079	0.0155925	0.0467775	0.00519751	0.012474	0.0446985	0.0925156	0.012474	0.668399	0.488565	0.767152	0.014553	0.0426195	0.029106	0.00727651	0.014553	0.0384615
ENSG00000060138.13	-0.487576	-4.69011	-0.189912	10.1674	0.0214477	0.0187668	0.0160858	0.0268097	0	0.0375335	0.00536193	0.0187668	0.0080429	0.0187668	0.0107239	0.0160858	0.00536193	0.00268097	0.00536193	0.00268097	0.0080429	0.00536193	0.0428954	0.0080429	0.0241287	0.0375335	0.0241287	0.0321716	0.0080429	0.0294906	0.0268097	0.0268097	0	0.00536193	0.00536193	0.00536193	0.0294906	0.0160858	0.0455764	0.0241287	0.699732	0.579088	0.552279	0.0214477	0.0616622	0.0268097	0.0268097	0.0455764	0.0268097
ENSG00000060140.9	-0.655794	-3.73079	0.484751	10.3421	0.0141844	0.00945626	0.0330969	0.0070922	0.0118203	0.0141844	0	0.0236407	0.0189125	0.0189125	0.0070922	0.0165485	0.00236407	0.0378251	0.0307329	0.0141844	0.0283688	0.00472813	0.0236407	0.0165485	0.0189125	0.00945626	0.00472813	0.0307329	0.0070922	0.00945626	0.0118203	0.00472813	0.00945626	0.0425532	0.0449173	0.0212766	0.0378251	0.0141844	0.0330969	0.0212766	0.588652	0.397163	0.539007	0.0141844	0.0212766	0.00236407	0.0283688	0.0189125	0.0118203
ENSG00000060237.17	-0.277077	-5.77529	-1.46553	13.1157	0.0260176	0.0100713	0.0201427	0.0117499	0.0306337	0.0205623	0.00335711	0.0289551	0.00713386	0.0234998	0.00545531	0.0251783	0.0100713	0.0142677	0.0146874	0.015107	0.0222409	0.00713386	0.0486781	0.0125892	0.0356693	0.0201427	0.00671423	0.0369282	0.00839278	0.00503567	0.00461603	0.00293747	0.0100713	0.00713386	0.0146874	0.0167856	0.030214	0.0138481	0.0281158	0.0201427	0.575745	0.509862	0.420059	0.0239194	0.0201427	0.00503567	0.0289551	0.0226605	0.0167856
ENSG00000060339.14	0.360118	-4.69643	0.0397459	11.8595	0.0529974	0.0112945	0.0330148	0.0217202	0.0251955	0.0112945	0.00173762	0.0147698	0.0286707	0.00695048	0.00695048	0.013901	0.00695048	0.00521286	0.0199826	0.0147698	0.0347524	0.00434405	0.0486533	0.0104257	0.0260643	0.00955691	0.00347524	0.0217202	0.0130321	0.00521286	0.00434405	0.0130321	0.00781929	0.0086881	0.0121633	0.0225891	0.0712424	0.013901	0.0304083	0.0616855	0.564726	0.361425	0.325804	0.0217202	0.00695048	0.00086881	0.0269331	0.0130321	0.00695048
ENSG00000060491.16	-0.508342	-3.18021	1.64169	11.1376	0.00442478	0.019174	0.0280236	0.00589971	0.00884956	0.019174	0.0132743	0	0.00442478	0.0353982	0.0235988	0.00884956	0	0.0103245	0.00737463	0.00294985	0.00294985	0.0162242	0.0353982	0.00442478	0.0427729	0.039823	0.0176991	0.019174	0.0103245	0.0221239	0.0235988	0	0	0.0147493	0.0339233	0.00589971	0.0103245	0.0530973	0.110619	0.0117994	0.702065	0.541298	0.766962	0.0280236	0.0383481	0.0147493	0.00589971	0.0176991	0.0309735
ENSG00000060642.10	0.571221	-3.48945	0.307594	10.5343	0.00404858	0.00809717	0.0202429	0.0182186	0.0121457	0.0101215	0.00202429	0.0182186	0.00809717	0.00809717	0.00809717	0.0121457	0.00404858	0.0101215	0.0202429	0.0121457	0.01417	0.0202429	0.0242915	0.0121457	0.0182186	0.0202429	0.00404858	0.0303644	0.00404858	0.00809717	0.00607287	0.00202429	0.0161943	0.0323887	0.0769231	0.0222672	0.0121457	0.0101215	0.0202429	0.0121457	0.574899	0.406883	0.576923	0.0242915	0.0323887	0	0.0222672	0.0121457	0.0263158
ENSG00000060656.20	-2.48628	-6.57232	-1.23527	12.0901	0.00765484	0.0257481	0.0243563	0.00765484	0.00835073	0.0340988	0.00626305	0.0139179	0.00278358	0.0271399	0.00695894	0.00626305	0.00208768	0.0354906	0.0229645	0.00904662	0.00347947	0.0257481	0.0424495	0.00487126	0.0160056	0.0236604	0.013222	0.00904662	0.00556715	0.0243563	0.0229645	0.00765484	0.00208768	0.0180932	0.0563674	0.00487126	0.00556715	0.0313152	0.0612387	0.0125261	0.605428	0.445372	0.798887	0.013222	0.0375783	0.0167015	0.0125261	0.00487126	0.0375783
ENSG00000060688.13	-0.00861744	-4.69768	0.970253	10.1799	0.0139665	0.0195531	0.0391061	0.0223464	0.0251397	0.0167598	0.00558659	0.00837989	0.0195531	0.00558659	0.0139665	0.0223464	0.0167598	0.0195531	0.0195531	0.0111732	0.00837989	0.0111732	0.0363128	0.0167598	0.0195531	0.0111732	0.00558659	0.0111732	0.0027933	0.0027933	0.0111732	0.00558659	0.00558659	0.0027933	0.0335196	0.0167598	0.0223464	0.027933	0.0167598	0.0335196	0.52514	0.449721	0.513966	0.0251397	0.0223464	0.00837989	0.0139665	0.0391061	0.0335196
ENSG00000060749.15	0.643912	-5.86347	-1.72966	12.5041	0.0380697	0.0128686	0.0262735	0.0321716	0.0257373	0.0112601	0.000536193	0.0386059	0.0117962	0.0193029	0.00589812	0.027882	0.0128686	0.00375335	0.0134048	0.0176944	0.0386059	0.00375335	0.0466488	0.0219839	0.0246649	0.0134048	0.00428954	0.0268097	0.00375335	0.00214477	0.00214477	0.00214477	0.0075067	0.00589812	0.00697051	0.0252011	0.0386059	0.0112601	0.0198391	0.0294906	0.499196	0.444504	0.313673	0.0187668	0.0160858	0.00321716	0.0273458	0.0176944	0.0080429
ENSG00000060762.19	0.448472	-4.55331	0.976382	8.38802	0.0363636	0.0181818	0.0272727	0.0181818	0.0272727	0	0.0181818	0.00909091	0.00909091	0.00909091	0	0.0181818	0	0.0363636	0.0545455	0.0181818	0	0.0272727	0.0272727	0	0.0181818	0.00909091	0	0.00909091	0.00909091	0	0.0454545	0	0	0.0272727	0.00909091	0.0272727	0.00909091	0.0181818	0.0181818	0.0181818	0.5	0.445455	0.590909	0.0363636	0.0454545	0.0363636	0.00909091	0.00909091	0.0181818
ENSG00000060971.18	-0.147994	-5.07664	0.988991	10.3674	0.00705882	0.00941176	0.0376471	0.0188235	0.00470588	0.0282353	0.00705882	0.0141176	0.0117647	0.0164706	0.0164706	0.00705882	0.00470588	0.0376471	0.0282353	0.0141176	0.00470588	0.00705882	0.04	0.00235294	0.00705882	0.0117647	0.0117647	0.0258824	0.00705882	0.0117647	0.0117647	0.00235294	0.00470588	0.00941176	0.0494118	0.00705882	0.00705882	0.0282353	0.04	0.0164706	0.618824	0.496471	0.689412	0.0329412	0.0588235	0.00941176	0.0211765	0.0164706	0.0329412
ENSG00000061273.18	-0.71362	-4.54984	-0.821201	11.6755	0.0100806	0.0110887	0.0211694	0.0100806	0.00907258	0.0181452	0.00403226	0.0110887	0.00403226	0.0272177	0.0120968	0.0120968	0.00201613	0.016129	0.0181452	0.00403226	0.00504032	0.0241935	0.047379	0.0131048	0.0171371	0.0604839	0.015121	0.0171371	0.00604839	0.015121	0.0272177	0.00201613	0.00504032	0.0322581	0.0655242	0.00604839	0.0131048	0.0302419	0.047379	0.00907258	0.685484	0.50504	0.735887	0.015121	0.0413306	0.00504032	0.0241935	0.00907258	0.0383065
ENSG00000061656.10	1.63971	-3.32225	-1.46601	10.3902	0.00913242	0.0182648	0.0228311	0.0114155	0.00684932	0.0159817	0.00913242	0.0159817	0.00684932	0.0479452	0.0114155	0.00456621	0	0.0159817	0.0114155	0.00456621	0.00456621	0.0228311	0.0479452	0.00456621	0.00913242	0.0342466	0.0205479	0.0136986	0.00913242	0.0159817	0.0182648	0.00456621	0.00456621	0.0205479	0.0547945	0.00456621	0.0114155	0.0205479	0.0547945	0.0159817	0.611872	0.477169	0.739726	0.0205479	0.0319635	0.0114155	0.00913242	0.0182648	0.0251142
ENSG00000061676.15	-0.359694	-5.15372	-0.860265	11.7339	0.0301151	0.0194863	0.0283437	0.0248007	0.023915	0.0106289	0.00088574	0.0168291	0.0168291	0.00797166	0.0106289	0.020372	0.0150576	0.0124004	0.040744	0.0318866	0.0194863	0.00797166	0.0212578	0.020372	0.0141718	0.00531444	0	0.0150576	0.00708592	0.00620018	0.00177148	0.0044287	0.0168291	0.0132861	0.0159433	0.0318866	0.0558016	0.0177148	0.0141718	0.0301151	0.477414	0.343667	0.36581	0.0345438	0.0106289	0.00265722	0.0186005	0.00974314	0.0088574
ENSG00000061794.13	0.58741	-6.52766	0.656346	9.93958	0.0524691	0.00308642	0.0401235	0.0432099	0.0216049	0.00617284	0.00308642	0.0277778	0.0216049	0.00925926	0.0216049	0.0154321	0.00617284	0.00617284	0.0216049	0.0216049	0	0.00617284	0.0154321	0.00925926	0.0277778	0.0154321	0.00925926	0.0246914	0.00925926	0	0.00308642	0.00308642	0.0154321	0.00925926	0.0216049	0.0277778	0.0617284	0.0185185	0.0401235	0.0216049	0.512346	0.404321	0.382716	0.0432099	0.0185185	0.00617284	0.00925926	0.0123457	0.00308642
ENSG00000061936.9	0.158965	-4.1693	-0.234128	11.557	0.0367647	0.0115546	0.0472689	0.0115546	0.00735294	0.0210084	0.00735294	0.0136555	0.012605	0.0262605	0.0178571	0.0189076	0.00210084	0.0147059	0.0115546	0.00210084	0.00840336	0.0136555	0.0315126	0.00630252	0.0168067	0.0336134	0.0115546	0.019958	0.00420168	0.0115546	0.0178571	0.00630252	0.00630252	0.0105042	0.0231092	0.012605	0.039916	0.0262605	0.0588235	0.0262605	0.590336	0.482143	0.603992	0.0315126	0.0420168	0.0147059	0.0189076	0.0115546	0.0178571
ENSG00000061938.19	-0.829207	-2.20124	-0.158776	11.9218	0.00384986	0.0163619	0.0356112	0.00481232	0.00866218	0.026949	0.00866218	0.00192493	0.00192493	0.0288739	0.0105871	0.00481232	0	0.0211742	0.0221367	0.00288739	0.00384986	0.0182868	0.0500481	0.00769971	0.0192493	0.0644851	0.0192493	0.026949	0.00673725	0.0173244	0.0298364	0.00384986	0.00481232	0.0163619	0.0731473	0.00192493	0.00577478	0.0461983	0.0529355	0.00769971	0.678537	0.493744	0.820982	0.00769971	0.0404235	0.00962464	0.014437	0.00577478	0.0356112
ENSG00000061987.16	0.46254	-3.47592	-0.665114	12.3529	0.0261932	0.0104773	0.0203725	0.0302678	0.0256112	0.0110594	0.00116414	0.024447	0.016298	0.00989523	0.00873108	0.016298	0.0203725	0.00756694	0.023865	0.0291036	0.023865	0.00698487	0.0308498	0.0139697	0.0209546	0.00407451	0.00349243	0.0261932	0.00640279	0.00116414	0.00174622	0.00291036	0.0157159	0.0151339	0.0168801	0.0331781	0.0442375	0.00756694	0.0209546	0.0285215	0.51979	0.394645	0.327707	0.0308498	0.00989523	0.00407451	0.0256112	0.0227008	0.00814901
ENSG00000062038.14	0.105598	-7.02935	0.978157	11.4661	0.00843373	0.0204819	0.0349398	0.0216867	0.0192771	0.0373494	0.00963855	0.00963855	0.00843373	0.0156627	0.00963855	0.00361446	0.00361446	0.0361446	0.0156627	0.0060241	0.00722892	0.013253	0.0313253	0.00963855	0.0216867	0.0228916	0.0060241	0.0228916	0.00361446	0.00481928	0.00843373	0.00843373	0.00481928	0.0228916	0.0409639	0.00722892	0.0180723	0.060241	0.0554217	0.0240964	0.609639	0.4	0.695181	0.0120482	0.026506	0.0108434	0.013253	0.00843373	0.0313253
ENSG00000062194.16	0.31118	-4.97568	-1.63407	10.5546	0.0506073	0.0263158	0.0283401	0.062753	0.0364372	0.00809717	0	0.0202429	0.0182186	0.01417	0.00809717	0.0222672	0.00607287	0.00607287	0.0101215	0.0161943	0.0161943	0.0121457	0.0242915	0.0202429	0.0242915	0.00404858	0.00809717	0.0303644	0.0101215	0.00607287	0.00202429	0.0161943	0.00809717	0.00202429	0.00607287	0.0101215	0.0546559	0.0263158	0.0283401	0.0323887	0.48583	0.42915	0.325911	0.0101215	0.00809717	0.00202429	0.0222672	0.0263158	0.0161943
ENSG00000062282.15	-1.34037	-4.98952	1.3887	10.1898	0.00771208	0.0205656	0.0488432	0.0128535	0.0128535	0.0308483	0	0.0128535	0.00257069	0.0154242	0.0128535	0.00514139	0.0102828	0.0462725	0.0205656	0.00257069	0.00257069	0.0154242	0.0308483	0.00771208	0.00771208	0.0205656	0.00257069	0.0128535	0.0128535	0.0128535	0.0102828	0.00514139	0.00257069	0.0308483	0.0565553	0.00514139	0.00771208	0.0282776	0.0385604	0.00257069	0.537275	0.424165	0.750643	0.00514139	0.0282776	0.00514139	0.0179949	0.0231362	0.033419
ENSG00000062370.16	0.822509	-4.99843	-0.430986	11.4481	0.0473568	0.00991189	0.0352423	0.0352423	0.0165198	0.00220264	0.00110132	0.0132159	0.0264317	0.0110132	0.0154185	0.0396476	0.00991189	0.00440529	0.0110132	0.0165198	0.0286344	0.027533	0.0396476	0.0429515	0.0187225	0.00770925	0.00110132	0.00440529	0.00220264	0.00330396	0.00330396	0.00330396	0.00330396	0.00440529	0.0143172	0.027533	0.0374449	0.0110132	0.0495595	0.0187225	0.494493	0.373348	0.401982	0.00881057	0.00770925	0	0.00220264	0.0231278	0.0143172
ENSG00000062485.19	0.607372	-5.46631	-0.813647	10.4939	0.0124688	0.0199501	0.0399002	0.0249377	0.0149626	0.0174564	0.0074813	0.00997506	0.00498753	0.0124688	0.0074813	0.0199501	0	0.0224439	0.0349127	0.00997506	0	0.0124688	0.032419	0.0199501	0.00498753	0.0199501	0.00249377	0.0249377	0.0224439	0.00249377	0.00249377	0.00249377	0.0174564	0.0274314	0.0473815	0.0074813	0.0274314	0.0224439	0.0299252	0.0199501	0.566085	0.401496	0.546135	0.0374065	0.0199501	0	0.0149626	0.00997506	0.0349127
ENSG00000062524.16	-0.341263	-4.59641	0.666389	11.3685	0.00578035	0.0127168	0.016185	0.00693642	0.00693642	0.0184971	0.00115607	0.00924855	0.00693642	0.0254335	0.0127168	0.00924855	0.00231214	0.017341	0.0196532	0.00809249	0.00462428	0.0150289	0.0404624	0.00462428	0.0184971	0.0254335	0.017341	0.0219653	0.00693642	0.0138728	0.0196532	0.00115607	0.00231214	0.0277457	0.0705202	0.00924855	0.0127168	0.0196532	0.049711	0.0115607	0.665896	0.534104	0.743353	0.00809249	0.0427746	0.017341	0.0115607	0.0184971	0.0612717
ENSG00000062582.14	0.0791053	-5.20354	0.191282	8.98014	0.0119048	0.0178571	0.047619	0	0.00595238	0.0178571	0.00595238	0.0119048	0	0.0178571	0.00595238	0.00595238	0	0.0119048	0.0119048	0	0.00595238	0.0416667	0.0178571	0.00595238	0.0178571	0.00595238	0.0178571	0.0119048	0.0238095	0.0238095	0.0178571	0.00595238	0	0.0238095	0.0654762	0.00595238	0.00595238	0.0178571	0.0416667	0.0119048	0.607143	0.440476	0.75	0.0119048	0.0416667	0.0178571	0.0119048	0.00595238	0.0178571
ENSG00000062598.18	-0.0449818	-5.18049	0.57616	11.2615	0.0249653	0.0291262	0.0346741	0.0138696	0.00693481	0.0291262	0	0.0110957	0	0.0166436	0.0152566	0.0180305	0.00416089	0.0416089	0.0402219	0.0305132	0.00970874	0.0124827	0.0457698	0.00832178	0.0138696	0.0194175	0.00554785	0.0124827	0.0110957	0.0124827	0.0138696	0.00277393	0.00693481	0.0208044	0.0540915	0.0110957	0.0263523	0.0416089	0.0513176	0.0166436	0.538141	0.343967	0.656033	0.0235784	0.0277393	0	0.0124827	0.00832178	0.00832178
ENSG00000062650.19	0.637396	-5.89579	-1.2229	11.8033	0.0537364	0.0134341	0.0277078	0.0361041	0.02267	0.00923594	0.00251889	0.0344249	0.015953	0.0125945	0.00839631	0.0327456	0.0142737	0.00923594	0.0176322	0.0167926	0.0109152	0.00839631	0.0268682	0.0184719	0.0151134	0.0100756	0.000839631	0.0134341	0.00923594	0.000839631	0.00671704	0.00335852	0.00923594	0.00923594	0.0167926	0.0176322	0.0629723	0.015953	0.0268682	0.0587741	0.504618	0.384551	0.348447	0.0184719	0.0125945	0.000839631	0.0193115	0.0184719	0.0100756
ENSG00000062716.13	1.06675	-7.43833	-0.905833	10.3004	0.034398	0.00982801	0.019656	0.022113	0.014742	0.014742	0.004914	0.004914	0.00737101	0.00737101	0.00982801	0.004914	0.027027	0.02457	0.027027	0.034398	0.019656	0.012285	0.039312	0.017199	0.022113	0.00982801	0.002457	0.00982801	0.002457	0.002457	0.00982801	0.00737101	0.00737101	0.004914	0.034398	0.017199	0.04914	0.00737101	0.031941	0.012285	0.518428	0.358722	0.41769	0.02457	0.019656	0	0.027027	0.031941	0.00982801
ENSG00000062725.10	0.544347	-5.16611	0.000301581	10.8041	0.052901	0.0136519	0.0153584	0.0238908	0.0102389	0.00511945	0	0.00853242	0.0119454	0.00682594	0.00682594	0.00853242	0.00341297	0.0187713	0.0136519	0.0273038	0.0153584	0.0170648	0.0341297	0.0273038	0.00511945	0.00341297	0.00170648	0.00170648	0.00853242	0.00682594	0.00682594	0.00341297	0.0153584	0.0102389	0.0170648	0.0341297	0.0546075	0.00853242	0.0221843	0.0392491	0.542662	0.327645	0.360068	0.0409556	0.0119454	0.00170648	0.0358362	0.0170648	0.0136519
ENSG00000062822.14	-0.202514	-5.25798	0.985337	11.7694	0.00541516	0.0135379	0.0361011	0.00361011	0.00541516	0.0180505	0.0117329	0.00722022	0	0.0162455	0.00812274	0.00631769	0.000902527	0.0361011	0.0207581	0.00361011	0.00361011	0.017148	0.0460289	0.00180505	0.015343	0.0333935	0.0099278	0.0117329	0.00270758	0.032491	0.0288809	0.00722022	0.00180505	0.0252708	0.0794224	0.00451264	0.00451264	0.0433213	0.0658845	0.0108303	0.666968	0.43231	0.849278	0.00631769	0.0451264	0.0144404	0.00722022	0.00541516	0.0370036
ENSG00000063046.17	-0.0992121	-6.66708	-3.63907	10.9263	0.0277778	0.00980392	0.0359477	0.0245098	0.0179739	0.00816993	0.00163399	0.0179739	0.0326797	0.0212418	0.0179739	0.0228758	0.00163399	0.00816993	0.00653595	0.00490196	0.0114379	0.00653595	0.0163399	0	0.0343137	0.0179739	0	0.0245098	0.0196078	0.00653595	0.0326797	0.0179739	0.0147059	0.00653595	0.0114379	0.00326797	0.0490196	0.0408497	0.0310458	0.0849673	0.594771	0.514706	0.393791	0.0130719	0.00816993	0.00326797	0.0359477	0.0228758	0.0196078
ENSG00000063127.16	0	-1.681	-3.29304	11.1668	0.0121212	0.019697	0.0257576	0.00909091	0.0181818	0.0151515	0.00606061	0.0151515	0.0030303	0.0166667	0.00757576	0.0181818	0.0151515	0.0378788	0.0363636	0.0121212	0.00757576	0.0030303	0.0287879	0.00757576	0.0136364	0.0257576	0.00454545	0.0121212	0.00151515	0.00454545	0.00606061	0.0030303	0.00606061	0.0257576	0.0439394	0.0227273	0.0121212	0.0121212	0.0272727	0.00757576	0.483333	0.419697	0.639394	0.0151515	0.0333333	0.0030303	0.0121212	0.00454545	0.0272727
ENSG00000063169.10	-0.168116	-3.14588	0.00696317	12.1935	0.00576553	0.0192184	0.0237028	0.0044843	0.00512492	0.0301089	0.0179372	0.00384369	0.00192184	0.024984	0.00384369	0.00640615	0.000640615	0.0204997	0.0108905	0.00128123	0.00640615	0.0211403	0.0640615	0.0044843	0.0256246	0.0858424	0.0409994	0.0262652	0.000640615	0.0102498	0.00832799	0.000640615	0.00320307	0.0339526	0.058296	0.0044843	0.00320307	0.024984	0.0320307	0.00576553	0.721332	0.570147	0.832159	0.00832799	0.0730301	0.0301089	0.0160154	0.00640615	0.0461243
ENSG00000063176.16	0.130597	-2.17489	-0.739761	11.1383	0.00152672	0.0137405	0.00763359	0.00305344	0.010687	0.0259542	0.00610687	0.00610687	0.00152672	0.0183206	0.00763359	0.00305344	0.00152672	0.0167939	0.0122137	0.00152672	0	0.0229008	0.0274809	0.00763359	0.0259542	0.0396947	0.0244275	0.0305344	0.00610687	0.0259542	0.021374	0.00916031	0.0122137	0.0320611	0.0839695	0.010687	0.0137405	0.0290076	0.0335878	0.0122137	0.719084	0.558779	0.751145	0.00916031	0.0641221	0.00763359	0.0167939	0.00916031	0.048855
ENSG00000063180.9	-1.07812	-4.61311	0.896288	9.97728	0	0.0303951	0.0151976	0.0243161	0	0.0243161	0	0.00911854	0.00303951	0.0395137	0.0182371	0.0121581	0	0.0243161	0.00607903	0.00911854	0.00303951	0.0212766	0.0364742	0.0121581	0.0151976	0.0425532	0.00303951	0.0243161	0.0151976	0.0243161	0.0182371	0.00303951	0	0.0547112	0.0607903	0.0151976	0.0121581	0.0243161	0.0212766	0.0121581	0.632219	0.483283	0.693009	0.0243161	0.0243161	0.00607903	0.0243161	0.0243161	0.0303951
ENSG00000063241.8	-0.533883	-3.81169	1.25329	9.38154	0.0045045	0.0135135	0.0225225	0	0	0.018018	0.0135135	0.0045045	0.0045045	0.0225225	0.0045045	0.00900901	0	0.0225225	0.027027	0.00900901	0.00900901	0.0135135	0.0675676	0.0045045	0.027027	0.0315315	0.00900901	0.0045045	0.0045045	0.0225225	0.0225225	0.0045045	0.0045045	0.0495495	0.0900901	0.0135135	0.0045045	0.036036	0.0405405	0.0045045	0.693694	0.423423	0.810811	0.0045045	0.0585586	0.0045045	0.0135135	0.00900901	0.036036
ENSG00000063244.12	0.109898	-4.27822	1.31078	10.5906	0.0169492	0.0317797	0.0423729	0.00847458	0.00423729	0.0233051	0.0127119	0.0105932	0.00635593	0.0233051	0.00635593	0.00423729	0	0.0275424	0.0338983	0.00847458	0.00847458	0.0169492	0.0466102	0.00211864	0.0127119	0.0254237	0.00847458	0.0190678	0.00423729	0.029661	0.0338983	0.00423729	0.00211864	0.0127119	0.0423729	0.00635593	0	0.0529661	0.059322	0.0105932	0.608051	0.408898	0.79661	0	0.0381356	0.00635593	0.0127119	0.00635593	0.0381356
ENSG00000063245.14	-2.21285	-5.21418	-1.29643	11.0587	0.0017331	0.017331	0.034662	0.00866551	0.00866551	0.0225303	0.0259965	0.00693241	0	0.0242634	0.00693241	0.00866551	0	0.0138648	0.0259965	0.0017331	0	0.00519931	0.0311958	0.0034662	0.0207972	0.0693241	0.0242634	0.0329289	0.00693241	0.0103986	0.0138648	0.00693241	0.0017331	0.0242634	0.0415945	0.00519931	0.00519931	0.0450607	0.0606586	0.0121317	0.674177	0.577123	0.764298	0.0207972	0.0571924	0.0155979	0.0225303	0.0190641	0.0381282
ENSG00000063322.15	0.765754	-5.30542	1.24894	9.67596	0.00497512	0.0199005	0.0497512	0.00497512	0.00995025	0.0149254	0.00995025	0.00995025	0	0.0149254	0	0.0248756	0.00497512	0.0149254	0.0149254	0.0149254	0.0348259	0.00995025	0.0945274	0.00497512	0.0199005	0.0298507	0.0199005	0.0298507	0	0.00995025	0	0.00497512	0.00497512	0.0199005	0.0646766	0	0.00497512	0.0447761	0.0199005	0.00995025	0.651741	0.467662	0.656716	0.0248756	0.039801	0.0199005	0.0348259	0.00995025	0.0348259
ENSG00000063438.17	-1.41062	-4.45693	0.35866	11.1624	0.016129	0.00358423	0.0197133	0.00358423	0.0143369	0.0215054	0.0107527	0.00896057	0.00716846	0.0268817	0.0376344	0.00896057	0	0.0107527	0.0322581	0.00358423	0.00716846	0.0304659	0.0483871	0.00358423	0.00896057	0.0609319	0.0268817	0.0197133	0.00358423	0.0107527	0.0197133	0.00358423	0.00358423	0.0197133	0.0537634	0.00537634	0.00716846	0.0376344	0.0358423	0.0125448	0.634409	0.550179	0.743728	0.0197133	0.0358423	0.0107527	0.0179211	0.0197133	0.0268817
ENSG00000063587.14	-1.42374	-4.65533	-0.543369	10.3343	0.0186047	0.00697674	0.055814	0.0116279	0.00232558	0.0139535	0.00232558	0.00697674	0.00930233	0.027907	0.0232558	0.0232558	0.00232558	0.0139535	0.0139535	0	0.00465116	0.0604651	0.044186	0.0139535	0.0139535	0.0325581	0.00232558	0.0139535	0.00930233	0.0255814	0.0255814	0.00232558	0.00232558	0.0162791	0.0302326	0.0116279	0.0186047	0.0232558	0.0604651	0.0116279	0.606977	0.474419	0.739535	0.0139535	0.027907	0.0162791	0.00697674	0.00697674	0.0395349
ENSG00000063601.17	-0.750711	-5.06919	0.0648157	11.0954	0.0341246	0.0192878	0.0207715	0.0267062	0.0178042	0.0148368	0.0074184	0.00296736	0.00890208	0.0133531	0.0207715	0.0207715	0.0178042	0.0133531	0.0192878	0.0237389	0.00593472	0.0118694	0.0311573	0.0163205	0.0148368	0.0118694	0.00890208	0.0148368	0.0118694	0.00445104	0.0103858	0.00296736	0.0133531	0.0074184	0.0192878	0.0192878	0.0311573	0.0192878	0.0341246	0.0311573	0.526706	0.413947	0.492582	0.0207715	0.0148368	0.0163205	0.0222552	0.0192878	0.0207715
ENSG00000063660.9	-1.03766	-6.63889	1.14687	10.744	0.00178891	0.0322004	0.0339893	0.00178891	0.00536673	0.0232558	0.0143113	0.00178891	0.00536673	0.039356	0.0125224	0.00715564	0	0.0232558	0.019678	0	0	0.0125224	0.0483005	0.00357782	0.00536673	0.0322004	0.0107335	0.00715564	0.00357782	0.0268336	0.0339893	0.00178891	0.00178891	0.0322004	0.0840787	0.00536673	0.00357782	0.0500894	0.0572451	0.00894454	0.651163	0.47585	0.88551	0.00178891	0.0733453	0.0125224	0.0107335	0.00715564	0.0429338
ENSG00000063761.16	0.320646	-3.75342	0.133968	10.7863	0	0.0248092	0.0553435	0.0171756	0	0.0152672	0.0171756	0.00763359	0.0152672	0.0248092	0.0114504	0.00763359	0.0019084	0.0343511	0.028626	0.00763359	0.00381679	0.0248092	0.0362595	0.0114504	0.00954198	0.0133588	0.0019084	0.00954198	0.00763359	0.0133588	0.0114504	0.00763359	0.00381679	0.0381679	0.0610687	0.00954198	0.00954198	0.0324427	0.0477099	0.0171756	0.562977	0.368321	0.76145	0.00381679	0.0343511	0.00763359	0.0305344	0.00381679	0.028626
ENSG00000063854.13	-0.783713	-4.70564	0.500132	9.9542	0.0114943	0.0191571	0.0651341	0.00766284	0.0191571	0.045977	0.00766284	0.0153257	0.0114943	0.00766284	0.00766284	0	0	0.0191571	0.0229885	0.0114943	0	0.0421456	0.0229885	0.00383142	0.00383142	0.0306513	0.0153257	0.00766284	0	0.00766284	0.0153257	0.00383142	0	0.0114943	0.0613027	0	0.00383142	0.0383142	0.0689655	0.0153257	0.597701	0.409962	0.793103	0.0114943	0.0344828	0.0153257	0.0153257	0.0114943	0.0229885
ENSG00000063978.16	-0.502619	-4.96928	0.680179	9.39232	0.0104712	0.0104712	0.0209424	0.0314136	0.0157068	0.0157068	0	0.0471204	0.0366492	0.0157068	0.0418848	0.0157068	0.0157068	0.026178	0.0104712	0.0157068	0.0052356	0.0157068	0.0209424	0.0157068	0.0104712	0.0366492	0	0.0052356	0.0052356	0	0.0104712	0.0209424	0	0.026178	0.0157068	0	0.0471204	0.0471204	0.0314136	0.026178	0.52356	0.481675	0.497382	0.0157068	0.0052356	0	0.0314136	0.0209424	0.0157068
ENSG00000064012.21	0.654476	-3.97807	0.44392	10.809	0.0362173	0.0261569	0.0321932	0.0140845	0.0140845	0.0100604	0.00402414	0.0160966	0.0221328	0.0241449	0.0201207	0.00603622	0.00804829	0.0402414	0.0321932	0.0221328	0.0221328	0.0120724	0.0362173	0.00603622	0.00402414	0.0120724	0.00402414	0.0201207	0.00804829	0.00201207	0.00603622	0	0.00603622	0.0140845	0.0442656	0.0160966	0.0422535	0.0301811	0.0442656	0.0402414	0.480885	0.327968	0.555332	0.0100604	0.0120724	0	0.0120724	0.0160966	0.00804829
ENSG00000064042.18	-0.576182	-4.81362	-0.312899	12.2989	0.0396679	0.0156827	0.0405904	0.0230627	0.0156827	0.0175277	0.00830258	0.0147601	0.0230627	0.0212177	0.0129151	0.0249077	0.00645756	0.0138376	0.0166052	0.0119926	0.0156827	0.00738007	0.0396679	0.0101476	0.0221402	0.0230627	0.00922509	0.0193727	0.00830258	0.00830258	0.00922509	0.00461255	0.00276753	0.0147601	0.0359779	0.00922509	0.0442804	0.0304428	0.0535055	0.0285978	0.543358	0.431734	0.51845	0.0166052	0.0147601	0.00276753	0.0147601	0.0184502	0.00830258
ENSG00000064102.15	1.0047	-5.38473	-0.963916	11.0519	0.0509194	0.0169731	0.0169731	0.0339463	0.0212164	0.0113154	0.00141443	0.0183876	0.0240453	0.00707214	0.00707214	0.0226308	0.00990099	0.0127298	0.0268741	0.0325318	0.0212164	0.00707214	0.0141443	0.0325318	0.0169731	0.00565771	0.00141443	0.0240453	0.0113154	0	0.00707214	0.0127298	0.0127298	0.00424328	0.00848656	0.019802	0.0707214	0.0141443	0.0268741	0.0339463	0.503536	0.380481	0.312588	0.0212164	0.00990099	0.00141443	0.0155587	0.0254597	0.00707214
ENSG00000064115.11	-0.610502	-4.76841	-0.91331	10.865	0.00700525	0.0122592	0.0210158	0.0262697	0.0262697	0.00350263	0.00525394	0.028021	0.0262697	0.0105079	0.00875657	0.0140105	0.0140105	0.0210158	0.0157618	0.0367776	0.00700525	0.0122592	0.0262697	0.00525394	0.0175131	0.00875657	0.00700525	0.0192644	0.00875657	0.00175131	0.00175131	0	0.0140105	0.0245184	0.0367776	0.0140105	0.0122592	0.0140105	0.0315236	0.0210158	0.485114	0.399299	0.509632	0.00875657	0.0122592	0.00525394	0.028021	0.028021	0.0175131
ENSG00000064199.6	0.741262	-4.04107	0.597298	8.83605	0.0592105	0.0263158	0.0328947	0.0328947	0.0197368	0.0197368	0	0	0.0197368	0.00657895	0	0.0197368	0.0197368	0.0131579	0.0131579	0.0197368	0.0394737	0.0131579	0.00657895	0.00657895	0.0328947	0	0.00657895	0.0131579	0.00657895	0.0131579	0.00657895	0	0.00657895	0	0.0131579	0.0263158	0.0723684	0.0197368	0.111842	0.0197368	0.559211	0.342105	0.414474	0.0328947	0.0197368	0	0.0263158	0.0131579	0
ENSG00000064225.12	1.10796	-2.54965	-1.144	10.4919	0.0391566	0.0210843	0.0361446	0.0391566	0.0240964	0.0060241	0.0060241	0.0120482	0.0210843	0.00301205	0.00903614	0.00903614	0.0271084	0.0180723	0.0210843	0.0240964	0.0060241	0.0210843	0.0150602	0.0150602	0.0180723	0.00903614	0	0.0301205	0.00903614	0	0.00301205	0	0.00301205	0.0180723	0.0271084	0.0150602	0.0331325	0.0180723	0.0060241	0.0301205	0.442771	0.334337	0.38253	0.00903614	0.0150602	0.0120482	0.0240964	0.0180723	0
ENSG00000064270.12	-0.9381	-4.02424	0.268323	11.5206	0.0242872	0.0211193	0.0401267	0.0063358	0.00844773	0.0168955	0.0179514	0.0147835	0.0095037	0.0211193	0.0095037	0.0105597	0.00527983	0.0443506	0.032735	0.0137276	0.00527983	0.00527983	0.0337909	0.00105597	0.0095037	0.0179514	0.00422386	0.00844773	0.0031679	0.00739176	0.00844773	0.00105597	0.00527983	0.0295671	0.0580781	0.00739176	0.0263992	0.0263992	0.0454065	0.0168955	0.554382	0.385428	0.714889	0.00844773	0.0390707	0.0137276	0.0063358	0.0126716	0.0179514
ENSG00000064300.9	-0.973702	-5.57321	0.807201	10.3276	0.0046729	0.0233645	0.021028	0	0.0233645	0.0350467	0.0140187	0.0046729	0	0.0397196	0.00233645	0.00700935	0.00700935	0.0116822	0.00934579	0.00233645	0.0046729	0.0140187	0.0443925	0.0046729	0.0140187	0.0280374	0.0140187	0.0116822	0.0046729	0.0257009	0.00934579	0.00233645	0	0.0257009	0.0443925	0.0116822	0.0046729	0.0537383	0.0724299	0.00233645	0.64486	0.53271	0.827103	0.0116822	0.067757	0.0140187	0.0046729	0.0116822	0.0420561
ENSG00000064309.14	-0.100682	-4.63666	-0.97299	11.9278	0.0225155	0.0225155	0.0186335	0.0302795	0.0201863	0.0186335	0.00388199	0.0178571	0.00698758	0.0248447	0.00776398	0.0217391	0.00543478	0.015528	0.0186335	0.0256211	0.00854037	0.0131988	0.0256211	0.0217391	0.0217391	0.0124224	0.00776398	0.0341615	0.00698758	0.00232919	0.00465839	0.00698758	0.00621118	0.00854037	0.0232919	0.0201863	0.0295031	0.0209627	0.0209627	0.0232919	0.548913	0.453416	0.437112	0.0302795	0.0108696	0.00388199	0.0170807	0.0310559	0.015528
ENSG00000064313.12	1.1045	-5.2699	-0.974255	11.9065	0.0408333	0.0175	0.0308333	0.0316667	0.0208333	0.00666667	0	0.0208333	0.0175	0.0116667	0.0141667	0.0225	0.0166667	0.00916667	0.0325	0.0225	0.0108333	0.0141667	0.025	0.0283333	0.0241667	0.0108333	0.00416667	0.015	0.00333333	0.00166667	0.00416667	0.0025	0.00916667	0.0075	0.0133333	0.025	0.0375	0.015	0.0233333	0.0308333	0.4675	0.368333	0.381667	0.0216667	0.0116667	0.00166667	0.0241667	0.0175	0.0075
ENSG00000064393.16	-0.78512	-7.21046	-1.59196	11.8494	0.0133445	0.028357	0.0258549	0.0116764	0.0150125	0.0492077	0.0116764	0.0166806	0.00750626	0.0450375	0.00250209	0.00917431	0.00250209	0.030025	0.0225188	0.0133445	0.0141785	0.0341952	0.057548	0.00834028	0.0258549	0.0325271	0.00917431	0.00917431	0.0058382	0.00333611	0.0141785	0.00500417	0.00417014	0.0125104	0.0250209	0.00667223	0.0133445	0.0208507	0.0241868	0.00917431	0.529608	0.47206	0.69558	0.0125104	0.0458716	0.00417014	0.0158465	0.00834028	0.0150125
ENSG00000064419.13	0.690696	-5.73129	-0.560855	11.4893	0.0219207	0.0135699	0.0167015	0.0219207	0.0187891	0.0187891	0.00208768	0.0167015	0.00104384	0.00939457	0.00835073	0.0114823	0.00939457	0.0135699	0.0240084	0.0229645	0.0104384	0.0135699	0.0427975	0.0187891	0.0125261	0.0114823	0.00521921	0.0135699	0.0135699	0.00939457	0.00939457	0.00730689	0.0177453	0.0156576	0.0334029	0.0229645	0.0438413	0.0240084	0.0292276	0.0240084	0.568894	0.363257	0.484342	0.0187891	0.0208768	0.00208768	0.0240084	0.0177453	0.0135699
ENSG00000064489.23	0.221999	-4.00559	-0.105532	10.5392	0.0166667	0.0166667	0.0416667	0.00833333	0	0	0.00833333	0.0166667	0	0.0666667	0	0.00833333	0	0.025	0.0333333	0	0	0.0166667	0.0666667	0.0166667	0.0166667	0.025	0.025	0	0	0.0166667	0.0166667	0.0166667	0	0.025	0.05	0	0.00833333	0.0333333	0.1	0	0.641667	0.4	0.85	0.00833333	0.0833333	0	0	0.00833333	0.00833333
ENSG00000064490.14	-0.256261	-5.48808	0.174081	9.76984	0.0153257	0.0306513	0.0153257	0.00766284	0.00766284	0.045977	0.00383142	0.00766284	0	0.0153257	0	0.00766284	0	0.0306513	0.00766284	0.00766284	0.00383142	0.0191571	0.0421456	0.00383142	0.0114943	0.0191571	0.0114943	0.0268199	0.0114943	0.0114943	0.0114943	0.00383142	0.00383142	0.0383142	0.0689655	0.0114943	0.0191571	0.0613027	0.0651341	0.0114943	0.681992	0.429119	0.727969	0.0229885	0.0498084	0	0.0191571	0.0153257	0.0268199
ENSG00000064545.15	-0.128016	-5.08199	1.76892	10.5088	0.00208333	0.00833333	0.0229167	0.00208333	0.0104167	0.03125	0.0125	0.00833333	0.00416667	0.0125	0.0104167	0.00416667	0	0.0166667	0.0166667	0.00625	0.00208333	0.01875	0.0354167	0	0.0145833	0.0208333	0.0125	0.00625	0.00833333	0.0125	0.0229167	0.00625	0.00416667	0.0479167	0.110417	0.0145833	0.00625	0.0166667	0.0479167	0.00625	0.645833	0.44375	0.8125	0.0104167	0.0520833	0.0145833	0.0166667	0.00833333	0.0375
ENSG00000064547.14	0.19621	-4.22937	0.252493	10.0458	0.00284091	0.0170455	0.00852273	0.0113636	0.0142045	0.0227273	0.00284091	0.0113636	0	0.0255682	0	0.00568182	0.00284091	0.0227273	0.03125	0.00568182	0	0.0284091	0.0227273	0.00284091	0.00568182	0.0198864	0	0.00284091	0.0113636	0.0539773	0.0142045	0.00284091	0.00284091	0.0397727	0.0909091	0.0170455	0.00284091	0.0113636	0.03125	0.00852273	0.630682	0.443182	0.803977	0.0113636	0.0482955	0.0142045	0.0227273	0.00284091	0.0369318
ENSG00000064601.18	0.41427	-3.97634	1.26072	10.5555	0.01002	0.0440882	0.0320641	0.0220441	0.00601202	0.0180361	0.00200401	0.01002	0	0.0180361	0.00400802	0.00200401	0	0.0220441	0.0260521	0.00400802	0.00801603	0.01002	0.0460922	0.00801603	0.01002	0.0300601	0.0160321	0.00601202	0.00601202	0.0220441	0.00801603	0.00200401	0.00601202	0.0360721	0.0581162	0.0160321	0.00400802	0.0260521	0.0400802	0.0220441	0.573146	0.386774	0.743487	0.00801603	0.0320641	0.00601202	0.0140281	0.012024	0.0320641
ENSG00000064607.17	0.290499	-4.65039	-1.24392	11.8439	0.0378578	0.0147738	0.0387812	0.00831025	0.0110803	0.0203139	0.00277008	0.0120037	0.0203139	0.0175439	0.010157	0.0147738	0.00923361	0.0156971	0.023084	0.0110803	0.0110803	0.0147738	0.0350877	0.00554017	0.0212373	0.0203139	0.00646353	0.0212373	0.00923361	0.00184672	0.0166205	0.00554017	0.00738689	0.0193906	0.0249307	0.0166205	0.0304709	0.0406279	0.0443213	0.0267775	0.566944	0.43675	0.544783	0.0138504	0.0240074	0.00461681	0.0286242	0.0147738	0.0258541
ENSG00000064651.14	-0.286682	-5.67213	0.139381	11.8368	0.0329761	0.0197857	0.0230833	0.0173124	0.0173124	0.0131904	0.00494641	0.0156636	0.00906843	0.0131904	0.00412201	0.0115416	0.0189613	0.0206101	0.0247321	0.0280297	0.0107172	0.00906843	0.016488	0.0115416	0.0197857	0.0115416	0.00494641	0.00989283	0.00577082	0.00412201	0.00659522	0.00659522	0.0131904	0.00577082	0.0189613	0.0296785	0.0305029	0.0173124	0.0239077	0.0329761	0.549052	0.417148	0.431162	0.0305029	0.0222589	0.0173124	0.0338005	0.0247321	0.0214345
ENSG00000064652.11	-0.159866	-5.27615	0.078194	9.45533	0.05	0.00625	0.03125	0.025	0.01875	0.00625	0.00625	0.00625	0.0125	0.025	0.0125	0.00625	0.0125	0.0125	0.0125	0.00625	0.0125	0.01875	0.01875	0.025	0.01875	0.01875	0.00625	0.01875	0.01875	0.00625	0.00625	0	0.025	0.00625	0.0375	0.025	0.08125	0.00625	0.03125	0.01875	0.5375	0.33125	0.43125	0.0125	0.00625	0	0.01875	0.01875	0.00625
ENSG00000064666.15	0.340854	-6.67721	0.633203	10.3432	0.00645161	0.0483871	0.0612903	0.00322581	0.00645161	0.0290323	0.0193548	0.00967742	0.00322581	0.0225806	0.00322581	0.00322581	0.00322581	0.0290323	0.0451613	0.00322581	0.00322581	0.00967742	0.0677419	0.00645161	0	0.0354839	0.0129032	0.00967742	0	0.00645161	0.016129	0	0.00645161	0.0258065	0.0419355	0.00322581	0.00645161	0.0419355	0.0354839	0.0129032	0.548387	0.425806	0.854839	0.00322581	0.0387097	0.00322581	0.00967742	0.00967742	0.0709677
ENSG00000064687.12	-0.661096	-4.26127	0.349447	12.672	0.00326036	0.0153703	0.0200279	0.00512343	0.00931532	0.0214252	0.0107126	0.00465766	0.00372613	0.0265487	0.00931532	0.00791803	0.000931532	0.0153703	0.0186306	0.0041919	0.00512343	0.0204937	0.0349325	0.00326036	0.0181649	0.0251514	0.0116442	0.0158361	0.00512343	0.0256171	0.0204937	0.00558919	0.00512343	0.035864	0.0945505	0.00558919	0.00931532	0.0321379	0.0461109	0.00838379	0.681882	0.466698	0.789474	0.0153703	0.0470424	0.0158361	0.0144388	0.0125757	0.043782
ENSG00000064703.12	0.826828	-5.32979	0.25472	11.2935	0.0351515	0.00969697	0.0193939	0.0327273	0.0133333	0.0193939	0.00484848	0.0109091	0.0254545	0.0133333	0.00848485	0.0181818	0.0133333	0.0121212	0.0230303	0.0290909	0.0218182	0.00848485	0.0387879	0.0206061	0.0169697	0.0121212	0.00848485	0.0218182	0	0.00363636	0.00969697	0.00606061	0.00363636	0.0109091	0.0218182	0.0157576	0.0424242	0.0133333	0.0278788	0.0315152	0.516364	0.409697	0.430303	0.0145455	0.0145455	0.00606061	0.0375758	0.0133333	0.0145455
ENSG00000064726.10	-0.185194	-6.50104	-0.410747	10.5018	0.0227743	0.0124224	0.0186335	0.0207039	0.0310559	0.0124224	0.00414079	0.0165631	0.0144928	0.010352	0.00828157	0.0165631	0.0165631	0.0186335	0.0165631	0.0186335	0.0186335	0.00621118	0.0207039	0.00828157	0.0124224	0.0186335	0.0165631	0.0186335	0.0124224	0.0144928	0.00414079	0.00207039	0.00621118	0.0207039	0.0310559	0.0165631	0.0393375	0.010352	0.0269151	0.0331263	0.569358	0.453416	0.467909	0.0331263	0.0331263	0.0144928	0.0186335	0.0186335	0.0269151
ENSG00000064932.16	-1.80287	-5.93688	-0.479329	12.0396	0.00658376	0.0204828	0.0365764	0.00146306	0.00365764	0.0241405	0.00804682	0.00219459	0.00219459	0.0351134	0.00585223	0.00365764	0	0.0358449	0.0153621	0.00219459	0.00219459	0.0226774	0.0431602	0.00146306	0.00877835	0.0307242	0.0197513	0.00731529	0.00219459	0.0299927	0.0285296	0.00146306	0.00219459	0.0204828	0.0716898	0.00219459	0.00292612	0.0519386	0.063643	0.00731529	0.651792	0.456474	0.892465	0.00585223	0.0526701	0.0234089	0.00658376	0.00585223	0.0475494
ENSG00000064933.17	0.0774954	-4.31045	-0.422407	11.5675	0.0589496	0.0160772	0.0300107	0.0535906	0.0235798	0.00643087	0.00321543	0.0192926	0.0160772	0.00857449	0.00428725	0.0289389	0.0192926	0.017149	0.0257235	0.0267953	0.0203644	0.0096463	0.0182208	0.0160772	0.017149	0.00428725	0	0.0192926	0.00643087	0.00214362	0	0.00535906	0.00750268	0.0096463	0.0107181	0.0267953	0.0557342	0.0128617	0.0235798	0.0418006	0.450161	0.329046	0.281886	0.0214362	0.00535906	0.00214362	0.017149	0.017149	0.00428725
ENSG00000064961.19	-1.15724	-5.88233	0.192902	10.2656	0.00943396	0.0125786	0.0786164	0.00943396	0	0.00943396	0.0283019	0.0125786	0.00314465	0.0220126	0.00628931	0	0	0.0283019	0.0251572	0.00314465	0.00628931	0.0251572	0.0660377	0.00314465	0.00628931	0.0283019	0.0251572	0	0	0.0377358	0.0251572	0.00628931	0	0.0157233	0.0597484	0.00628931	0.0188679	0.0157233	0.091195	0.0125786	0.657233	0.415094	0.858491	0.00314465	0.0440252	0.0377358	0.00314465	0.00628931	0.0503145
ENSG00000064995.18	-0.360703	-3.80399	0.698807	9.5216	0.0660377	0.00943396	0.0377358	0.00943396	0.0141509	0.0188679	0.00471698	0.00943396	0.00471698	0	0.0188679	0.00471698	0.00471698	0.0377358	0.0283019	0.0141509	0.00943396	0.00943396	0.0330189	0.00471698	0.0141509	0.0141509	0.00471698	0.0141509	0	0.00943396	0	0.00471698	0.00471698	0.00471698	0.0235849	0.00471698	0.0566038	0.0377358	0.0660377	0.0471698	0.570755	0.363208	0.509434	0.0235849	0.0235849	0.00471698	0.0235849	0.0235849	0.00943396
ENSG00000064999.15	0.613197	-4.7368	0.0289094	11.8098	0.0237885	0.0193833	0.0343612	0.0114537	0.0132159	0.0193833	0.00881057	0.00969163	0.0061674	0.0290749	0.0123348	0.0140969	0.00528634	0.0193833	0.0167401	0.0105727	0.00881057	0.0229075	0.0396476	0.014978	0.0140969	0.0237885	0.00792952	0.0193833	0.00440529	0.00792952	0.0167401	0.00176211	0.00352423	0.0255507	0.0528634	0.00264317	0.0237885	0.0387665	0.046696	0.0211454	0.603524	0.45022	0.675771	0.0229075	0.0281938	0.00969163	0.0176211	0.00881057	0.0343612
ENSG00000065000.18	-2.44156	-5.76719	0.288839	11.8876	0.0148026	0.0213816	0.0830592	0.00986842	0.00328947	0.0254934	0.00822368	0.00493421	0.00411184	0.0296053	0.00986842	0.00493421	0.00328947	0.0411184	0.0254934	0.00822368	0.00164474	0.0238487	0.0476974	0.00246711	0.0115132	0.0271382	0.00740132	0.0115132	0.00246711	0.00822368	0.0180921	0.00328947	0.000822368	0.0222039	0.0616776	0.00493421	0.00904605	0.0526316	0.0740132	0.00740132	0.570724	0.36102	0.819901	0.00904605	0.0402961	0.0106908	0.0123355	0.000822368	0.0197368
ENSG00000065029.15	0.35161	-3.40472	-0.989438	10.8345	0.0105079	0.00525394	0.0315236	0.00525394	0.0297723	0.0525394	0.0105079	0.0105079	0.00700525	0.028021	0.00175131	0.0157618	0.00350263	0.0175131	0.0122592	0.00875657	0.0105079	0.0367776	0.0542907	0.0140105	0.0140105	0.0210158	0.00700525	0.00700525	0.00350263	0.0175131	0.00350263	0.0105079	0	0.00875657	0.033275	0.0122592	0.0227671	0.0210158	0.061296	0.0210158	0.625219	0.467601	0.677758	0.0175131	0.0525394	0.00350263	0.0192644	0.0122592	0.0350263
ENSG00000065054.14	-2.84875	-5.17757	0.446499	10.3576	0	0.0207101	0.0443787	0.00887574	0.00887574	0.0177515	0.00591716	0.00591716	0	0.0207101	0.00887574	0.0118343	0	0.0147929	0.0118343	0.00295858	0.00591716	0.0325444	0.0414201	0.00591716	0.00887574	0.0325444	0.0177515	0.0177515	0.0147929	0.0443787	0.035503	0.00295858	0	0.0207101	0.0532544	0.00295858	0.0147929	0.0384615	0.0798817	0.0147929	0.724852	0.485207	0.804734	0.00591716	0.0473373	0.0147929	0.0147929	0.0118343	0.0443787
ENSG00000065057.9	-0.155321	-4.78199	1.54225	9.95565	0.0191693	0.0127796	0.0351438	0.00319489	0.00319489	0.0255591	0.0127796	0.00638978	0.0127796	0.028754	0.028754	0.00958466	0	0.0255591	0.0255591	0.00319489	0.00958466	0.0255591	0.0479233	0.00638978	0.0127796	0.0255591	0.0159744	0.0159744	0.00319489	0.00958466	0.0223642	0.00958466	0	0.0255591	0.0670927	0	0.00319489	0.0255591	0.0543131	0.00958466	0.642173	0.501597	0.776358	0.0223642	0.0543131	0.0159744	0.0159744	0.00638978	0.028754
ENSG00000065060.17	0.238698	-5.44411	-1.00057	12.0802	0.0208189	0.0138793	0.0340042	0.0166551	0.0131853	0.0173491	0.00208189	0.0138793	0.00832755	0.0201249	0.00832755	0.0201249	0.00346981	0.018737	0.0235947	0.0152672	0.00832755	0.0131853	0.0492713	0.018737	0.0229008	0.0222068	0.00277585	0.019431	0.00624566	0.00902151	0.00902151	0.00208189	0.00624566	0.0222068	0.0409438	0.0235947	0.0263706	0.0201249	0.0437196	0.0319223	0.582235	0.41499	0.55517	0.0145732	0.0319223	0.00138793	0.0222068	0.0138793	0.018737
ENSG00000065135.11	0.7777	-4.15401	0.297448	10.058	0.0450704	0.0225352	0.0338028	0.0169014	0.0225352	0.0140845	0.0084507	0.0169014	0.0197183	0.0197183	0.0084507	0.0084507	0.0112676	0.0253521	0.0253521	0.0366197	0.0169014	0.0056338	0.0197183	0.0084507	0.0084507	0	0.0028169	0	0.0112676	0.0028169	0.0140845	0	0.0140845	0.0112676	0.0169014	0.0140845	0.0535211	0.028169	0.0309859	0.0422535	0.484507	0.352113	0.433803	0.0169014	0.0225352	0.0056338	0.0253521	0.0169014	0.0140845
ENSG00000065150.21	0.237296	-6.64993	-0.512804	11.7895	0.0300546	0.0118397	0.0236794	0.0318761	0.010929	0.0100182	0.00182149	0.0127505	0.0136612	0.00819672	0.00455373	0.00819672	0.00819672	0.0145719	0.0382514	0.0318761	0.0264117	0.0118397	0.0373406	0.0145719	0.0182149	0.00728597	0.00273224	0.0136612	0.00364299	0.00273224	0.00273224	0.00455373	0.0145719	0.0182149	0.0282332	0.0227687	0.0555556	0.0154827	0.0255009	0.0464481	0.571949	0.32878	0.404372	0.0355191	0.0209472	0.0100182	0.0218579	0.0209472	0.00728597
ENSG00000065154.11	0.704919	-6.33176	0.764892	10.3674	0.0340909	0.0181818	0.0295455	0.0227273	0.0159091	0.0204545	0.00227273	0.0113636	0.0181818	0	0.0113636	0.0136364	0.00454545	0.0181818	0.0159091	0.0386364	0.00681818	0.00909091	0.0136364	0.0136364	0.0204545	0.00681818	0.00681818	0.0181818	0.0113636	0.00227273	0	0.00454545	0.0136364	0.00909091	0.0227273	0.0272727	0.0340909	0.0181818	0.0272727	0.0363636	0.547727	0.397727	0.409091	0.0227273	0.0181818	0.00454545	0.0386364	0.0272727	0.0227273
ENSG00000065183.16	0.767564	-4.74418	0.202675	11.4949	0.0455508	0.00741525	0.0381356	0.0148305	0.0158898	0.00741525	0.00211864	0.0286017	0.0116525	0.0095339	0.0158898	0.0180085	0.0137712	0.0233051	0.0190678	0.0264831	0.0148305	0.0158898	0.0190678	0.0105932	0.0105932	0.00741525	0.00105932	0.0127119	0.00635593	0.00317797	0.00635593	0.00423729	0.0137712	0.0116525	0.0275424	0.0254237	0.0455508	0.0254237	0.0338983	0.0381356	0.523305	0.367585	0.432203	0.0222458	0.00847458	0.00105932	0.0264831	0.0201271	0.0105932
ENSG00000065243.20	-0.192192	-5.70744	-0.11621	11.6013	0.0477157	0.00812183	0.0192893	0.0324873	0.0233503	0.00812183	0.00304569	0.0172589	0.0274112	0.0111675	0.0172589	0.0203046	0.0172589	0.00406091	0.022335	0.0284264	0.0253807	0.00406091	0.0213198	0.013198	0.0263959	0.00609137	0.00101523	0.0233503	0.00812183	0.00203046	0.00812183	0.00507614	0.013198	0.00609137	0.0162437	0.0274112	0.0609137	0.0182741	0.0192893	0.048731	0.515736	0.379695	0.290355	0.0192893	0.0071066	0.00101523	0.0274112	0.0162437	0.0111675
ENSG00000065268.10	0.273106	-6.37827	0.983592	10.3487	0.00461894	0.0115473	0.0254042	0.0115473	0.00230947	0.0207852	0.0184758	0.00923788	0	0.0369515	0.0138568	0.00461894	0	0.0300231	0.0207852	0.00230947	0	0.039261	0.0508083	0.00230947	0.00461894	0.0300231	0.0115473	0.00230947	0.00230947	0.0230947	0.0115473	0.00230947	0.00230947	0.0369515	0.0877598	0.00692841	0.00461894	0.0508083	0.0438799	0	0.639723	0.443418	0.882217	0.00923788	0.0323326	0.0230947	0.00230947	0.00692841	0.0461894
ENSG00000065308.5	-1.13607	-5.75717	0.98078	10.1215	0.0215633	0.0269542	0.0296496	0.00808625	0.0134771	0.0161725	0.00808625	0.0107817	0.0107817	0.0161725	0.0134771	0.0107817	0.00269542	0.0350404	0.0107817	0.0188679	0	0.0242588	0.0377358	0.0188679	0.0107817	0.0134771	0.00539084	0.0107817	0	0.0161725	0.0161725	0	0.0107817	0.0431267	0.0539084	0.0107817	0.0242588	0.0107817	0.0296496	0.00808625	0.528302	0.345013	0.681941	0.0188679	0.0296496	0.00269542	0.0188679	0.0161725	0.0107817
ENSG00000065320.9	-1.8459	-4.61738	2.73345	10.9708	0.00991736	0.0396694	0.0628099	0.00165289	0.00495868	0.0198347	0.0214876	0.00165289	0	0.0264463	0.00165289	0	0.00165289	0.031405	0.0165289	0.00165289	0.00165289	0.0280992	0.0363636	0.00330579	0	0.031405	0.0214876	0.00495868	0	0.0561983	0.0214876	0.00165289	0	0.0181818	0.0380165	0.00165289	0.00495868	0.0578512	0.0330579	0.00661157	0.570248	0.487603	0.920661	0.00330579	0.0413223	0.0396694	0.00330579	0.00165289	0.0429752
ENSG00000065328.16	0.170769	-5.33637	0.553465	11.375	0.043379	0.0159817	0.0559361	0.0171233	0.0251142	0.0148402	0.0114155	0.010274	0.0194064	0.0136986	0.0171233	0.0114155	0.00799087	0.0171233	0.0216895	0.0114155	0.0205479	0.00570776	0.0319635	0.00684932	0.0239726	0.0171233	0.00456621	0.0159817	0.00799087	0.00228311	0.0114155	0.00684932	0.00570776	0.0148402	0.0376712	0.00799087	0.0559361	0.0159817	0.0468037	0.0239726	0.530822	0.41895	0.498858	0.0148402	0.0273973	0.00456621	0.0205479	0.0239726	0.010274
ENSG00000065357.20	0.246679	-3.4347	0.144997	11.2784	0.0285326	0.017663	0.0394022	0.0190217	0.013587	0.0258152	0.00271739	0.00679348	0.00951087	0.0190217	0.00815217	0.0122283	0.00543478	0.0326087	0.0298913	0.0190217	0.017663	0.0163043	0.0217391	0.00951087	0.0122283	0.0190217	0.00543478	0.017663	0.0108696	0.00407609	0.0108696	0.00271739	0.017663	0.017663	0.0475543	0.00679348	0.0203804	0.0285326	0.0394022	0.0353261	0.54212	0.381793	0.581522	0.00543478	0.0163043	0.0013587	0.0163043	0.017663	0.0217391
ENSG00000065361.15	0.167459	-5.0515	-0.412405	12.0911	0.0119136	0.0253165	0.0260611	0.0178704	0.0208488	0.0156366	0.0022338	0.0126582	0.00744602	0.018615	0.0126582	0.0156366	0.00446761	0.0141474	0.0253165	0.014892	0.00893522	0.0178704	0.0290395	0.0163812	0.0253165	0.0215934	0.0022338	0.0201042	0.011169	0.00819062	0.0171258	0.00372301	0.014892	0.0163812	0.0379747	0.0126582	0.022338	0.0245719	0.0454207	0.022338	0.583768	0.453462	0.578555	0.011169	0.0268057	0.000744602	0.0134028	0.0215934	0.0238273
ENSG00000065427.14	0.349311	-6.6843	0.0758296	10.9425	0.0367893	0.0167224	0.0434783	0.0250836	0.0167224	0.0167224	0.00668896	0.0234114	0.0100334	0.0117057	0.00668896	0.0083612	0.0083612	0.0384615	0.0351171	0.0200669	0.0100334	0.0183946	0.0217391	0.0133779	0.0183946	0.0117057	0.00334448	0.0183946	0.00501672	0.0133779	0.0117057	0.00167224	0.00334448	0.0150502	0.0384615	0.0150502	0.0401338	0.0267559	0.0518395	0.0301003	0.545151	0.341137	0.553512	0.0117057	0.0317726	0.00501672	0.0150502	0.0117057	0.0167224
ENSG00000065457.10	0.398423	-3.54825	-1.21104	10.676	0.027833	0.0139165	0.0437376	0.00994036	0.0198807	0.0139165	0	0.0119284	0.0238569	0.0238569	0.0198807	0.0198807	0.0119284	0.0198807	0.0178926	0.0139165	0.0159046	0.0178926	0.0437376	0.00795229	0.0238569	0.00596421	0.00795229	0.0258449	0.00795229	0.00397614	0.00198807	0.00198807	0.00596421	0.0198807	0.0238569	0.0119284	0.027833	0.0218688	0.0258449	0.0238569	0.550696	0.459245	0.524851	0.0218688	0.0298211	0.00994036	0.0238569	0.0397614	0.0119284
ENSG00000065485.20	0.212753	-4.78786	0.376968	10.6257	0.0307692	0.0134615	0.0730769	0.0134615	0.0115385	0.0134615	0.00384615	0.0134615	0.0115385	0.0115385	0.00576923	0.00384615	0.00192308	0.0134615	0.0211538	0.00961538	0.00576923	0.025	0.025	0.0115385	0.0134615	0.0192308	0.0173077	0.0115385	0.00769231	0.00384615	0.0115385	0	0.00192308	0.0192308	0.0384615	0.00576923	0.0346154	0.0365385	0.0461538	0.0211538	0.553846	0.371154	0.640385	0.0230769	0.0326923	0.0115385	0.0153846	0.0134615	0.0115385
ENSG00000065491.8	1.37317	-4.70558	-3.19269	10.5689	0.0177866	0.0355731	0.0355731	0.013834	0.00988142	0.0177866	0.00395257	0.0118577	0.0118577	0.0217391	0.0197628	0.00988142	0.00592885	0.0197628	0.0158103	0.027668	0.013834	0.0177866	0.0434783	0.00988142	0.0237154	0.00790514	0.00395257	0.0237154	0.00988142	0.0118577	0.0197628	0.00197628	0.00988142	0.0296443	0.0375494	0.0158103	0.0355731	0.0237154	0.041502	0.0296443	0.547431	0.369565	0.581028	0.0177866	0.027668	0	0.0118577	0.00790514	0.00790514
ENSG00000065518.8	0.862291	-3.91603	1.49994	8.83605	0.0461538	0.0307692	0.0153846	0.0230769	0.0153846	0.0153846	0	0.0230769	0.0230769	0.00769231	0.0153846	0	0.0230769	0.0307692	0.0153846	0.0153846	0.00769231	0.00769231	0.0230769	0	0.0153846	0.0230769	0.0153846	0.0307692	0.0230769	0.0153846	0.0230769	0.00769231	0	0.0384615	0.0384615	0.0230769	0.0384615	0.00769231	0.0307692	0.0230769	0.507692	0.415385	0.523077	0.00769231	0.0461538	0.00769231	0.00769231	0.0230769	0
ENSG00000065526.11	-0.0242118	-5.69972	-1.17797	13.4611	0.0392906	0.0141883	0.0316508	0.0139154	0.0207367	0.0160982	0.00545703	0.0158254	0.014734	0.0185539	0.0199181	0.0204638	0.00463847	0.0144611	0.0122783	0.0117326	0.0133697	0.0114598	0.0357435	0.0106412	0.0297408	0.0267394	0.00682128	0.0371078	0.0111869	0.00709413	0.0106412	0.00654843	0.00436562	0.0109141	0.0218281	0.0122783	0.0472033	0.022101	0.0412005	0.031105	0.598363	0.474761	0.484857	0.0251023	0.0259209	0.00545703	0.0245566	0.0117326	0.0136426
ENSG00000065548.18	0.213976	-5.55897	-0.0701321	10.4574	0.0749415	0.0117096	0.0679157	0.0257611	0.0117096	0.00702576	0.00234192	0.0210773	0.0187354	0.00702576	0.00936768	0.0187354	0.00702576	0.0117096	0.00936768	0.0210773	0.0234192	0.00234192	0.0187354	0.00936768	0.00936768	0.00702576	0	0.0140515	0.00234192	0.00234192	0	0.0117096	0.0140515	0	0.0140515	0.0163934	0.0936768	0.0163934	0.0374707	0.0749415	0.548009	0.313817	0.334895	0.0210773	0.0117096	0.00468384	0.0234192	0.0234192	0.00468384
ENSG00000065559.15	-0.49283	-5.04315	-0.203354	10.2691	0.0510949	0.0170316	0.0218978	0.0194647	0.0194647	0.00486618	0.00243309	0.0121655	0.0194647	0.0218978	0.00973236	0.026764	0.00973236	0.0194647	0.0291971	0.0291971	0.0243309	0.0170316	0.0121655	0.00243309	0.026764	0.0145985	0.0145985	0.0170316	0.00729927	0.00486618	0.00486618	0.00243309	0.00486618	0.00729927	0.0194647	0.0170316	0.0364964	0.0170316	0.0194647	0.0413625	0.501217	0.416058	0.430657	0.0291971	0.00973236	0.00486618	0.00973236	0.0218978	0.0364964
ENSG00000065600.12	-0.168516	-5.37619	0.433787	10.2726	0.034188	0.019943	0.037037	0.00854701	0.014245	0.014245	0.00854701	0.00569801	0.014245	0.031339	0.00854701	0.019943	0.00854701	0.025641	0.019943	0.019943	0.011396	0.00854701	0.048433	0.002849	0.011396	0.00854701	0.00569801	0.017094	0	0.014245	0.017094	0.002849	0.002849	0.022792	0.039886	0.00569801	0.011396	0.022792	0.0569801	0.017094	0.51567	0.376068	0.672365	0.017094	0.039886	0	0.011396	0	0.014245
ENSG00000065613.15	-0.829112	-4.7038	-0.93827	11.8846	0.0606796	0.012945	0.0412621	0.0364078	0.0226537	0.00566343	0.00161812	0.026699	0.0210356	0.00970874	0.00647249	0.0186084	0.0177994	0.0145631	0.0210356	0.0283172	0.0291262	0.00647249	0.0453074	0.0121359	0.0121359	0.00970874	0	0.0105178	0.00809061	0.00728155	0.00323625	0.00485437	0.00809061	0.00728155	0.0169903	0.0161812	0.0938511	0.0194175	0.0501618	0.0380259	0.527508	0.305016	0.369741	0.0186084	0.00970874	0.00161812	0.0202265	0.0113269	0.00485437
ENSG00000065615.14	-0.272865	-4.87445	-1.4238	10.6321	0.0574713	0.00766284	0.0287356	0.0287356	0.0268199	0.00383142	0.00383142	0.0153257	0.0172414	0.0172414	0.0114943	0.0114943	0.0249042	0.00766284	0.0191571	0.032567	0.0153257	0.00191571	0.0210728	0.0249042	0.0210728	0.01341	0.00191571	0.0191571	0.00191571	0	0.00191571	0.00957854	0.00957854	0.0153257	0.0210728	0.0287356	0.0440613	0.00957854	0.0229885	0.0498084	0.490421	0.33908	0.354406	0.01341	0.00957854	0	0.00766284	0.0210728	0.0153257
ENSG00000065621.15	0.240405	-2.04802	0.453004	9.51767	0.00819672	0.0286885	0.0409836	0.0122951	0.00819672	0.0327869	0.00409836	0.00409836	0.0163934	0.0245902	0.0163934	0	0.0122951	0.0163934	0.0245902	0.0245902	0.0122951	0.0163934	0.0204918	0.00819672	0.0245902	0.0163934	0.00409836	0.0204918	0.00409836	0.0122951	0.00819672	0.00409836	0.00409836	0.0286885	0.0614754	0.00819672	0.0286885	0.0204918	0.0327869	0.0245902	0.508197	0.393443	0.606557	0.00409836	0.0204918	0.00819672	0.0163934	0.0122951	0.00819672
ENSG00000065665.21	1.30349	-2.56238	-1.24481	10.6339	0.0272537	0.0146751	0.0104822	0.0104822	0.00838574	0.0167715	0.00628931	0.0146751	0.0104822	0.00419287	0.00838574	0.00628931	0.00838574	0.0419287	0.0356394	0.0503145	0.00419287	0.00209644	0.0356394	0.00628931	0.0104822	0.0146751	0.00419287	0.0104822	0.00838574	0.00209644	0.00419287	0.00419287	0.00838574	0.0146751	0.0377358	0.00628931	0.0230608	0.00628931	0.0188679	0.0209644	0.494759	0.387841	0.48847	0.0167715	0.0314465	0.00209644	0.0293501	0.0293501	0.0209644
ENSG00000065717.15	-1.6523	-7.01226	-1.48435	11.2306	0.00537634	0.016129	0.0362903	0.00537634	0.00403226	0.0174731	0.0134409	0.00806452	0.00672043	0.0389785	0.00672043	0.0147849	0	0.0215054	0.0120968	0.0147849	0.00268817	0.0201613	0.0537634	0.0107527	0.00672043	0.0403226	0.0188172	0.0147849	0.00537634	0.0094086	0.0094086	0.00672043	0.00268817	0.0241935	0.0537634	0.00672043	0.0107527	0.0376344	0.0416667	0.0094086	0.610215	0.489247	0.782258	0.00806452	0.0456989	0.0134409	0.0134409	0.0120968	0.0349462
ENSG00000065802.12	-0.309601	-4.31591	0.499667	9.97871	0.0119048	0.0267857	0.0208333	0.00892857	0.00595238	0.014881	0.00595238	0.00595238	0.0208333	0.0267857	0.014881	0.00595238	0.00297619	0.0208333	0.00595238	0.00297619	0.00595238	0.0267857	0.0208333	0.0178571	0.00892857	0.014881	0.00892857	0.0267857	0.00595238	0.0119048	0.0267857	0.00595238	0.0119048	0.0357143	0.0565476	0.00892857	0.00892857	0.0327381	0.0446429	0.0178571	0.645833	0.455357	0.696429	0.0208333	0.0297619	0.0119048	0.0238095	0.014881	0.0357143
ENSG00000065833.9	0.91319	-7.43259	0.142734	10.7482	0.0383944	0.0191972	0.0226876	0.0279232	0.017452	0.0139616	0	0.017452	0.0157068	0.0017452	0.0034904	0.0104712	0.0157068	0.0104712	0.0191972	0.0418848	0.026178	0.008726	0.0279232	0.0104712	0.0157068	0.0052356	0.0017452	0.026178	0.0052356	0.0069808	0.008726	0.008726	0.0122164	0.0209424	0.0226876	0.0191972	0.04363	0.0139616	0.0296684	0.0383944	0.560209	0.356021	0.383944	0.0279232	0.0226876	0.0017452	0.0244328	0.0296684	0.0139616
ENSG00000065882.16	-0.405049	-5.4002	-1.66283	11.9207	0.0299401	0.0128315	0.0342173	0.0136869	0.0145423	0.0153978	0.00855432	0.00684346	0.0136869	0.0265184	0.0128315	0.0153978	0.00769889	0.0205304	0.0239521	0.0213858	0.0145423	0.0213858	0.0504705	0.0136869	0.0162532	0.0239521	0.00769889	0.0128315	0.0102652	0.00598802	0.0128315	0.00342173	0.00598802	0.0205304	0.0419162	0.0222412	0.0384944	0.0196749	0.0556031	0.0179641	0.556031	0.381523	0.586826	0.0102652	0.0196749	0.00684346	0.011976	0.0111206	0.0162532
ENSG00000065883.16	0.0360281	-3.17289	-0.673898	12.2467	0.0350998	0.0103235	0.0392292	0.0130764	0.0123882	0.0103235	0.00619408	0.0172058	0.0137646	0.0426703	0.0110117	0.0213352	0.00688231	0.00619408	0.0116999	0.017894	0.0110117	0.00688231	0.0337233	0.0158293	0.0213352	0.017894	0.0185822	0.0309704	0.0103235	0.0213352	0.0185822	0.00550585	0.00963524	0.0103235	0.0261528	0.0103235	0.0364763	0.0206469	0.0261528	0.0289057	0.57192	0.516862	0.495526	0.0247763	0.0247763	0.00825877	0.0220234	0.0261528	0.0220234
ENSG00000065911.12	0.688116	-5.93637	-0.0833186	10.0417	0.034188	0.011396	0.02849	0.039886	0.017094	0.00854701	0	0.022792	0.00854701	0.002849	0.014245	0.00854701	0.011396	0.025641	0.031339	0.037037	0.002849	0.017094	0.022792	0.014245	0.022792	0.017094	0.002849	0.014245	0.014245	0.00569801	0.00854701	0.002849	0.00854701	0.00854701	0.02849	0.019943	0.031339	0.002849	0.02849	0.042735	0.589744	0.396011	0.413105	0.034188	0.017094	0.011396	0.034188	0.031339	0.017094
ENSG00000065923.10	-0.31365	-5.02123	-1.13849	11.0974	0.00687758	0.0151307	0.0233838	0.0165062	0.0123796	0.0302613	0.0123796	0.0165062	0.0137552	0.0275103	0.00687758	0.0123796	0.00550206	0.0288858	0.0247593	0.0178817	0.00962861	0.0192572	0.0165062	0.00687758	0.0123796	0.0151307	0.00687758	0.00687758	0.00550206	0.00687758	0.0110041	0.00275103	0.00962861	0.0288858	0.0536451	0.0110041	0.0178817	0.0247593	0.0316369	0.0178817	0.536451	0.430536	0.616231	0.0151307	0.0275103	0.0192572	0.0220083	0.0261348	0.0247593
ENSG00000065970.9	0.190617	-5.96085	-0.0599756	10.7895	0.00521739	0.026087	0.0313043	0.0173913	0.00869565	0.0243478	0	0.00869565	0.00521739	0.0278261	0	0.0104348	0.00521739	0.0156522	0.0208696	0.0156522	0.013913	0.0278261	0.0747826	0.0121739	0.0521739	0.0313043	0.00695652	0.0452174	0.00869565	0.00869565	0.0104348	0.00173913	0.00521739	0.0243478	0.0173913	0.00695652	0.0104348	0.0330435	0.026087	0.0173913	0.605217	0.509565	0.587826	0.0208696	0.0295652	0.00173913	0.0208696	0.013913	0.0226087
ENSG00000065978.19	0.381304	-5.96611	-2.97895	10.4041	0.0184615	0.0276923	0.0307692	0.0369231	0.0123077	0.0123077	0.00615385	0.00923077	0.0215385	0.0153846	0.0246154	0.0153846	0.00307692	0.00615385	0.0123077	0	0.0307692	0.00307692	0.0430769	0.00307692	0.0369231	0.0307692	0.00615385	0.0338462	0.0123077	0.0338462	0.0123077	0.0153846	0	0.00615385	0	0.00307692	0.0338462	0.0184615	0.0492308	0.0215385	0.652308	0.526154	0.516923	0.0246154	0.0369231	0.00923077	0.0184615	0.0307692	0.04
ENSG00000065989.16	-0.722977	-6.15042	-1.99936	11.7147	0.00676437	0.0248027	0.0236753	0.00563698	0.0146561	0.0293123	0.0124014	0.00563698	0.0011274	0.0326945	0.00789177	0.00450958	0.00563698	0.0191657	0.0315671	0.00563698	0.00789177	0.0259301	0.0462232	0.00450958	0.0146561	0.0304397	0.0169109	0.0146561	0.00563698	0.0202931	0.0202931	0.00450958	0.00338219	0.0236753	0.0574972	0.00338219	0.0214205	0.0372041	0.065389	0.0135287	0.622322	0.456595	0.758737	0.0157835	0.0383315	0.0124014	0.0169109	0.00789177	0.0248027
ENSG00000066027.12	-0.39035	-6.69232	-1.49136	10.5236	0.0595483	0.0123203	0.026694	0.0246407	0.0164271	0.00821355	0.00205339	0.0102669	0.0164271	0.0164271	0.00616016	0.0225873	0.0123203	0.0143737	0.0205339	0.0410678	0.0102669	0.0102669	0.0451745	0.0102669	0.0184805	0.00616016	0.00821355	0.0102669	0.00410678	0.00616016	0.00205339	0.00821355	0.0143737	0.00821355	0.0308008	0.0246407	0.0616016	0.0102669	0.0349076	0.0308008	0.492813	0.320329	0.427105	0.0225873	0.0164271	0.00616016	0.0164271	0.0102669	0.0102669
ENSG00000066044.15	0.338994	-4.66998	1.2242	10.2668	0.0366972	0.058104	0.0183486	0.0122324	0.00917431	0.030581	0.00611621	0.0030581	0.0122324	0.0244648	0.00917431	0.0030581	0.0030581	0.0397554	0.030581	0.0152905	0	0.0214067	0.0366972	0.0030581	0.00917431	0.0152905	0.00917431	0.0030581	0.00611621	0.00917431	0.0244648	0	0	0.0244648	0.0183486	0.0030581	0.0244648	0.030581	0.0214067	0.0183486	0.504587	0.406728	0.69419	0.0214067	0.0275229	0.0183486	0.0030581	0.00917431	0.0275229
ENSG00000066084.13	0.0194813	-5.34161	0.0150505	12.2082	0.0291693	0.0152188	0.0183893	0.0158529	0.022194	0.0177552	0.00380469	0.0190235	0.0126823	0.0133164	0.0114141	0.0101458	0.00760938	0.0177552	0.0253646	0.0190235	0.0114141	0.01078	0.0298034	0.0120482	0.016487	0.0133164	0.00887762	0.027267	0.01078	0.00570704	0.00887762	0.00380469	0.0082435	0.0196576	0.0298034	0.0171211	0.0234623	0.0145847	0.0259987	0.0291693	0.566899	0.452758	0.487001	0.0202917	0.0209258	0.0101458	0.0279011	0.0323399	0.0126823
ENSG00000066117.15	-1.03444	-3.86326	0.463793	10.6448	0.0213178	0.0135659	0.0406977	0.0174419	0.0116279	0.0135659	0.00193798	0.0213178	0.00775194	0.00775194	0.0116279	0.00193798	0.00193798	0.0329457	0.0310078	0.0174419	0.0232558	0.00581395	0.0658915	0.0116279	0.0174419	0.0116279	0.0174419	0.0290698	0.0174419	0.00775194	0.0213178	0.00775194	0.00968992	0.0116279	0.0368217	0.00581395	0.0213178	0.0310078	0.0348837	0.0251938	0.600775	0.410853	0.596899	0.00387597	0.0329457	0.0116279	0.0271318	0.0174419	0.0213178
ENSG00000066135.13	0.0620307	-5.25953	-0.0779663	11.6502	0.0215962	0.0150235	0.0441315	0.0169014	0.0103286	0.0169014	0.0056338	0.0178404	0.0131455	0.0169014	0.0103286	0.0150235	0.00657277	0.0140845	0.0215962	0.0178404	0.0169014	0.0112676	0.0253521	0.0112676	0.0197183	0.0112676	0.0028169	0.0225352	0.0084507	0.0103286	0.0140845	0.0028169	0.00469484	0.0131455	0.0244131	0.0131455	0.0356808	0.0206573	0.0638498	0.028169	0.549296	0.415962	0.543662	0.0159624	0.0300469	0.00187793	0.0206573	0.0159624	0.0187793
ENSG00000066136.20	0.122397	-4.15663	0.553137	10.6502	0.0119048	0.00892857	0.0178571	0.0119048	0.0357143	0.0297619	0.00595238	0.0208333	0.00595238	0.014881	0	0.00892857	0	0.0505952	0.0297619	0.0238095	0.0297619	0.00297619	0.178571	0	0.014881	0.0119048	0.00297619	0.0267857	0.00595238	0.00892857	0.00892857	0.00595238	0.00595238	0.014881	0.0178571	0.00595238	0.0267857	0.0119048	0.0178571	0.0297619	0.636905	0.377976	0.607143	0.0119048	0.0416667	0.00595238	0.014881	0.0238095	0.0238095
ENSG00000066279.18	0.0559341	-4.41512	-0.855788	13.3491	0.0724554	0.0112133	0.0301898	0.0273145	0.0238643	0.00632547	0.00115009	0.0169638	0.0506038	0.00488787	0.0169638	0.0126509	0.0215641	0.0129385	0.0235768	0.0414031	0.0342151	0.0106383	0.0362277	0.020414	0.00632547	0.00373778	0.00201265	0.00833813	0.0103508	0.00287522	0.00575043	0.00747556	0.0120759	0.00948821	0.0109258	0.0215641	0.0324899	0.00488787	0.0129385	0.0172513	0.43042	0.363715	0.312823	0.0299022	0.0123634	0.00230017	0.0365152	0.00862565	0.00517539
ENSG00000066322.15	0.364468	-4.65504	0.816012	9.71596	0.00714286	0.025	0.0357143	0.00714286	0.00714286	0.025	0	0	0	0.0142857	0.00357143	0	0.00714286	0.025	0.0571429	0.0357143	0.0107143	0.0214286	0.0285714	0.0142857	0.00714286	0.0214286	0.00357143	0.0178571	0.00357143	0.00714286	0.0142857	0.00714286	0.00714286	0.0321429	0.0428571	0.0178571	0	0.0142857	0.0178571	0.00357143	0.485714	0.357143	0.707143	0.0178571	0.025	0	0.0107143	0.0142857	0.025
ENSG00000066379.15	-0.0228004	-4.5722	1.68071	8.57743	0	0.023622	0.0314961	0.00787402	0.00787402	0.0314961	0.00787402	0.023622	0.00787402	0.00787402	0.00787402	0	0	0.00787402	0.0472441	0.00787402	0.015748	0.015748	0.0393701	0.00787402	0	0.00787402	0	0.0393701	0.00787402	0.015748	0.00787402	0.00787402	0	0.00787402	0.0314961	0	0.0314961	0.0393701	0.0314961	0.0314961	0.551181	0.456693	0.637795	0.00787402	0.023622	0	0.00787402	0.015748	0.015748
ENSG00000066422.5	0.564056	-4.6572	-0.35231	11.6729	0.0512334	0.0142315	0.0379507	0.0151803	0.0208729	0.0113852	0.0028463	0.0189753	0.0180266	0.0132827	0.0056926	0.0151803	0.0113852	0.0056926	0.0189753	0.0142315	0.0199241	0.0142315	0.0360531	0.0313093	0.0132827	0.00474383	0.0028463	0.0151803	0.0142315	0.0056926	0.0104364	0.00759013	0.012334	0.00379507	0.016129	0.0189753	0.0550285	0.0104364	0.0332068	0.0256167	0.536053	0.398482	0.368121	0.0199241	0.012334	0.00379507	0.0246679	0.028463	0.0113852
ENSG00000066427.24	1.0392	-3.83374	0.212204	10.4242	0.0303867	0.0110497	0.0110497	0.0248619	0.019337	0.00552486	0.00552486	0.00828729	0.019337	0.00552486	0.019337	0.0276243	0.0165746	0.00828729	0.0359116	0.0165746	0.038674	0.00552486	0.0690608	0.0138122	0.0165746	0	0	0.00828729	0.00828729	0.00828729	0.00276243	0	0.0165746	0.0110497	0.019337	0.0220994	0.0745856	0.019337	0.0303867	0.0441989	0.555249	0.342541	0.364641	0.0248619	0.00828729	0	0.019337	0.0276243	0.00552486
ENSG00000066455.13	-0.710201	-6.33587	-0.905751	11.1013	0.0396175	0.0177596	0.0286885	0.0396175	0.0204918	0.0122951	0.00136612	0.023224	0.0191257	0.0218579	0.00956284	0.0245902	0.0136612	0.00546448	0.023224	0.0204918	0.0286885	0.00956284	0.0546448	0.0136612	0.00546448	0.00273224	0	0.0136612	0.0204918	0.0068306	0.00273224	0.00273224	0.00546448	0.0163934	0.0409836	0.0150273	0.0724044	0.0163934	0.0327869	0.0327869	0.540984	0.35929	0.396175	0.023224	0.0163934	0.00273224	0.0259563	0.0122951	0.010929
ENSG00000066468.22	-0.595417	-5.05262	-1.15687	11.5689	0.0194411	0.0255164	0.0425273	0.0206561	0.0206561	0.0243013	0.00607533	0.0109356	0.0145808	0.0072904	0.00607533	0.0170109	0.0145808	0.0170109	0.0340219	0.0133657	0.00850547	0.0145808	0.0218712	0.00607533	0.0303767	0.018226	0.0036452	0.0133657	0.00850547	0.00486027	0.00850547	0.0036452	0.00121507	0.0194411	0.0303767	0.00972053	0.0303767	0.0267315	0.0388821	0.0303767	0.532199	0.405832	0.597813	0.0121507	0.0303767	0.00850547	0.0121507	0.0157959	0.0109356
ENSG00000066557.6	0.714172	-4.89248	-0.13944	10.8218	0.0381426	0.0232172	0.0199005	0.0563847	0.0215589	0.0066335	0.00331675	0.0165837	0.0215589	0.00995025	0.013267	0.0248756	0.0281924	0.00995025	0.0215589	0.0248756	0.0149254	0.00165837	0.0215589	0.0149254	0.0149254	0.00331675	0.00165837	0.0248756	0.0116086	0.00331675	0.00497512	0.00331675	0.0281924	0.0182421	0.0315091	0.0381426	0.0597015	0.0149254	0.0165837	0.0348259	0.477612	0.330017	0.339967	0.0149254	0.00497512	0.00331675	0.0149254	0.013267	0.00331675
ENSG00000066583.12	0.0446669	-6.58953	0.619453	9.81057	0.0167224	0.00334448	0.0301003	0.00668896	0.0133779	0.0167224	0.00668896	0.0133779	0.0100334	0.0234114	0.0100334	0.0100334	0.00334448	0.0200669	0.0234114	0.0334448	0.0167224	0.0100334	0.0334448	0.00668896	0.0200669	0.0133779	0.0133779	0.0100334	0.0100334	0.0100334	0.00334448	0.00334448	0.00668896	0.0267559	0.0301003	0.0200669	0.0234114	0.0167224	0.0367893	0.0167224	0.605351	0.408027	0.588629	0.00668896	0.0234114	0.0367893	0.0200669	0.0200669	0.0267559
ENSG00000066651.20	0.52913	-4.41413	-0.154405	10.4727	0.0348837	0.0193798	0.0348837	0.0271318	0.0348837	0.00387597	0	0.00775194	0.0155039	0.00775194	0.00387597	0.0155039	0.0232558	0.00775194	0.0232558	0.0387597	0.0155039	0.00775194	0.0116279	0.0310078	0.0232558	0.00387597	0.00775194	0.0116279	0.00387597	0.00387597	0.00387597	0	0.00775194	0.00775194	0.0310078	0.0271318	0.0310078	0.0155039	0.0387597	0.0271318	0.476744	0.352713	0.368217	0.0193798	0.0116279	0.00775194	0.0116279	0.0310078	0.00775194
ENSG00000066654.14	0.879303	-8.49641	0.590368	10.0967	0.0564972	0.0254237	0.0451977	0.0423729	0.0282486	0.0112994	0.00282486	0.0112994	0.0141243	0.00564972	0.00564972	0.0141243	0.00564972	0.019774	0.0225989	0.0112994	0.00564972	0	0.0536723	0.00847458	0.0169492	0.0141243	0.00282486	0.0141243	0.00847458	0.0112994	0.00282486	0.00282486	0.00564972	0.019774	0.0112994	0.00847458	0.0508475	0.0225989	0.0423729	0.0254237	0.533898	0.367232	0.502825	0.0169492	0.019774	0.00847458	0.0225989	0.0254237	0.019774
ENSG00000066697.14	-0.952445	-5.36632	-1.06199	9.79928	0.057971	0.0217391	0.0507246	0.0181159	0.00362319	0.0217391	0	0.00724638	0.0144928	0.0253623	0.0108696	0.00724638	0.0217391	0.0181159	0.0326087	0.0108696	0.0326087	0.0181159	0.0326087	0.0181159	0.00362319	0.0289855	0.00724638	0.0144928	0.00724638	0	0.0144928	0.00362319	0.00724638	0.0108696	0.0434783	0.00362319	0.0652174	0.00362319	0.0615942	0.0144928	0.51087	0.32971	0.554348	0.00362319	0.0326087	0.00724638	0.0181159	0	0
ENSG00000066735.14	-3.18908	-5.25706	0.525992	12.464	0.000573394	0.00630734	0.0298165	0.000573394	0.00516055	0.0298165	0.0120413	0.00344037	0.00344037	0.0470183	0.0172018	0.0103211	0.000573394	0.0143349	0.0137615	0.00172018	0.000573394	0.016055	0.0303899	0.00401376	0.0194954	0.0527523	0.0194954	0.0206422	0.00688073	0.0194954	0.0298165	0.00516055	0.00114679	0.0137615	0.0573394	0.00573394	0.00745413	0.0326835	0.0452982	0.00802752	0.691514	0.620986	0.794151	0.0154817	0.0676606	0.0194954	0.0263761	0.0131881	0.0447248
ENSG00000066739.12	-0.289487	-3.59082	-1.3055	12.6069	0.026936	0.00962001	0.023088	0.025012	0.01924	0.00913901	0.00529101	0.021164	0.01924	0.010101	0.00817701	0.018759	0.011063	0.00817701	0.023569	0.028379	0.01443	0.013949	0.028379	0.017797	0.029341	0.011063	0.002886	0.021645	0.00769601	0.00481	0.004329	0.003848	0.010582	0.012987	0.016835	0.024531	0.044733	0.016354	0.030303	0.038961	0.521886	0.402597	0.37999	0.020683	0.011063	0.001443	0.01924	0.022607	0.00865801
ENSG00000066777.9	0.165789	-5.14171	-1.82768	12.4966	0.0389189	0.0156757	0.0237838	0.0291892	0.0318919	0.00810811	0.00216216	0.0183784	0.0183784	0.00756757	0.00864865	0.02	0.0194595	0.0118919	0.0243243	0.0340541	0.0237838	0.00756757	0.0356757	0.0162162	0.0189189	0.00378378	0	0.0156757	0.00648649	0.00432432	0.0027027	0.00216216	0.012973	0.00864865	0.0178378	0.0205405	0.0535135	0.0162162	0.0210811	0.0383784	0.496757	0.364324	0.347027	0.0281081	0.0102703	0.00594595	0.0221622	0.0237838	0.00648649
ENSG00000066827.16	0.129254	-4.59382	-1.38328	12.0035	0	0	0	0	0	0.0169492	0.0169492	0	0.0169492	0.0508475	0	0	0	0	0.0169492	0	0.0338983	0.0169492	0.0169492	0.0169492	0.0508475	0	0.0169492	0.0508475	0	0	0.0169492	0	0	0.0169492	0.0847458	0	0.0169492	0	0.0677966	0.0169492	0.728814	0.542373	0.508475	0.0338983	0.0508475	0.0169492	0.0338983	0.0338983	0
ENSG00000066855.16	1.06052	-5.85265	-0.982025	10.2831	0.0359281	0.00898204	0.0449102	0.0239521	0.0149701	0.0149701	0	0.011976	0.0239521	0.0149701	0.0179641	0.0149701	0.00598802	0.00598802	0.0239521	0.0359281	0.0239521	0.011976	0.0329341	0.00299401	0.0508982	0.0179641	0.00299401	0.0209581	0.00898204	0.00299401	0.00598802	0	0.00898204	0.0149701	0.0239521	0.0239521	0.0389222	0.0149701	0.0419162	0.0269461	0.562874	0.428144	0.401198	0.0239521	0.0179641	0.00598802	0.0359281	0.0209581	0.00299401
ENSG00000066926.11	-0.380696	-4.57741	1.02018	10.3891	0.0165094	0.0165094	0.0400943	0.0165094	0.0212264	0.0141509	0.00471698	0.0141509	0.0165094	0.0235849	0.0235849	0.00235849	0.00707547	0.0188679	0.0259434	0.0259434	0.0188679	0.0117925	0.0353774	0.0165094	0.0165094	0.0188679	0.0117925	0.0188679	0.00707547	0.00943396	0.00471698	0.00235849	0.00707547	0.0188679	0.0448113	0.0141509	0.0283019	0.0235849	0.0353774	0.0117925	0.537736	0.426887	0.57783	0.0212264	0.0283019	0.00707547	0.0141509	0.0235849	0.0188679
ENSG00000066933.16	0.571087	-5.2103	-2.02778	12.9661	0.0419772	0.0137309	0.0400157	0.0325618	0.0215771	0.0117693	0.00196155	0.0137309	0.0251079	0.0172617	0.011377	0.017654	0.0105924	0.0117693	0.0200078	0.0298156	0.0223617	0.00980777	0.0309925	0.0149078	0.0192232	0.00706159	0.00117693	0.0145155	0.0109847	0.00863084	0.00666928	0.00549235	0.0137309	0.0129463	0.0188309	0.0235386	0.0478619	0.0160847	0.0329541	0.0337387	0.496273	0.369557	0.400942	0.0141232	0.0145155	0.00156924	0.023931	0.017654	0.00627697
ENSG00000067057.17	-0.424078	-5.84178	1.35202	11.3581	0.0216561	0.0305732	0.0318471	0.00764331	0.00509554	0.0356688	0.0101911	0.00509554	0.0101911	0.0152866	0.0140127	0.00764331	0.00127389	0.0496815	0.0305732	0.0152866	0.0089172	0.0152866	0.0318471	0.00127389	0.00764331	0.0127389	0.00636943	0.00254777	0.00509554	0.0152866	0.0127389	0.00382166	0.00254777	0.0191083	0.0458599	0.00636943	0.0140127	0.0318471	0.0458599	0.0216561	0.578344	0.429299	0.750318	0.0140127	0.0522293	0.011465	0.0152866	0.0165605	0.0471338
ENSG00000067064.11	1.04096	-5.47584	0.680183	9.9571	0.0385965	0.0210526	0.0280702	0.0421053	0.00350877	0.0105263	0.0105263	0.0105263	0.0140351	0.0105263	0.0105263	0.0175439	0.0105263	0.0140351	0.0175439	0.0491228	0.0140351	0.0105263	0.0245614	0.0245614	0.0210526	0.00701754	0.00701754	0.00701754	0.0140351	0.00701754	0.0140351	0.00350877	0.0140351	0.0105263	0.0280702	0.0175439	0.0491228	0.0175439	0.0350877	0.0210526	0.529825	0.37193	0.42807	0.0210526	0.0175439	0.0245614	0.0210526	0.0210526	0.0105263
ENSG00000067066.17	0.273891	-4.57223	-0.234815	11.6896	0.0395034	0.0259594	0.0383747	0.0316027	0.0146727	0.0124153	0.00112867	0.01693	0.0451467	0.0191874	0.0158014	0.0214447	0.0146727	0.0112867	0.0214447	0.0191874	0.030474	0.013544	0.0214447	0.013544	0.023702	0.013544	0.00564334	0.0158014	0.00564334	0.00225734	0.00112867	0.00451467	0.00677201	0.0124153	0.023702	0.00564334	0.0632054	0.023702	0.0395034	0.0259594	0.479684	0.399549	0.43228	0.0180587	0.00564334	0.00112867	0.00790068	0.0180587	0.00902935
ENSG00000067082.15	-0.538216	-3.17898	0.857502	9.99859	0.028169	0.0140845	0.0352113	0.00352113	0.00352113	0.0316901	0.0105634	0.00704225	0.00704225	0.0492958	0.0316901	0.00704225	0.00352113	0.0176056	0.0105634	0.00704225	0.00704225	0.0422535	0.0211268	0	0.0140845	0.0246479	0.0105634	0.0176056	0.00352113	0.00352113	0.0105634	0.00704225	0.00352113	0.0176056	0.0422535	0.00352113	0.0422535	0.0316901	0.0492958	0.0140845	0.492958	0.489437	0.683099	0.00704225	0.0176056	0.00352113	0.00352113	0.0105634	0.0176056
ENSG00000067113.17	0.50572	-6.03126	0.221854	9.98157	0.0245614	0.0105263	0.0175439	0.0210526	0.0140351	0.0140351	0.00350877	0.0245614	0.0175439	0.0105263	0.0140351	0.00701754	0.0210526	0.0175439	0.0140351	0.0385965	0.0105263	0.0245614	0.0105263	0.0105263	0.0105263	0.00701754	0.00701754	0.0175439	0.0105263	0.00350877	0.00701754	0	0	0.0140351	0.0315789	0.0245614	0.0280702	0.0175439	0.0105263	0.0315789	0.466667	0.4	0.431579	0.0210526	0.0210526	0.00350877	0.0175439	0.0280702	0.0140351
ENSG00000067141.17	-0.789987	-6.91242	0.0257382	12.1186	0.0273598	0.0143639	0.0191518	0.0294118	0.0239398	0.0246238	0.00341997	0.0253078	0.0109439	0.0205198	0.00683995	0.0198358	0.00752394	0.0198358	0.0218878	0.0259918	0.0143639	0.0136799	0.0212038	0.0150479	0.0362517	0.0157319	0.00683995	0.0300958	0.0109439	0.00683995	0.00615595	0.00341997	0.00478796	0.00957592	0.0246238	0.0136799	0.0321477	0.0177839	0.0225718	0.0335157	0.54104	0.456908	0.448016	0.0170999	0.0184679	0.00547196	0.0225718	0.0191518	0.0136799
ENSG00000067167.8	0.533736	-6.65766	0.0352358	10.1421	0.0453333	0.0133333	0.024	0.032	0.0186667	0.008	0.00266667	0.0266667	0.0106667	0.0133333	0.0106667	0.00533333	0.008	0.0186667	0.0266667	0.0373333	0.008	0.016	0.0293333	0.016	0.0133333	0.008	0	0.00533333	0.00533333	0.00533333	0.00266667	0.00266667	0.008	0.0133333	0.0346667	0.0426667	0.0346667	0.008	0.008	0.0106667	0.464	0.333333	0.421333	0.024	0.00533333	0.0133333	0.032	0.0186667	0.0106667
ENSG00000067177.15	-0.535639	-6.02071	-0.620724	11.8626	0.0261438	0.00980392	0.0245098	0.0179739	0.0155229	0.0212418	0.000816993	0.0187908	0.00980392	0.0163399	0.00571895	0.0196078	0.00816993	0.0253268	0.0294118	0.0196078	0.0163399	0.0163399	0.0351307	0.0114379	0.0106209	0.0138889	0.000816993	0.0220588	0.0130719	0.00408497	0.00735294	0.0106209	0.0106209	0.0171569	0.0351307	0.0220588	0.0400327	0.0163399	0.0277778	0.0375817	0.560458	0.388889	0.466503	0.0220588	0.0187908	0.00163399	0.0236928	0.0220588	0.0130719
ENSG00000067182.7	-0.0785257	-4.88232	-0.190291	10.8533	0.0153509	0.0241228	0.0285088	0.0131579	0.00877193	0.0350877	0.0109649	0.0131579	0.0109649	0.0219298	0.00877193	0.0153509	0.00219298	0.0131579	0.0109649	0.0131579	0.00877193	0.0175439	0.0241228	0.00438596	0.0153509	0.0482456	0.00877193	0.00877193	0.00219298	0.0219298	0.0153509	0	0.0109649	0.0307018	0.0526316	0.0175439	0.0153509	0.0372807	0.0504386	0.00877193	0.559211	0.475877	0.717105	0.00438596	0.0175439	0.0153509	0.00657895	0.0131579	0.0219298
ENSG00000067191.16	0.243078	-2.20541	-2.02833	11.007	0.0183639	0.0217028	0.0383973	0.015025	0.0116861	0.0250417	0.0100167	0.0066778	0	0.0300501	0.00834725	0.0066778	0.00166945	0.0317195	0.0166945	0.00834725	0.0066778	0.0133556	0.0367279	0.00500835	0.0233723	0.0383973	0.00834725	0.0133556	0.0100167	0.0250417	0.0217028	0.0033389	0.00166945	0.0116861	0.0450751	0.0100167	0.0183639	0.0350584	0.0584307	0.0200334	0.604341	0.470785	0.709516	0.015025	0.0350584	0.0066778	0.0166945	0.015025	0.0350584
ENSG00000067208.14	0.0915299	-6.15976	-1.05684	11.352	0.0431566	0.0197287	0.0295931	0.0197287	0.0172626	0.00986436	0.00246609	0.0147965	0.0246609	0.00863132	0.0110974	0.0246609	0.0172626	0.00986436	0.0357583	0.0197287	0.0295931	0.0110974	0.0406905	0.0160296	0.0172626	0.00493218	0.00123305	0.00863132	0.00616523	0.00493218	0.00246609	0.00616523	0.00986436	0.00986436	0.0135635	0.0369914	0.0776819	0.0110974	0.0308261	0.0308261	0.519112	0.341554	0.367448	0.027127	0.00739827	0.00123305	0.0209618	0.0135635	0.00616523
ENSG00000067221.14	0.981802	-1.03505	-1.13964	10.2432	0.00250627	0.0150376	0.0325815	0.00250627	0.0150376	0.0200501	0	0.0075188	0.00501253	0.0225564	0.0175439	0.0100251	0	0.0175439	0.0350877	0.0100251	0.0075188	0.00501253	0.0426065	0.00250627	0.0075188	0.0325815	0.0175439	0.0175439	0.00501253	0.0150376	0.0200501	0	0.0075188	0.0250627	0.0927318	0.00250627	0.00250627	0.0325815	0.0401003	0.0175439	0.656642	0.451128	0.784461	0.0100251	0.0576441	0.00501253	0.0125313	0.0225564	0.0325815
ENSG00000067225.18	0.258598	-6.60798	1.13844	10.8265	0.0093985	0.018797	0.0601504	0.0131579	0.0112782	0.018797	0.0075188	0.0169173	0.0018797	0.0131579	0.0056391	0.0075188	0.0018797	0.0469925	0.0300752	0.0244361	0.0018797	0.0112782	0.0263158	0.0112782	0.0075188	0.018797	0.0018797	0.0169173	0.0075188	0.0169173	0.0131579	0.0131579	0.0037594	0.0131579	0.0394737	0.0056391	0.0206767	0.0281955	0.0488722	0.0263158	0.595865	0.415414	0.663534	0.0112782	0.0469925	0.0056391	0.037594	0.0206767	0.0281955
ENSG00000067248.10	0.542953	-5.58905	-0.355332	12.0095	0.0525547	0.00948905	0.0321168	0.0357664	0.020438	0.0109489	0.00364964	0.0138686	0.0211679	0.00656934	0.0124088	0.0167883	0.010219	0.0124088	0.0160584	0.0313869	0.0270073	0.00583942	0.0262774	0.0160584	0.0145985	0.00656934	0.00145985	0.0240876	0.00875912	0.00145985	0.00437956	0.00510949	0.0131387	0.00875912	0.0153285	0.0262774	0.0649635	0.0109489	0.0218978	0.0350365	0.516058	0.360584	0.329927	0.0248175	0.0218978	0.00218978	0.0226277	0.020438	0.010219
ENSG00000067334.14	0.89859	-3.69121	-0.298915	11.163	0.0528402	0.011889	0.0462351	0.0462351	0.0303831	0.01321	0.00264201	0.0264201	0.0303831	0.0171731	0.01321	0.0356671	0.010568	0.00924703	0.01321	0.0224571	0.0211361	0.00660502	0.0237781	0.010568	0.015852	0.00660502	0.00264201	0.00924703	0.00660502	0.00264201	0.001321	0	0.00792602	0.00264201	0.014531	0.011889	0.0686922	0.0198151	0.0317041	0.0475561	0.46103	0.404227	0.334214	0.0237781	0.011889	0.00396301	0.0224571	0.014531	0.00660502
ENSG00000067365.14	-0.45997	-2.23401	-0.438885	10.4798	0.00740741	0.0148148	0.0246914	0.00493827	0.0271605	0.0197531	0.00740741	0.0123457	0.0197531	0.017284	0.00740741	0.00740741	0.00740741	0.0197531	0.017284	0.00740741	0.0123457	0.0271605	0.0296296	0.00987654	0.0148148	0.0123457	0.00493827	0.0123457	0.0123457	0.00740741	0.00740741	0	0.00493827	0.0419753	0.054321	0.00246914	0.0246914	0.0444444	0.0395062	0.0395062	0.634568	0.424691	0.634568	0.0271605	0.0419753	0.00740741	0.017284	0.0123457	0.0222222
ENSG00000067369.13	0.490496	-4.91289	-0.2755	12.58	0.0252781	0.0116279	0.0278059	0.0171891	0.0227503	0.0146613	0.00455005	0.0212336	0.0121335	0.0176946	0.00707786	0.0308392	0.00556117	0.012639	0.0166835	0.0176946	0.0166835	0.00758342	0.0394338	0.012639	0.0242669	0.0136502	0.00151668	0.0374115	0.00758342	0.00303337	0.00353893	0.00556117	0.00455005	0.0116279	0.0166835	0.0141557	0.0626896	0.0192113	0.0434783	0.0419616	0.57179	0.449444	0.423155	0.0182002	0.0156724	0.00101112	0.0202224	0.020728	0.00960566
ENSG00000067533.6	0.998368	-5.28475	0.491615	9.73132	0.0636042	0.00706714	0.0742049	0.0282686	0.0176678	0.00353357	0.00353357	0.0282686	0.024735	0.0106007	0.0106007	0.0353357	0.0106007	0.00706714	0.0424028	0.00706714	0.0141343	0.00353357	0.0141343	0.00353357	0.0212014	0.00353357	0.00353357	0.00706714	0	0	0	0.0141343	0.00706714	0.00353357	0.0176678	0.00353357	0.0777385	0.0424028	0.0318021	0.0565371	0.515901	0.385159	0.388693	0.0212014	0.0176678	0.00353357	0.0318021	0.024735	0.00706714
ENSG00000067560.12	0.200647	-8.27202	0.766942	9.49586	0.0257732	0.0206186	0.0618557	0.0103093	0.0206186	0.0154639	0.00515464	0	0.0206186	0.0103093	0.0154639	0.00515464	0.0103093	0.0309278	0.0309278	0.0103093	0.00515464	0.00515464	0.0206186	0.00515464	0.0206186	0.0206186	0.00515464	0.0103093	0	0.00515464	0.0154639	0.00515464	0.00515464	0.0103093	0.0257732	0.0103093	0.0360825	0.0154639	0.0463918	0.0618557	0.551546	0.376289	0.551546	0.0154639	0.0154639	0	0.0412371	0.0206186	0.0103093
ENSG00000067596.12	0.172986	-5.5279	0.387346	11.914	0.029484	0.01638	0.044226	0.015561	0.018018	0.02457	0.001638	0.01638	0.018018	0.013104	0.012285	0.00900901	0.003276	0.02457	0.033579	0.02457	0.00982801	0.00982801	0.034398	0.00655201	0.022113	0.013104	0.002457	0.018018	0.015561	0.00819001	0.019656	0.00655201	0.004095	0.01638	0.036036	0.012285	0.039312	0.030303	0.041769	0.035217	0.556921	0.390663	0.572482	0.011466	0.02457	0.004914	0.020475	0.00900901	0.017199
ENSG00000067606.17	-1.24761	-5.0375	-0.265459	10.9462	0.0151771	0.0202361	0.0421585	0.00505902	0.0134907	0.0185497	0.00674536	0.00337268	0.0084317	0.0219224	0.0252951	0.00168634	0.00505902	0.0438449	0.0252951	0.0118044	0.0084317	0.0185497	0.0337268	0.0118044	0.0134907	0.0134907	0.0118044	0.0151771	0	0.0151771	0.0134907	0.00505902	0.00168634	0.0269815	0.0455312	0.00674536	0.0151771	0.0674536	0.0573356	0.0168634	0.564924	0.379427	0.763912	0.00168634	0.0269815	0.0134907	0.00337268	0.0168634	0.0252951
ENSG00000067704.10	-0.640279	-7.06963	-0.39514	11.5699	0.0384995	0.011846	0.0315893	0.0217177	0.0138203	0.00987167	0.00987167	0.0197433	0.011846	0.00987167	0.00789733	0.0138203	0.0157947	0.011846	0.023692	0.0256663	0.0128332	0.00691017	0.0217177	0.0157947	0.011846	0.011846	0.0088845	0.029615	0.00691017	0.00691017	0.00493583	0.00789733	0.0029615	0.00691017	0.017769	0.0266535	0.0454097	0.0148075	0.023692	0.035538	0.520237	0.4077	0.402764	0.0256663	0.0148075	0.005923	0.0207305	0.0227048	0.0108588
ENSG00000067715.14	-0.824502	-6.52307	0.397708	10.3106	0.0543735	0.0260047	0.0780142	0.0165485	0.0189125	0.0141844	0.00236407	0.0189125	0	0.00945626	0.00472813	0.0070922	0.00472813	0.0141844	0.0260047	0.0236407	0.0118203	0.00945626	0.0212766	0.0118203	0.0118203	0.00945626	0.00472813	0.0236407	0.0070922	0.00236407	0	0.00472813	0.00472813	0.00236407	0.0472813	0.0118203	0.0401891	0.0165485	0.0425532	0.0449173	0.534279	0.307329	0.524823	0.0118203	0.035461	0.00472813	0.0118203	0.0189125	0.0189125
ENSG00000067829.19	-0.284519	-4.29577	1.6012	10.4231	0.00761421	0.0482234	0.0431472	0.0177665	0.0126904	0.0304569	0.0101523	0.00253807	0	0.0203046	0.0101523	0.00761421	0.00253807	0.0558376	0.0329949	0.0126904	0.00253807	0.0304569	0.0203046	0.0101523	0.0177665	0.0126904	0.00761421	0.00507614	0.00253807	0.0228426	0.0152284	0.00507614	0.00253807	0.0203046	0.0431472	0.0126904	0.0152284	0.0228426	0.0431472	0.0126904	0.586294	0.403553	0.779188	0.00761421	0.0583756	0.0203046	0.0126904	0.00507614	0.0406091
ENSG00000067836.12	-0.529607	-4.66202	0.637725	10.0498	0.00347222	0.0416667	0.0451389	0	0.00347222	0.03125	0.0138889	0.0104167	0.0104167	0.0347222	0	0	0	0.0243056	0.0243056	0.00347222	0.00694444	0.0173611	0.0659722	0.0104167	0.00347222	0.0243056	0.00694444	0.00694444	0.00347222	0.0138889	0.0208333	0	0.00347222	0.0451389	0.0868056	0.00347222	0	0.03125	0.0486111	0.0104167	0.621528	0.385417	0.885417	0.00694444	0.0555556	0.0208333	0.0104167	0	0.0277778
ENSG00000067900.8	0.676734	-6.12228	-1.59599	12.0081	0.0619926	0.0147601	0.0383764	0.0450185	0.0184502	0.00664207	0.00295203	0.0169742	0.0309963	0.00885609	0.00664207	0.0132841	0.0103321	0.00664207	0.0287823	0.0191882	0.0295203	0.00738007	0.0302583	0.0132841	0.00664207	0.00221402	0	0.0162362	0.0132841	0	0.00516605	0.00369004	0.0110701	0.00811808	0.0169742	0.0191882	0.0789668	0.0206642	0.0376384	0.0450185	0.500369	0.296679	0.333579	0.0191882	0.00738007	0.00221402	0.0236162	0.0132841	0.00369004
ENSG00000067955.15	0.055587	-5.32941	0.667902	10.1111	0.00546448	0.010929	0.0382514	0.010929	0.0273224	0.00546448	0.00546448	0.00546448	0.0382514	0.0218579	0.0218579	0	0	0.010929	0.0218579	0.0163934	0.0163934	0.00546448	0.0546448	0.00546448	0	0.0218579	0.010929	0.00546448	0.0163934	0.0382514	0.0163934	0	0	0.010929	0.0382514	0	0.0491803	0.0273224	0.0765027	0.0273224	0.601093	0.420765	0.590164	0.0273224	0.0273224	0	0.0163934	0.0163934	0.0327869
ENSG00000067992.15	-0.468766	-6.40599	0.249492	10.2912	0.0360577	0.0192308	0.0336538	0.0288462	0.0120192	0.0120192	0.00240385	0.0192308	0.0264423	0.0120192	0.00240385	0.0144231	0.00480769	0.0168269	0.0264423	0.0192308	0.0144231	0.00721154	0.0192308	0.00961538	0.0144231	0.0144231	0.00961538	0.03125	0.00480769	0.0144231	0.00961538	0.00480769	0.00961538	0.00721154	0.0408654	0.0264423	0.0408654	0.0168269	0.0240385	0.0384615	0.519231	0.358173	0.435096	0.0120192	0.00961538	0.00721154	0.0240385	0.0144231	0.00240385
ENSG00000068001.14	-2.93061	-6.21055	-0.252773	10.4747	0.00843882	0.0147679	0.00843882	0.0147679	0.0232068	0.0274262	0.00632911	0.0021097	0	0.0189873	0.00632911	0.0189873	0.0021097	0.0105485	0.0105485	0.00843882	0.00632911	0.0168776	0.0443038	0.021097	0.0168776	0.021097	0.0021097	0.0189873	0.00632911	0.0379747	0.0189873	0.0126582	0.00632911	0.0274262	0.0485232	0.00843882	0.0021097	0.035865	0.0400844	0.0126582	0.64135	0.481013	0.689873	0.0253165	0.0421941	0.0126582	0.0147679	0.00421941	0.0274262
ENSG00000068024.16	-0.393879	-4.10356	0.0583315	11.7707	0.0143885	0.0226105	0.032888	0.00513875	0.0102775	0.0184995	0.0143885	0.00308325	0.00822199	0.0298047	0.0102775	0.00822199	0.00102775	0.0174717	0.0184995	0.004111	0.00513875	0.0349435	0.0668037	0.00308325	0.012333	0.04111	0.0154162	0.0102775	0.00102775	0.0133607	0.0184995	0.004111	0.004111	0.0236382	0.0585817	0.012333	0.0143885	0.024666	0.0626927	0.00924974	0.655704	0.445015	0.792395	0.0133607	0.0421377	0.0174717	0.0143885	0.0113052	0.0359712
ENSG00000068028.17	0.196116	-2.27983	0.443865	10.2082	0	0.0184502	0.0590406	0.00738007	0.0147601	0.0110701	0.00738007	0.00369004	0	0.0332103	0.0110701	0.0110701	0	0.0221402	0.0147601	0.00738007	0.0147601	0.0147601	0.0405904	0.00738007	0.00738007	0.0258303	0.00369004	0.0184502	0.00738007	0.0369004	0.0295203	0.0110701	0.0110701	0.0184502	0.0590406	0.00738007	0.0147601	0.0369004	0.0774908	0.0184502	0.616236	0.409594	0.756458	0.0110701	0.0258303	0.0110701	0.0147601	0.00369004	0.0221402
ENSG00000068078.18	-1.11274	-5.06945	-0.752916	11.3454	0.00619579	0.0210657	0.039653	0.00619579	0.00991326	0.0223048	0.016109	0.00495663	0	0.0173482	0.00495663	0.00619579	0	0.023544	0.0210657	0.00371747	0	0.0210657	0.0322181	0.00371747	0.00743494	0.0384139	0.0148699	0.0086741	0.00371747	0.0173482	0.0260223	0.00247831	0.00123916	0.0173482	0.0718711	0.00247831	0.00371747	0.0532838	0.0619579	0.00495663	0.64684	0.454771	0.872367	0.00619579	0.0458488	0.0198265	0.00991326	0.00247831	0.047088
ENSG00000068079.7	0.224691	-5.42425	0.64909	9.76155	0.00692042	0.0138408	0.0346021	0.00346021	0.00692042	0.0207612	0.00346021	0.00692042	0.0103806	0.00692042	0.0207612	0.0103806	0	0.0380623	0.0242215	0.00346021	0.017301	0.017301	0.0657439	0.00346021	0.017301	0.0311419	0.0103806	0.017301	0.00346021	0.00692042	0.017301	0.00346021	0.0103806	0.017301	0.0761246	0.00692042	0.00346021	0.0276817	0.0692042	0.0207612	0.67128	0.377163	0.730104	0.00346021	0.0242215	0.00346021	0.017301	0.017301	0.0311419
ENSG00000068097.14	0.816596	-4.59949	0.353636	11.8533	0.0321489	0.0101523	0.0194585	0.0245347	0.0160745	0.0118443	0.00253807	0.0169205	0.0126904	0.0186125	0.00761421	0.0169205	0.0118443	0.0160745	0.0262267	0.0160745	0.0143824	0.0118443	0.0389171	0.00676819	0.0194585	0.0109983	0.00676819	0.0211506	0.00761421	0.00592217	0.00507614	0.00253807	0.00930626	0.0194585	0.0321489	0.0262267	0.0313029	0.0186125	0.0245347	0.0219966	0.538917	0.435702	0.476311	0.0338409	0.0279188	0.00169205	0.0245347	0.0211506	0.0152284
ENSG00000068120.15	0.274068	-4.12656	0.182025	10.8001	0.00884956	0.0106195	0.0300885	0.0106195	0.0106195	0.0176991	0.0123894	0.00884956	0.00530973	0.0300885	0.00884956	0.00884956	0.00530973	0.0283186	0.0123894	0.0141593	0.00530973	0.0176991	0.0477876	0.0123894	0.0141593	0.0283186	0.0141593	0.0123894	0.00884956	0.0141593	0.0123894	0.0106195	0.00884956	0.0300885	0.0637168	0.0123894	0.019469	0.0247788	0.040708	0.0212389	0.647788	0.410619	0.699115	0.00353982	0.0442478	0.00707965	0.0230088	0.00884956	0.0265487
ENSG00000068137.15	-2.254	-3.92866	-0.213698	11.2981	0.00632111	0.00505689	0.00884956	0.00126422	0.00126422	0.0240202	0.0101138	0.00758534	0.00379267	0.0303413	0.0139064	0.00632111	0.00126422	0.00884956	0.0101138	0.00505689	0.00632111	0.0164349	0.0366625	0.00126422	0.0164349	0.0417193	0.0278129	0.0151707	0.00884956	0.0265487	0.0391909	0.00505689	0.00632111	0.034134	0.0834387	0.00505689	0.0139064	0.0379267	0.0543616	0.00252845	0.734513	0.562579	0.793932	0.0101138	0.045512	0.0303413	0.0214918	0.0164349	0.034134
ENSG00000068305.17	0.0745656	-5.54964	0.207713	10.6944	0.0180723	0.0261044	0.0200803	0.0281124	0.0200803	0.0200803	0.00200803	0.0220884	0.0160643	0.0401606	0.00803213	0.0240964	0.0060241	0.0120482	0.0341365	0.0140562	0.0200803	0.0060241	0.0502008	0.0060241	0.0502008	0.0160643	0.0140562	0.0361446	0.0120482	0.00401606	0.00803213	0.00200803	0.0060241	0.0140562	0.0160643	0.0200803	0.0200803	0.0200803	0.0120482	0.0281124	0.532129	0.5	0.467871	0.0120482	0.0140562	0.00200803	0.0200803	0.0240964	0.0200803
ENSG00000068308.13	-0.592803	-4.57483	0.812452	10.7457	0.0184162	0.0184162	0.0313076	0.014733	0.0165746	0.00552486	0	0.0092081	0.00184162	0.0128913	0.00184162	0.014733	0.00552486	0.0128913	0.0257827	0.0110497	0.0092081	0.0092081	0.0405157	0.0165746	0.0184162	0.0313076	0.0184162	0.0276243	0.0092081	0.00736648	0.0257827	0.0110497	0.0092081	0.00736648	0.0202578	0.00552486	0.0165746	0.0405157	0.053407	0.0110497	0.666667	0.506446	0.646409	0.0220994	0.0460405	0.0202578	0.0257827	0.00368324	0.0552486
ENSG00000068323.17	-0.280197	-3.88814	-0.653014	10.7557	0.00868056	0.0190972	0.0243056	0.00694444	0.0121528	0.0173611	0.00694444	0.00868056	0	0.0364583	0.0138889	0.0121528	0.00347222	0.0208333	0.0138889	0.0138889	0.00347222	0.0121528	0.0555556	0.00868056	0.0260417	0.0364583	0.0104167	0.0260417	0.00694444	0.0190972	0.015625	0.00694444	0.00520833	0.0243056	0.0659722	0.0121528	0.0190972	0.0243056	0.0607639	0.0173611	0.659722	0.496528	0.694444	0.0138889	0.0486111	0.0121528	0.0243056	0.0104167	0.0243056
ENSG00000068354.16	-1.39352	-4.97434	-0.456635	11.0471	0.011611	0.011611	0.0217707	0.00290276	0.00870827	0.011611	0.00435414	0.00870827	0.00145138	0.0188679	0.0101597	0.00725689	0.00145138	0.0188679	0.0232221	0.00290276	0.011611	0.0275762	0.0275762	0.00725689	0.0246734	0.030479	0.00435414	0.0217707	0.0145138	0.0217707	0.0174165	0.00580552	0.00580552	0.0290276	0.0624093	0.00725689	0.0101597	0.0406386	0.0522496	0.0275762	0.661829	0.45283	0.677794	0.00725689	0.04209	0.0101597	0.0246734	0.0130624	0.0290276
ENSG00000068366.20	0.806508	-6.21587	0.480629	11.0614	0.0491573	0.0168539	0.0407303	0.0323034	0.0196629	0.0126404	0.00140449	0.0238764	0.00983146	0.00983146	0.00983146	0.0154494	0.0154494	0.0196629	0.0308989	0.0379213	0.00842697	0.00561798	0.0182584	0.011236	0.0182584	0.00561798	0.00561798	0.0224719	0.00842697	0.00421348	0	0.00140449	0.0126404	0.00561798	0.0266854	0.0238764	0.0491573	0.0210674	0.0168539	0.0210674	0.481742	0.375	0.386236	0.0224719	0.0140449	0	0.0238764	0.0365169	0.0140449
ENSG00000068383.19	-1.14804	-7.02555	-0.321873	10.4398	0.0266344	0.0338983	0.0532688	0.00726392	0.00726392	0.0169492	0.0145278	0	0.00968523	0.0121065	0.00484262	0.00484262	0.00242131	0.0217918	0.0266344	0.00726392	0	0.0242131	0.031477	0.0121065	0.00484262	0.0145278	0.0121065	0.00726392	0.00968523	0.00484262	0.0193705	0.00242131	0.00484262	0.0169492	0.0338983	0.00726392	0.0217918	0.0484262	0.0508475	0.0169492	0.527845	0.341404	0.726392	0.00968523	0.0363196	0.0121065	0.00968523	0.00968523	0.0145278
ENSG00000068394.11	-0.240224	-6.01154	1.54556	10.4838	0.0167715	0.0146751	0.033543	0.0146751	0.00838574	0.0209644	0.00628931	0.0146751	0.0104822	0.0125786	0.0188679	0.0104822	0.00209644	0.0146751	0.0230608	0.00628931	0.0146751	0.0104822	0.0377358	0.00419287	0.0251572	0.0293501	0.00419287	0.0209644	0.00628931	0.00838574	0.0314465	0.00838574	0.00209644	0.0146751	0.0419287	0.00838574	0.0293501	0.033543	0.0524109	0.0314465	0.662474	0.454927	0.651992	0.0146751	0.0314465	0.0104822	0.0188679	0.0167715	0.0356394
ENSG00000068400.13	-0.147659	-3.99973	0.937013	11.3032	0.0142518	0.0166271	0.064133	0.00950119	0.0142518	0.0130641	0.00118765	0.00593824	0.00356295	0.0344418	0.00712589	0.0118765	0.00118765	0.0106888	0.023753	0.00475059	0.0213777	0.0106888	0.087886	0.00593824	0.00831354	0.00593824	0.00118765	0.00475059	0.00593824	0.00831354	0.0344418	0.00831354	0.0106888	0.0273159	0.0617577	0.0118765	0.0498812	0.02019	0.102138	0.0213777	0.675772	0.337292	0.684086	0.0249406	0.0308789	0.00356295	0.0285036	0.00593824	0.0106888
ENSG00000068438.15	0.21955	-4.73951	0.474467	9.95274	0.00606061	0.00909091	0.0424242	0.00606061	0.00909091	0.0151515	0.0121212	0.00606061	0.0030303	0.0363636	0.00606061	0.00606061	0.0030303	0.0333333	0.0151515	0.00606061	0.0121212	0.00909091	0.0575758	0.00909091	0.0272727	0.0333333	0.0030303	0.0212121	0.0030303	0.0151515	0.0151515	0.0030303	0.0151515	0.0181818	0.0636364	0	0.00909091	0.0484848	0.030303	0.0272727	0.633333	0.433333	0.712121	0.00606061	0.0393939	0.0030303	0.0272727	0.0030303	0.0363636
ENSG00000068489.12	0.669868	-4.75552	-0.175221	10.2009	0.066482	0.0166205	0.0304709	0.0166205	0.033241	0.0221607	0.00277008	0.0166205	0.0277008	0.0249307	0.00831025	0.0221607	0.0193906	0.0166205	0.0166205	0.00831025	0.0138504	0.0110803	0.0360111	0.00554017	0.0581717	0.0138504	0.00277008	0.0554017	0.0110803	0	0.00554017	0.00277008	0.0138504	0.00831025	0.033241	0.0249307	0.033241	0.00831025	0.00277008	0.0221607	0.487535	0.473684	0.376731	0.0138504	0.0166205	0	0.0110803	0.0193906	0
ENSG00000068650.18	-0.638507	-5.49268	-0.75837	11.8918	0.0237885	0.0246696	0.0299559	0.0114537	0.0140969	0.0202643	0.0167401	0.00969163	0.0105727	0.0220264	0.0176211	0.00704846	0.00881057	0.0378855	0.0229075	0.0167401	0.0061674	0.0132159	0.0352423	0.00792952	0.00792952	0.014978	0.00440529	0.00528634	0.00792952	0.00704846	0.00704846	0.000881057	0.00176211	0.0273128	0.0493392	0.014978	0.0237885	0.0387665	0.0414097	0.0105727	0.512775	0.35859	0.672247	0.014978	0.0202643	0.00704846	0.0114537	0.0185022	0.015859
ENSG00000068654.16	0.231692	-4.54345	0.88325	12.3343	0.0238234	0.0278908	0.040093	0.0122022	0.0139454	0.0185938	0.00581058	0.00987798	0.00929692	0.0156886	0.0145264	0.00871586	0.0040674	0.0226612	0.0290529	0.0180128	0.00813481	0.0191749	0.0418361	0.00639163	0.0133643	0.0214991	0.0040674	0.0122022	0.010459	0.0122022	0.0116212	0.00290529	0.00639163	0.020337	0.0528762	0.010459	0.0284718	0.0244044	0.0552005	0.0220802	0.571761	0.377106	0.661243	0.0116212	0.0296339	0.00581058	0.0168507	0.0133643	0.0273097
ENSG00000068697.7	0.713253	-7.95839	0.863882	9.45738	0.0213675	0.0384615	0.00854701	0.00854701	0	0.0213675	0.0042735	0.00854701	0.00854701	0.00854701	0	0.0213675	0.0042735	0.0299145	0.042735	0.0384615	0.00854701	0	0.00854701	0.00854701	0.0299145	0.0042735	0.0042735	0.034188	0.00854701	0.00854701	0.0128205	0	0.0128205	0.017094	0.034188	0.017094	0.0299145	0.017094	0.00854701	0.017094	0.465812	0.363248	0.517094	0.0128205	0.0299145	0	0.0213675	0.0042735	0.0042735
ENSG00000068724.17	-0.410861	-5.04242	-0.504897	11.464	0.0139697	0.0197905	0.0419092	0.00465658	0.00349243	0.0197905	0.00814901	0.00814901	0.00465658	0.0256112	0.0104773	0.00931315	0.00116414	0.0267753	0.0384168	0.00116414	0.00232829	0.0232829	0.0500582	0.00814901	0.00349243	0.0186263	0.00698487	0.00814901	0.00582072	0.0104773	0.0197905	0.00116414	0.00465658	0.0349243	0.0896391	0.00698487	0.0186263	0.0174622	0.0745052	0.0151339	0.621653	0.386496	0.792782	0.0116414	0.0523865	0.0139697	0.016298	0.00698487	0.0337602
ENSG00000068745.15	0.362365	-4.45587	0.602704	10.9061	0.0351288	0.0163934	0.0468384	0.0117096	0.0163934	0.0140515	0	0.00936768	0.00234192	0.0163934	0.0117096	0.0117096	0.00936768	0.0117096	0.0257611	0.0117096	0.00702576	0.0163934	0.0444965	0.0210773	0.00936768	0.0140515	0	0.0117096	0.00702576	0.0187354	0.00936768	0.00936768	0.00936768	0.0210773	0.0327869	0.00936768	0.0351288	0.0257611	0.0655738	0.0257611	0.576112	0.34192	0.611241	0.0187354	0.0163934	0	0.0140515	0.00468384	0.0257611
ENSG00000068784.13	0.00221519	-5.21731	-0.534941	11.5454	0.0512048	0.0170683	0.0401606	0.0301205	0.0261044	0.00401606	0.00401606	0.0210843	0.0210843	0.0160643	0.0130522	0.0130522	0.0140562	0.0160643	0.0170683	0.0351406	0.0140562	0.00401606	0.0331325	0.0130522	0.0180723	0.00903614	0	0.0160643	0.00803213	0.00200803	0.00502008	0.00702811	0.0060241	0.0120482	0.0261044	0.0150602	0.0451807	0.0190763	0.0311245	0.0321285	0.501004	0.368474	0.399598	0.0230924	0.0150602	0.00301205	0.0150602	0.0251004	0.00903614
ENSG00000068796.16	0.877949	-5.75159	-0.742008	11.1293	0.0509194	0.0169731	0.0212164	0.0268741	0.0240453	0.00282885	0.00141443	0.0254597	0.029703	0.00707214	0.0155587	0.0169731	0.0127298	0.0127298	0.0226308	0.0282885	0.0325318	0.00424328	0.0226308	0.0127298	0.0226308	0.00565771	0.00141443	0.019802	0.00707214	0.00141443	0.00848656	0.0113154	0.0127298	0.00848656	0.00565771	0.019802	0.0721358	0.0169731	0.0155587	0.0480905	0.531825	0.381895	0.2843	0.0282885	0.0127298	0.00141443	0.0240453	0.0212164	0.00707214
ENSG00000068831.19	-2.0088	-2.7581	1.43489	10.9307	0.00981997	0.0294599	0.0376432	0.00163666	0.00490998	0.0163666	0.01473	0.00490998	0	0.0327332	0.00818331	0.00490998	0.00163666	0.0376432	0.0229133	0	0.00490998	0.0343699	0.0490998	0.00490998	0.0130933	0.0245499	0.00981997	0.0114566	0.00490998	0.0245499	0.0261866	0.00490998	0.00654664	0.0294599	0.0736498	0	0.00818331	0.0327332	0.0572831	0.01473	0.607201	0.396072	0.819967	0.00981997	0.0310966	0.00818331	0.00490998	0.00327332	0.0229133
ENSG00000068878.15	0.376491	-5.12314	-0.664244	12.4338	0.0319957	0.0146421	0.027115	0.0211497	0.0238612	0.016269	0.0010846	0.0140998	0.0238612	0.0103037	0.00650759	0.0146421	0.0184382	0.0113883	0.0227766	0.0238612	0.0195228	0.00921909	0.0260304	0.0200651	0.016269	0.0103037	0.0037961	0.0249458	0.010846	0.0037961	0.00488069	0.0032538	0.0168113	0.0173536	0.021692	0.0363341	0.0460954	0.0151844	0.0254881	0.0336226	0.51898	0.360629	0.390998	0.0168113	0.0113883	0.0021692	0.0146421	0.0173536	0.00813449
ENSG00000068885.15	1.39804	-5.54792	-1.70252	11.2497	0.0488432	0.0115681	0.0269923	0.0308483	0.0231362	0.00771208	0.00385604	0.0244216	0.0218509	0.0102828	0.00257069	0.0205656	0.0231362	0.0167095	0.0128535	0.0372751	0.0257069	0.00771208	0.0179949	0.0205656	0.0128535	0.00642674	0.00128535	0.0102828	0.00514139	0.00514139	0	0.00385604	0.00514139	0.00899743	0.0128535	0.0282776	0.0475578	0.00514139	0.0128535	0.0475578	0.479434	0.37018	0.293059	0.0308483	0.00771208	0.00128535	0.029563	0.0257069	0.0115681
ENSG00000068903.20	-0.256791	-4.30922	0.763501	10.4553	0.0113314	0.0141643	0.0566572	0	0.0113314	0.01983	0.00849858	0.00283286	0.00283286	0.0339943	0.0113314	0	0.00849858	0.0283286	0.0254958	0.00283286	0	0.0141643	0.0396601	0.00566572	0.0141643	0.0283286	0.00849858	0.0141643	0.00283286	0.0169972	0.0113314	0.00566572	0.00849858	0.0368272	0.0509915	0.0113314	0.0226629	0.0453258	0.0538244	0.00849858	0.569405	0.416431	0.764873	0.00566572	0.0396601	0.00849858	0.0113314	0.0141643	0.0226629
ENSG00000068912.14	-0.144195	-6.7192	-0.742874	10.5048	0.0516529	0.0103306	0.0206612	0.0247934	0.0247934	0.0103306	0	0.0268595	0.0165289	0.00413223	0.0103306	0.0165289	0.0165289	0.0123967	0.0165289	0.0227273	0.018595	0.0103306	0.0206612	0.0268595	0.0206612	0.0144628	0.00413223	0.0227273	0.00619835	0	0.00619835	0.00206612	0.0103306	0.0165289	0.0144628	0.0247934	0.0640496	0.0123967	0.035124	0.0268595	0.52686	0.380165	0.384298	0.00826446	0.00413223	0.00413223	0.0123967	0.018595	0.0247934
ENSG00000068971.14	-1.43496	-5.29378	-1.24091	10.5459	0.00803213	0.0140562	0.0481928	0.0140562	0.00803213	0.0180723	0.00401606	0.00803213	0.00401606	0.0220884	0	0.0060241	0	0.0381526	0.0160643	0.00401606	0.0100402	0.0220884	0.0522088	0.00401606	0.0100402	0.0401606	0.0060241	0.0120482	0	0.0200803	0.0281124	0.00803213	0.0100402	0.0321285	0.0742972	0.00803213	0.0100402	0.0180723	0.0823293	0.0160643	0.624498	0.349398	0.761044	0.00803213	0.0281124	0.00200803	0.0100402	0.00200803	0.0060241
ENSG00000069011.16	-1.6751	-4.30944	-0.121837	9.8857	0.0031746	0.0539683	0.0444444	0	0.0031746	0.0190476	0.015873	0.0031746	0	0.0444444	0.00634921	0.0031746	0	0.00952381	0.0380952	0	0.00634921	0.00952381	0.0380952	0.0031746	0.015873	0.0380952	0.0444444	0.0031746	0.0031746	0.015873	0.0285714	0.00952381	0.00952381	0.0285714	0.031746	0	0.0031746	0.0349206	0.0507937	0	0.571429	0.536508	0.901587	0.00634921	0.0571429	0.0126984	0.0031746	0.0031746	0.0666667
ENSG00000069248.12	0.194118	-5.68103	0.00142381	11.7616	0.0276577	0.0190147	0.0216076	0.0207433	0.011236	0.011236	0.00691443	0.0138289	0.0129646	0.0129646	0.00605013	0.0224719	0.0138289	0.0146932	0.0181504	0.0293863	0.0172861	0.00777874	0.031115	0.0138289	0.0164218	0.00518583	0.00518583	0.0155575	0.00777874	0.00432152	0.00691443	0.00345722	0.0155575	0.0155575	0.0319793	0.0190147	0.0466724	0.0190147	0.028522	0.039758	0.528954	0.386344	0.413137	0.0233362	0.0146932	0.00259291	0.0293863	0.019879	0.0103717
ENSG00000069275.13	0.35731	-6.15677	0.543814	9.51767	0.0860656	0.00409836	0.0696721	0.0163934	0.0163934	0.00409836	0.00409836	0.00819672	0.0204918	0.0122951	0.00819672	0.0245902	0	0	0.0245902	0.00409836	0.0122951	0.00409836	0.0245902	0.00409836	0.0204918	0.0327869	0.00819672	0.0204918	0.0122951	0.00819672	0.00819672	0	0.00819672	0.00409836	0	0	0.102459	0.0163934	0.045082	0.102459	0.57377	0.401639	0.385246	0.0245902	0.00409836	0.00409836	0.0163934	0.00819672	0.0204918
ENSG00000069329.18	0.766642	-6.26064	-0.0219244	11.332	0.033877	0.0188206	0.0238394	0.0263488	0.0225847	0.00627353	0.00250941	0.0100376	0.0163112	0.00627353	0.0100376	0.0125471	0.0125471	0.0175659	0.0238394	0.0326223	0.0163112	0.0100376	0.0464241	0.0163112	0.0138018	0.00376412	0.00125471	0.0188206	0.0100376	0.00627353	0.00627353	0.00501882	0.0100376	0.0175659	0.02133	0.0313676	0.0577164	0.0175659	0.0288582	0.04266	0.539523	0.307403	0.404015	0.0175659	0.00878294	0.00250941	0.0301129	0.0150565	0.00752823
ENSG00000069345.12	0.699483	-5.61931	0.562173	10.2831	0.0363196	0.0145278	0.0411622	0.0290557	0.0121065	0.00242131	0.00242131	0.00484262	0.0242131	0.0193705	0.00242131	0.0145278	0.00968523	0.00968523	0.0266344	0.0242131	0.0121065	0.00968523	0.0387409	0.0169492	0.0169492	0.00968523	0.00726392	0.0145278	0.0121065	0.00484262	0.00242131	0.0121065	0.0121065	0.00484262	0.0145278	0.0242131	0.062954	0.0242131	0.0290557	0.0338983	0.590799	0.375303	0.399516	0.0121065	0.0121065	0	0.0145278	0.0460048	0.0338983
ENSG00000069399.15	-1.39028	-4.41568	0.329242	10.4778	0	0.0285714	0.010989	0.00659341	0.00879121	0.021978	0.010989	0.0021978	0	0.0373626	0.00659341	0	0	0.0153846	0.0263736	0.0043956	0.0043956	0.0241758	0.021978	0.0043956	0.0153846	0.0659341	0.032967	0.0241758	0.00659341	0.0373626	0.021978	0.0021978	0.00659341	0.0373626	0.0637363	0.0131868	0.00659341	0.0461538	0.021978	0.0021978	0.707692	0.556044	0.802198	0.010989	0.0483516	0.0241758	0.0307692	0.010989	0.0395604
ENSG00000069424.15	-0.125097	-3.21744	0.847764	11.3399	0.0190217	0.0217391	0.0407609	0.0108696	0.00543478	0.0298913	0.013587	0.00271739	0.00815217	0.0108696	0.0108696	0.013587	0.0108696	0.0380435	0.0353261	0.0163043	0.00271739	0.013587	0.0461957	0	0.00543478	0.0190217	0.0163043	0.00271739	0.00271739	0.013587	0.0217391	0.00271739	0	0.0217391	0.0625	0.00543478	0.013587	0.013587	0.0570652	0.013587	0.543478	0.432065	0.774457	0.0108696	0.0434783	0.00543478	0.0108696	0.0217391	0.048913
ENSG00000069482.7	-0.606922	-5.97113	1.62189	8.54303	0.0241935	0.0241935	0.0241935	0.016129	0.00806452	0.016129	0	0	0	0.0403226	0.016129	0	0.00806452	0.0241935	0.0241935	0.00806452	0	0.00806452	0	0.016129	0.016129	0.016129	0.00806452	0.00806452	0.016129	0.016129	0.0241935	0	0	0.0887097	0.0564516	0.00806452	0.0322581	0.0403226	0.0322581	0.016129	0.612903	0.491935	0.725806	0.00806452	0.0967742	0.0241935	0	0.00806452	0.0483871
ENSG00000069509.6	0.580933	-7.23148	0.217188	8.87344	0.0512821	0.025641	0.0192308	0.0192308	0.00641026	0.0128205	0	0.0192308	0.025641	0	0	0.0320513	0.00641026	0.0128205	0.0192308	0.0384615	0.00641026	0.0128205	0.0448718	0.00641026	0	0.0128205	0	0.0192308	0.0128205	0	0.00641026	0	0	0.00641026	0.00641026	0.0320513	0.0512821	0.025641	0.00641026	0.0192308	0.538462	0.397436	0.358974	0.0641026	0	0.0128205	0.0128205	0.0384615	0.0384615
ENSG00000069535.14	0.257674	-8.00959	0.871201	10.611	0.0287908	0.0191939	0.0307102	0.0134357	0.0172745	0.0268714	0.00383877	0.0191939	0.0153551	0.00383877	0.0230326	0.00575816	0.00575816	0.0268714	0.0307102	0.0211132	0.00575816	0.00959693	0.0191939	0.0153551	0.0230326	0.0115163	0.00191939	0.0191939	0.00575816	0.00191939	0.00383877	0.00959693	0.0115163	0.0115163	0.0364683	0.0211132	0.0268714	0.0211132	0.0537428	0.0172745	0.548944	0.40499	0.545106	0.0191939	0.0287908	0	0.0172745	0.0307102	0.024952
ENSG00000069696.7	-2.20417	1.3435	0.900315	10.3004	0	0.0261905	0.00952381	0	0	0.0166667	0.0142857	0.0047619	0.00238095	0.0238095	0.00952381	0	0	0.0190476	0.0142857	0	0	0.0047619	0.0261905	0	0.00714286	0.0833333	0.0214286	0.00714286	0.00238095	0.047619	0.0142857	0.00714286	0.00238095	0.0428571	0.0761905	0.00238095	0	0.0404762	0.0142857	0	0.714286	0.585714	0.919048	0.00714286	0.0666667	0.0619048	0.00952381	0	0.0452381
ENSG00000069812.11	-0.507769	-3.89065	2.36066	9.27845	0	0.0172414	0.0344828	0	0	0.0114943	0.00574713	0	0.00574713	0.0402299	0	0.00574713	0	0.0114943	0.0114943	0	0	0.00574713	0.0172414	0	0.0114943	0.0574713	0.0344828	0.0287356	0	0.0632184	0.0287356	0.00574713	0.00574713	0.0114943	0.114943	0.00574713	0.00574713	0.0229885	0.0517241	0.00574713	0.724138	0.614943	0.862069	0.0229885	0.0517241	0.0574713	0.0114943	0	0.0344828
ENSG00000069849.11	-0.0416047	-5.6451	0.753588	9.91588	0.0357143	0.0357143	0.0464286	0.0142857	0.0142857	0.0142857	0.00714286	0.0142857	0.00357143	0.0142857	0.00714286	0.0107143	0.0142857	0.0107143	0.0285714	0.0214286	0.00714286	0	0.0321429	0.00714286	0.0392857	0	0.00357143	0.0285714	0.00357143	0.00357143	0	0.0107143	0.0142857	0.025	0.0142857	0.0178571	0.0321429	0.0142857	0.0142857	0.0357143	0.496429	0.357143	0.417857	0.0321429	0.0107143	0	0.0107143	0.0321429	0.00357143
ENSG00000069869.16	0.413399	-4.75134	-0.0902866	12.0715	0.0266371	0.017758	0.0255272	0.0332963	0.0210877	0.0221976	0.00332963	0.0166482	0.0377358	0.00665927	0.00776915	0.0133185	0.0188679	0.00776915	0.0188679	0.017758	0.0210877	0.00887902	0.0310766	0.0166482	0.0344062	0.00221976	0.00221976	0.0244173	0.00887902	0.00332963	0.00776915	0.00110988	0.0110988	0.00554939	0.0144284	0.0255272	0.0610433	0.0166482	0.0233074	0.0410655	0.514983	0.387347	0.36293	0.0166482	0.0122087	0.00110988	0.0144284	0.0277469	0.0133185
ENSG00000069943.10	1.45865	-2.83126	-0.757916	10.7048	0.0234234	0.018018	0.0252252	0.0162162	0.0162162	0.0144144	0	0.0288288	0.0216216	0.018018	0.00900901	0.018018	0.018018	0.00540541	0.027027	0.0306306	0.0144144	0.0216216	0.0162162	0.0252252	0.0198198	0.0126126	0.0036036	0.0126126	0.00720721	0.00540541	0.0036036	0.0036036	0.0126126	0.0126126	0.027027	0.0342342	0.0252252	0.0018018	0.0108108	0.0216216	0.428829	0.369369	0.423423	0.0144144	0.00900901	0	0.0144144	0.0144144	0.00900901
ENSG00000069956.12	1.16538	-6.56686	-4.48607	11.0815	0.0415512	0.0207756	0.0207756	0.0235457	0.00969529	0.00277008	0.00415512	0.0221607	0.0124654	0.0180055	0.0110803	0.0180055	0.0110803	0.00692521	0.0235457	0.0360111	0.0166205	0.00831025	0.0304709	0.031856	0.0180055	0.00692521	0	0.0193906	0.00277008	0	0.00554017	0.00415512	0.00692521	0.00969529	0.0277008	0.0290859	0.0595568	0.0207756	0.0360111	0.0526316	0.526316	0.322715	0.365651	0.0166205	0.00831025	0.00138504	0.0152355	0.0166205	0.00969529
ENSG00000069966.18	-0.327816	-4.56135	1.00588	10.3253	0.0225989	0.0282486	0.0338983	0.00847458	0.0112994	0.0254237	0.0112994	0.0112994	0.00564972	0.0282486	0.0112994	0.00847458	0.00282486	0.0225989	0.0282486	0.00282486	0	0.019774	0.0225989	0.0112994	0.00282486	0.0141243	0	0	0.00564972	0.0112994	0.0112994	0	0.00282486	0.019774	0.0508475	0	0.0169492	0.0338983	0.039548	0.0367232	0.536723	0.449153	0.683616	0.0112994	0.039548	0.0112994	0.0254237	0.0254237	0.0141243
ENSG00000069974.16	0.63418	-4.77551	-0.827028	9.38154	0.027027	0.0225225	0.027027	0.018018	0.0315315	0.0045045	0.00900901	0.00900901	0.0315315	0.0135135	0.00900901	0.027027	0.0225225	0.018018	0.027027	0.0135135	0.0135135	0.0045045	0.0315315	0.00900901	0.0045045	0.0045045	0.0045045	0.0045045	0.00900901	0	0.0045045	0.0045045	0.00900901	0.0135135	0.027027	0.018018	0.036036	0.0225225	0.036036	0.0495495	0.513514	0.391892	0.45045	0.027027	0.0225225	0.0045045	0.0135135	0.027027	0.018018
ENSG00000069998.12	-0.464832	-4.72686	0.634361	10.3542	0.00943396	0.0141509	0.0188679	0.0188679	0.00943396	0.0141509	0.00943396	0.00235849	0.00471698	0.0235849	0.0165094	0.00235849	0	0.0235849	0.0306604	0.00471698	0.00707547	0.0188679	0.0424528	0.00707547	0.0117925	0.0400943	0.00471698	0.0141509	0.00943396	0.0141509	0.0235849	0.00235849	0.00943396	0.0330189	0.0613208	0.00943396	0.0117925	0.0212264	0.0424528	0.0165094	0.669811	0.45283	0.740566	0.00943396	0.0330189	0.0235849	0.0306604	0.0141509	0.0377358
ENSG00000070010.19	0.349565	-3.95387	0.910251	9.85331	0.0357143	0.0324675	0.0357143	0.0227273	0.00649351	0.0227273	0.00324675	0.00324675	0.0194805	0.012987	0.00974026	0.00324675	0.00649351	0.0227273	0.0324675	0.0227273	0.0162338	0.00974026	0.0194805	0.00649351	0.00974026	0.038961	0	0.0162338	0.00324675	0.012987	0	0.00974026	0.00324675	0.00974026	0.0357143	0.0162338	0.0422078	0.0324675	0.0357143	0.0227273	0.532468	0.373377	0.584416	0.00974026	0.0194805	0	0.0194805	0.0324675	0.0292208
ENSG00000070018.9	0.247247	-6.0357	-1.37631	12.2417	0.0192069	0.0179678	0.0154895	0.0247831	0.0204461	0.0105328	0.00371747	0.0229244	0.0111524	0.0173482	0.0111524	0.0204461	0.011772	0.0148699	0.0192069	0.0328377	0.011772	0.00991326	0.0216853	0.0130112	0.0204461	0.0136307	0.00247831	0.0198265	0.0167286	0.00557621	0.00929368	0.00619579	0.00371747	0.016109	0.0136307	0.016109	0.0371747	0.0328377	0.0179678	0.0427509	0.519827	0.442379	0.433086	0.0154895	0.0192069	0.00185874	0.0229244	0.0210657	0.0167286
ENSG00000070047.12	-0.977477	-3.89733	1.35035	12.2735	0.00727273	0.0115152	0.0430303	0.0030303	0.00969697	0.0187879	0.010303	0.00545455	0.0157576	0.0430303	0.0357576	0.0133333	0.00121212	0.0175758	0.00666667	0.00363636	0.0030303	0.0163636	0.0290909	0.00545455	0.0278788	0.0412121	0.0181818	0.0181818	0.010303	0.0127273	0.0284848	0.00181818	0.00242424	0.0115152	0.0357576	0.00727273	0.0157576	0.0357576	0.0666667	0.0181818	0.621212	0.564242	0.730303	0.0139394	0.0424242	0.0193939	0.0151515	0.010303	0.0236364
ENSG00000070061.15	0.553134	-5.33503	-0.355059	11.9819	0.0307577	0.0157539	0.0285071	0.024006	0.0157539	0.0165041	0.00375094	0.0142536	0.0112528	0.0135034	0.00975244	0.0217554	0.00975244	0.00900225	0.0195049	0.0210053	0.0157539	0.012003	0.0390098	0.0187547	0.0157539	0.00825206	0.00375094	0.0157539	0.00525131	0.00300075	0.00975244	0.00150038	0.00450113	0.0202551	0.0382596	0.0202551	0.0405101	0.0195049	0.0330083	0.0345086	0.550638	0.365341	0.468867	0.0150038	0.0187547	0.00450113	0.0217554	0.0187547	0.0127532
ENSG00000070081.17	0.696962	-5.10484	0.30049	10.3387	0.0736342	0.00475059	0.0427553	0.0261283	0.0261283	0.0023753	0	0.0166271	0.0142518	0.00712589	0.0213777	0.0118765	0.0142518	0.00475059	0.0285036	0.0213777	0.0380048	0.023753	0.023753	0.0190024	0.0166271	0.0023753	0	0.0166271	0	0	0	0.00475059	0.0213777	0.00712589	0.023753	0.0213777	0.111639	0.023753	0.04038	0.0593824	0.551069	0.218527	0.342043	0.00712589	0.00475059	0.00475059	0.0166271	0.0166271	0.0023753
ENSG00000070087.14	0.511504	-9.25539	0.483721	9.42417	0.035461	0.0141844	0.0283688	0.0141844	0.0212766	0.0070922	0.0141844	0.0070922	0.0283688	0.0141844	0	0.0141844	0.0141844	0.0141844	0.0425532	0.0212766	0.0070922	0	0.0212766	0.0070922	0.0141844	0	0	0	0	0	0.0141844	0	0.0070922	0	0.0070922	0.0070922	0.0212766	0.035461	0.0141844	0.035461	0.510638	0.439716	0.58156	0.0212766	0.0425532	0.0070922	0.0141844	0.0283688	0.0425532
ENSG00000070159.14	0.132325	-4.71046	-0.623264	11.4813	0.0273523	0.0273523	0.0273523	0.0196937	0.0109409	0.02407	0.00875274	0.012035	0.00765864	0.012035	0.0131291	0.012035	0.00875274	0.0185996	0.0251641	0.0207877	0.0185996	0.02407	0.036105	0.0131291	0.0109409	0.0153173	0.00437637	0.0196937	0.0153173	0.00437637	0.012035	0.00437637	0.00875274	0.00984683	0.0306346	0.00984683	0.0404814	0.0306346	0.0196937	0.0284464	0.52407	0.378556	0.533917	0.0131291	0.0153173	0.00656455	0.00984683	0.0142232	0.0142232
ENSG00000070182.21	-1.4175	-4.51996	-0.290257	12.8061	0.0103049	0.0223272	0.0562473	0.00987548	0.00644053	0.0188922	0.00987548	0.00515243	0.00515243	0.0176041	0.0128811	0.00429369	0.00171748	0.0291971	0.0193216	0.00901675	0.00772864	0.0223272	0.0661228	0.00815801	0.00515243	0.0111636	0.00472306	0.00558179	0.00386432	0.016316	0.0210391	0.00558179	0.0068699	0.0236153	0.0729927	0.00429369	0.0184629	0.0455131	0.0893087	0.0227565	0.641048	0.346501	0.781022	0.0133104	0.0459425	0.00858738	0.016316	0.00515243	0.0180335
ENSG00000070214.16	-0.503359	-6.83062	-0.755803	10.9651	0.0273556	0.0151976	0.0243161	0.0212766	0.0273556	0.0121581	0.00303951	0.0106383	0.00759878	0.0136778	0.0106383	0.0167173	0.0182371	0.0227964	0.0303951	0.0379939	0.00607903	0.00911854	0.0212766	0.00455927	0.0151976	0.00455927	0.00455927	0.0136778	0.00607903	0.00455927	0.00455927	0.00455927	0.0197568	0.0136778	0.0349544	0.0227964	0.0212766	0.0121581	0.0136778	0.0151976	0.468085	0.398176	0.477204	0.0303951	0.0167173	0.00455927	0.0273556	0.0182371	0.0182371
ENSG00000070269.14	-0.178353	-4.43668	-0.359266	11.1137	0.0240113	0.0183616	0.0211864	0.0282486	0.0183616	0.0155367	0.00141243	0.00988701	0.0112994	0.00706215	0.0127119	0.00988701	0.0141243	0.0141243	0.0240113	0.0225989	0.0183616	0.0112994	0.0169492	0.0141243	0.0127119	0.00706215	0.00423729	0.0211864	0.00423729	0.00423729	0.00706215	0.00564972	0.00423729	0.0169492	0.029661	0.0353107	0.0353107	0.0141243	0.0169492	0.0127119	0.509887	0.405367	0.440678	0.0353107	0.019774	0.00423729	0.0240113	0.0225989	0.0183616
[truncated: 10,505 more rows]
[truncated: 53 more columns]
