# Supplementary material for: A ubiquitous GC content signature underlies multimodal mRNA regulation by DDX3X
Source: Mol Syst Biol. 2024 Jan 25;20(3):276–90. doi: 10.1038/s44320-024-00013-0 (PMC10912769; doi:10.1038/s44320-024-00013-0)
Supplement: Supplementary file 4 — Dataset EV3 [file 44320_2024_13_MOESM4_ESM.xlsx]

## Sheet: Description
Jowhar et al, 2023 - Dataset EV3
Accession codes for the analyzed ENCODE datasets, with their link to each experiment and differential analysis. Multiple accessions can be technical replicates of a biological replicate.

## Sheet: Dataset EV3
accession	replicate	condition	experiment
ENCFF111YZJ	1	kd	AARS_HepG2_shRNA_version1
ENCFF409NNR	2	kd	AARS_HepG2_shRNA_version1
ENCFF036KPI	1	kd	AARS_HepG2_shRNA_version1
ENCFF964OHS	2	kd	AARS_HepG2_shRNA_version1
ENCFF528NWG	1	ctrl	AARS_HepG2_shRNA_version1
ENCFF317QYL	2	ctrl	AARS_HepG2_shRNA_version1
ENCFF122VBO	2	ctrl	AARS_HepG2_shRNA_version1
ENCFF176FHW	1	ctrl	AARS_HepG2_shRNA_version1
ENCFF147WUE	1	kd	AARS_K562_shRNA_version1
ENCFF667YZK	2	kd	AARS_K562_shRNA_version1
ENCFF935KUC	1	kd	AARS_K562_shRNA_version1
ENCFF044JDG	2	kd	AARS_K562_shRNA_version1
ENCFF148ERF	1	ctrl	AARS_K562_shRNA_version1
ENCFF568DGW	1	ctrl	AARS_K562_shRNA_version1
ENCFF802CAV	2	ctrl	AARS_K562_shRNA_version1
ENCFF691JCT	2	ctrl	AARS_K562_shRNA_version1
ENCFF057WZB	2	kd	AATF_HepG2_shRNA_version1
ENCFF668LIL	1	kd	AATF_HepG2_shRNA_version1
ENCFF900FTG	1	kd	AATF_HepG2_shRNA_version1
ENCFF624LCT	2	kd	AATF_HepG2_shRNA_version1
ENCFF080FFY	1	ctrl	AATF_HepG2_shRNA_version1
ENCFF899EQW	2	ctrl	AATF_HepG2_shRNA_version1
ENCFF994YDH	1	ctrl	AATF_HepG2_shRNA_version1
ENCFF574REP	2	ctrl	AATF_HepG2_shRNA_version1
ENCFF186WXI	1	kd	AATF_K562_shRNA_version1
ENCFF964GON	2	kd	AATF_K562_shRNA_version1
ENCFF458KRT	1	kd	AATF_K562_shRNA_version1
ENCFF569QEZ	2	kd	AATF_K562_shRNA_version1
ENCFF440DVY	1	ctrl	AATF_K562_shRNA_version1
ENCFF339UJZ	2	ctrl	AATF_K562_shRNA_version1
ENCFF839SZZ	1	ctrl	AATF_K562_shRNA_version1
ENCFF161EYD	2	ctrl	AATF_K562_shRNA_version1
ENCFF330WOR	1	kd	ABCF1_HepG2_shRNA_version1
ENCFF217OUA	2	kd	ABCF1_HepG2_shRNA_version1
ENCFF875ZVH	1	kd	ABCF1_HepG2_shRNA_version1
ENCFF288ZFC	2	kd	ABCF1_HepG2_shRNA_version1
ENCFF423BYY	1	ctrl	ABCF1_HepG2_shRNA_version1
ENCFF782BWG	2	ctrl	ABCF1_HepG2_shRNA_version1
ENCFF376WQN	1	ctrl	ABCF1_HepG2_shRNA_version1
ENCFF231QDM	2	ctrl	ABCF1_HepG2_shRNA_version1
ENCFF349IYQ	1	kd	ABCF1_K562_shRNA_version1
ENCFF903PZV	2	kd	ABCF1_K562_shRNA_version1
ENCFF276IWT	1	kd	ABCF1_K562_shRNA_version1
ENCFF519FBY	2	kd	ABCF1_K562_shRNA_version1
ENCFF985DZL	1	ctrl	ABCF1_K562_shRNA_version1
ENCFF128JCQ	2	ctrl	ABCF1_K562_shRNA_version1
ENCFF808WAQ	1	ctrl	ABCF1_K562_shRNA_version1
ENCFF181IAL	2	ctrl	ABCF1_K562_shRNA_version1
ENCFF413XHF	1	kd	ABT1_HepG2_shRNA_version1
ENCFF179KBP	2	kd	ABT1_HepG2_shRNA_version1
ENCFF085MQH	2	ctrl	ABT1_HepG2_shRNA_version1
ENCFF560WIR	1	ctrl	ABT1_HepG2_shRNA_version1
ENCFF437SBQ	1	kd	ABT1_K562_shRNA_version1
ENCFF586XYX	2	kd	ABT1_K562_shRNA_version1
ENCFF059NNE	2	ctrl	ABT1_K562_shRNA_version1
ENCFF607DWM	1	ctrl	ABT1_K562_shRNA_version1
ENCFF817TNN	1	kd	ACO1_HepG2_shRNA_version1
ENCFF311ERL	2	kd	ACO1_HepG2_shRNA_version1
ENCFF511SHN	1	kd	ACO1_HepG2_shRNA_version1
ENCFF495RBD	2	kd	ACO1_HepG2_shRNA_version1
ENCFF459CHT	1	ctrl	ACO1_HepG2_shRNA_version1
ENCFF849VUY	2	ctrl	ACO1_HepG2_shRNA_version1
ENCFF590QAL	1	ctrl	ACO1_HepG2_shRNA_version1
ENCFF286MAR	2	ctrl	ACO1_HepG2_shRNA_version1
ENCFF607ZXF	1	kd	ACO1_K562_CRISPR_version1
ENCFF183IWH	2	kd	ACO1_K562_CRISPR_version1
ENCFF687WEK	1	ctrl	ACO1_K562_CRISPR_version1
ENCFF352FJR	2	ctrl	ACO1_K562_CRISPR_version1
ENCFF452XEM	1	kd	ADAR_HepG2_shRNA_version1
ENCFF135QTM	2	kd	ADAR_HepG2_shRNA_version1
ENCFF562SON	1	kd	ADAR_HepG2_shRNA_version1
ENCFF994KLD	2	kd	ADAR_HepG2_shRNA_version1
ENCFF142VXP	1	ctrl	ADAR_HepG2_shRNA_version1
ENCFF368NSW	2	ctrl	ADAR_HepG2_shRNA_version1
ENCFF289WRI	1	ctrl	ADAR_HepG2_shRNA_version1
ENCFF197UJB	2	ctrl	ADAR_HepG2_shRNA_version1
ENCFF059CBR	1	kd	ADAR_K562_shRNA_version1
ENCFF524YQW	2	kd	ADAR_K562_shRNA_version1
ENCFF973BAQ	1	kd	ADAR_K562_shRNA_version1
ENCFF991PNX	2	kd	ADAR_K562_shRNA_version1
ENCFF214SQV	1	ctrl	ADAR_K562_shRNA_version1
ENCFF125PXK	2	ctrl	ADAR_K562_shRNA_version1
ENCFF549AUI	1	ctrl	ADAR_K562_shRNA_version1
ENCFF761SAC	2	ctrl	ADAR_K562_shRNA_version1
ENCFF754QFX	1	kd	AGGF1_HepG2_CRISPR_version1
ENCFF205VOJ	2	kd	AGGF1_HepG2_CRISPR_version1
ENCFF011BLH	1	kd	AGGF1_HepG2_CRISPR_version1
ENCFF081ZZA	2	kd	AGGF1_HepG2_CRISPR_version1
ENCFF506OPN	1	ctrl	AGGF1_HepG2_CRISPR_version1
ENCFF755URY	2	ctrl	AGGF1_HepG2_CRISPR_version1
ENCFF425ESQ	2	ctrl	AGGF1_HepG2_CRISPR_version1
ENCFF258CQT	1	ctrl	AGGF1_HepG2_CRISPR_version1
ENCFF142NYB	1	kd	AGGF1_HepG2_CRISPR_version2
ENCFF621SCP	2	kd	AGGF1_HepG2_CRISPR_version2
ENCFF502OSN	2	ctrl	AGGF1_HepG2_CRISPR_version2
ENCFF578SAP	1	ctrl	AGGF1_HepG2_CRISPR_version2
ENCFF872OXI	1	kd	AGGF1_K562_shRNA_version1
ENCFF713QYY	2	kd	AGGF1_K562_shRNA_version1
ENCFF652GQO	1	kd	AGGF1_K562_shRNA_version1
ENCFF421LNM	2	kd	AGGF1_K562_shRNA_version1
ENCFF917YWX	1	ctrl	AGGF1_K562_shRNA_version1
ENCFF923MPF	2	ctrl	AGGF1_K562_shRNA_version1
ENCFF095ZAS	1	ctrl	AGGF1_K562_shRNA_version1
ENCFF782JJL	2	ctrl	AGGF1_K562_shRNA_version1
ENCFF299DKX	1	kd	AGO1_HepG2_shRNA_version1
ENCFF006GWV	2	kd	AGO1_HepG2_shRNA_version1
ENCFF269ZVZ	1	kd	AGO1_HepG2_shRNA_version1
ENCFF307SBE	2	kd	AGO1_HepG2_shRNA_version1
ENCFF080FFY	1	ctrl	AGO1_HepG2_shRNA_version1
ENCFF899EQW	2	ctrl	AGO1_HepG2_shRNA_version1
ENCFF994YDH	1	ctrl	AGO1_HepG2_shRNA_version1
ENCFF574REP	2	ctrl	AGO1_HepG2_shRNA_version1
ENCFF175KWA	1	kd	AGO1_K562_shRNA_version1
ENCFF509YQI	2	kd	AGO1_K562_shRNA_version1
ENCFF379QMM	1	kd	AGO1_K562_shRNA_version1
ENCFF575EZY	2	kd	AGO1_K562_shRNA_version1
ENCFF721OVR	1	ctrl	AGO1_K562_shRNA_version1
ENCFF938KPV	2	ctrl	AGO1_K562_shRNA_version1
ENCFF636FCJ	1	ctrl	AGO1_K562_shRNA_version1
ENCFF936ZIY	2	ctrl	AGO1_K562_shRNA_version1
ENCFF688WFJ	2	kd	AGO2_K562_shRNA_version1
ENCFF312GFJ	1	kd	AGO2_K562_shRNA_version1
ENCFF780LYQ	1	kd	AGO2_K562_shRNA_version1
ENCFF882KNZ	2	kd	AGO2_K562_shRNA_version1
ENCFF985RPQ	1	ctrl	AGO2_K562_shRNA_version1
ENCFF802ITR	2	ctrl	AGO2_K562_shRNA_version1
ENCFF583JDB	1	ctrl	AGO2_K562_shRNA_version1
ENCFF816LBP	2	ctrl	AGO2_K562_shRNA_version1
ENCFF124AJT	1	kd	AGO3_K562_shRNA_version1
ENCFF221RXN	2	kd	AGO3_K562_shRNA_version1
ENCFF459YCM	1	kd	AGO3_K562_shRNA_version1
ENCFF541IMJ	2	kd	AGO3_K562_shRNA_version1
ENCFF985RPQ	1	ctrl	AGO3_K562_shRNA_version1
ENCFF802ITR	2	ctrl	AGO3_K562_shRNA_version1
ENCFF583JDB	1	ctrl	AGO3_K562_shRNA_version1
ENCFF816LBP	2	ctrl	AGO3_K562_shRNA_version1
ENCFF787NHS	1	kd	AKAP1_HepG2_shRNA_version1
ENCFF963GNF	2	kd	AKAP1_HepG2_shRNA_version1
ENCFF468TYN	1	kd	AKAP1_HepG2_shRNA_version1
ENCFF593VAX	2	kd	AKAP1_HepG2_shRNA_version1
ENCFF008RON	1	ctrl	AKAP1_HepG2_shRNA_version1
ENCFF256EGE	2	ctrl	AKAP1_HepG2_shRNA_version1
ENCFF925CTT	1	ctrl	AKAP1_HepG2_shRNA_version1
ENCFF360UZH	2	ctrl	AKAP1_HepG2_shRNA_version1
ENCFF885CJC	1	kd	AKAP1_K562_shRNA_version1
ENCFF179UJS	2	kd	AKAP1_K562_shRNA_version1
ENCFF409WZH	1	kd	AKAP1_K562_shRNA_version1
ENCFF275NYS	2	kd	AKAP1_K562_shRNA_version1
ENCFF366BYZ	1	ctrl	AKAP1_K562_shRNA_version1
ENCFF043RHW	2	ctrl	AKAP1_K562_shRNA_version1
ENCFF556NPQ	1	ctrl	AKAP1_K562_shRNA_version1
ENCFF598ZGR	2	ctrl	AKAP1_K562_shRNA_version1
ENCFF613QXE	1	kd	AKAP8_HepG2_shRNA_version1
ENCFF840CBJ	2	kd	AKAP8_HepG2_shRNA_version1
ENCFF985QNQ	1	kd	AKAP8_HepG2_shRNA_version1
ENCFF968NXH	2	kd	AKAP8_HepG2_shRNA_version1
ENCFF939JUI	1	ctrl	AKAP8_HepG2_shRNA_version1
ENCFF338PFD	2	ctrl	AKAP8_HepG2_shRNA_version1
ENCFF880DNL	1	ctrl	AKAP8_HepG2_shRNA_version1
ENCFF617TFJ	2	ctrl	AKAP8_HepG2_shRNA_version1
ENCFF571WZI	1	kd	AKAP8_K562_shRNA_version1
ENCFF465JAC	2	kd	AKAP8_K562_shRNA_version1
ENCFF503JMW	1	kd	AKAP8_K562_shRNA_version1
ENCFF423FQX	2	kd	AKAP8_K562_shRNA_version1
ENCFF917YWX	1	ctrl	AKAP8_K562_shRNA_version1
ENCFF923MPF	2	ctrl	AKAP8_K562_shRNA_version1
ENCFF095ZAS	1	ctrl	AKAP8_K562_shRNA_version1
ENCFF782JJL	2	ctrl	AKAP8_K562_shRNA_version1
ENCFF609GMI	2	kd	AKAP8L_HepG2_shRNA_version1
ENCFF162NVF	1	kd	AKAP8L_HepG2_shRNA_version1
ENCFF722ZTS	1	kd	AKAP8L_HepG2_shRNA_version1
ENCFF163OUK	2	kd	AKAP8L_HepG2_shRNA_version1
ENCFF459CHT	1	ctrl	AKAP8L_HepG2_shRNA_version1
ENCFF849VUY	2	ctrl	AKAP8L_HepG2_shRNA_version1
ENCFF590QAL	1	ctrl	AKAP8L_HepG2_shRNA_version1
ENCFF286MAR	2	ctrl	AKAP8L_HepG2_shRNA_version1
ENCFF580HDH	1	kd	AKAP8L_K562_shRNA_version1
ENCFF855MVL	2	kd	AKAP8L_K562_shRNA_version1
ENCFF371SPX	1	kd	AKAP8L_K562_shRNA_version1
ENCFF393LTX	2	kd	AKAP8L_K562_shRNA_version1
ENCFF917YWX	1	ctrl	AKAP8L_K562_shRNA_version1
ENCFF923MPF	2	ctrl	AKAP8L_K562_shRNA_version1
ENCFF095ZAS	1	ctrl	AKAP8L_K562_shRNA_version1
ENCFF782JJL	2	ctrl	AKAP8L_K562_shRNA_version1
ENCFF157PNJ	1	kd	ANXA2_HepG2_CRISPR_version1
ENCFF374OGA	2	kd	ANXA2_HepG2_CRISPR_version1
ENCFF318QBO	2	ctrl	ANXA2_HepG2_CRISPR_version1
ENCFF968KVV	1	ctrl	ANXA2_HepG2_CRISPR_version1
ENCFF468POI	1	kd	APEX1_HepG2_CRISPR_version1
ENCFF371VPP	2	kd	APEX1_HepG2_CRISPR_version1
ENCFF384JBW	1	ctrl	APEX1_HepG2_CRISPR_version1
ENCFF260WZE	2	ctrl	APEX1_HepG2_CRISPR_version1
ENCFF383BQS	2	kd	APEX1_K562_CRISPR_version1
ENCFF274UYO	1	kd	APEX1_K562_CRISPR_version1
ENCFF810KHG	1	ctrl	APEX1_K562_CRISPR_version1
ENCFF361SXU	2	ctrl	APEX1_K562_CRISPR_version1
ENCFF108HPX	1	kd	APOBEC3C_HepG2_shRNA_version1
ENCFF118EEY	2	kd	APOBEC3C_HepG2_shRNA_version1
ENCFF325KNC	1	kd	APOBEC3C_HepG2_shRNA_version1
ENCFF082JJQ	2	kd	APOBEC3C_HepG2_shRNA_version1
ENCFF578PLB	1	ctrl	APOBEC3C_HepG2_shRNA_version1
ENCFF760KSO	2	ctrl	APOBEC3C_HepG2_shRNA_version1
ENCFF501COM	2	ctrl	APOBEC3C_HepG2_shRNA_version1
ENCFF420VMT	1	ctrl	APOBEC3C_HepG2_shRNA_version1
ENCFF496ETZ	2	kd	APOBEC3C_K562_shRNA_version1
ENCFF831QBW	1	kd	APOBEC3C_K562_shRNA_version1
ENCFF358AQL	1	kd	APOBEC3C_K562_shRNA_version1
ENCFF305XBZ	2	kd	APOBEC3C_K562_shRNA_version1
ENCFF196DRD	1	ctrl	APOBEC3C_K562_shRNA_version1
ENCFF774WNN	2	ctrl	APOBEC3C_K562_shRNA_version1
ENCFF665OLB	1	ctrl	APOBEC3C_K562_shRNA_version1
ENCFF615KJS	2	ctrl	APOBEC3C_K562_shRNA_version1
ENCFF972VPU	1	kd	AQR_HepG2_shRNA_version1
ENCFF936OEE	2	kd	AQR_HepG2_shRNA_version1
ENCFF085MQH	2	ctrl	AQR_HepG2_shRNA_version1
ENCFF560WIR	1	ctrl	AQR_HepG2_shRNA_version1
ENCFF372NJI	1	kd	AQR_K562_shRNA_version1
ENCFF126DTT	2	kd	AQR_K562_shRNA_version1
ENCFF714UIW	1	kd	AQR_K562_shRNA_version1
ENCFF562IQV	2	kd	AQR_K562_shRNA_version1
ENCFF478ZCG	1	ctrl	AQR_K562_shRNA_version1
ENCFF684YUJ	2	ctrl	AQR_K562_shRNA_version1
ENCFF310OHO	1	ctrl	AQR_K562_shRNA_version1
ENCFF743GZQ	2	ctrl	AQR_K562_shRNA_version1
ENCFF451ZQN	1	kd	ASCC1_HepG2_shRNA_version1
ENCFF867UZC	2	kd	ASCC1_HepG2_shRNA_version1
ENCFF482TPJ	1	kd	ASCC1_HepG2_shRNA_version1
ENCFF073QWS	2	kd	ASCC1_HepG2_shRNA_version1
ENCFF008RON	1	ctrl	ASCC1_HepG2_shRNA_version1
ENCFF256EGE	2	ctrl	ASCC1_HepG2_shRNA_version1
ENCFF925CTT	1	ctrl	ASCC1_HepG2_shRNA_version1
ENCFF360UZH	2	ctrl	ASCC1_HepG2_shRNA_version1
ENCFF149WWN	2	kd	ASCC1_K562_shRNA_version1
ENCFF246GAK	1	kd	ASCC1_K562_shRNA_version1
ENCFF553NAO	1	kd	ASCC1_K562_shRNA_version1
ENCFF676JGE	2	kd	ASCC1_K562_shRNA_version1
ENCFF366BYZ	1	ctrl	ASCC1_K562_shRNA_version1
ENCFF043RHW	2	ctrl	ASCC1_K562_shRNA_version1
ENCFF556NPQ	1	ctrl	ASCC1_K562_shRNA_version1
ENCFF598ZGR	2	ctrl	ASCC1_K562_shRNA_version1
ENCFF059DAV	1	kd	ATP5F1C_HepG2_shRNA_version1
ENCFF975GRV	2	kd	ATP5F1C_HepG2_shRNA_version1
ENCFF741NGC	1	kd	ATP5F1C_HepG2_shRNA_version1
ENCFF018TYT	2	kd	ATP5F1C_HepG2_shRNA_version1
ENCFF423BYY	1	ctrl	ATP5F1C_HepG2_shRNA_version1
ENCFF782BWG	2	ctrl	ATP5F1C_HepG2_shRNA_version1
ENCFF376WQN	1	ctrl	ATP5F1C_HepG2_shRNA_version1
ENCFF231QDM	2	ctrl	ATP5F1C_HepG2_shRNA_version1
ENCFF128TFH	1	kd	ATP5F1C_K562_shRNA_version1
ENCFF730VNQ	2	kd	ATP5F1C_K562_shRNA_version1
ENCFF483FOU	1	kd	ATP5F1C_K562_shRNA_version1
ENCFF625QXU	2	kd	ATP5F1C_K562_shRNA_version1
ENCFF917YWX	1	ctrl	ATP5F1C_K562_shRNA_version1
ENCFF923MPF	2	ctrl	ATP5F1C_K562_shRNA_version1
ENCFF095ZAS	1	ctrl	ATP5F1C_K562_shRNA_version1
ENCFF782JJL	2	ctrl	ATP5F1C_K562_shRNA_version1
ENCFF835DIA	1	kd	AUH_HepG2_shRNA_version1
ENCFF626LZW	2	kd	AUH_HepG2_shRNA_version1
ENCFF806UPC	1	kd	AUH_HepG2_shRNA_version1
ENCFF396WPA	2	kd	AUH_HepG2_shRNA_version1
ENCFF627EXU	1	ctrl	AUH_HepG2_shRNA_version1
ENCFF759WMD	2	ctrl	AUH_HepG2_shRNA_version1
ENCFF289TTH	1	ctrl	AUH_HepG2_shRNA_version1
ENCFF284NQQ	2	ctrl	AUH_HepG2_shRNA_version1
ENCFF693CQG	1	kd	AUH_K562_shRNA_version1
ENCFF686KTW	2	kd	AUH_K562_shRNA_version1
ENCFF734FHW	1	kd	AUH_K562_shRNA_version1
ENCFF156XKW	2	kd	AUH_K562_shRNA_version1
ENCFF478ZCG	1	ctrl	AUH_K562_shRNA_version1
ENCFF684YUJ	2	ctrl	AUH_K562_shRNA_version1
ENCFF310OHO	1	ctrl	AUH_K562_shRNA_version1
ENCFF743GZQ	2	ctrl	AUH_K562_shRNA_version1
ENCFF098LEM	1	kd	BAZ1A_HepG2_CRISPR_version1
ENCFF386JIB	2	kd	BAZ1A_HepG2_CRISPR_version1
ENCFF094BYF	2	ctrl	BAZ1A_HepG2_CRISPR_version1
ENCFF198JQY	1	ctrl	BAZ1A_HepG2_CRISPR_version1
ENCFF617PAR	1	kd	BAZ1A_K562_CRISPR_version1
ENCFF673OQT	2	kd	BAZ1A_K562_CRISPR_version1
ENCFF314NQR	1	ctrl	BAZ1A_K562_CRISPR_version1
ENCFF497WMV	2	ctrl	BAZ1A_K562_CRISPR_version1
ENCFF568ZEX	1	kd	BCCIP_HepG2_shRNA_version1
ENCFF576DKL	2	kd	BCCIP_HepG2_shRNA_version1
ENCFF818BNM	2	kd	BCCIP_HepG2_shRNA_version1
ENCFF921YDI	1	kd	BCCIP_HepG2_shRNA_version1
ENCFF528NWG	1	ctrl	BCCIP_HepG2_shRNA_version1
ENCFF317QYL	2	ctrl	BCCIP_HepG2_shRNA_version1
ENCFF122VBO	2	ctrl	BCCIP_HepG2_shRNA_version1
ENCFF176FHW	1	ctrl	BCCIP_HepG2_shRNA_version1
ENCFF670ALD	1	kd	BCCIP_K562_shRNA_version1
ENCFF536TDW	2	kd	BCCIP_K562_shRNA_version1
ENCFF580LGF	1	kd	BCCIP_K562_shRNA_version1
ENCFF724DDK	2	kd	BCCIP_K562_shRNA_version1
ENCFF233QSF	2	ctrl	BCCIP_K562_shRNA_version1
ENCFF312HLL	1	ctrl	BCCIP_K562_shRNA_version1
ENCFF768YMX	1	ctrl	BCCIP_K562_shRNA_version1
ENCFF507BXE	2	ctrl	BCCIP_K562_shRNA_version1
ENCFF987VHQ	1	kd	BCLAF1_HepG2_shRNA_version1
ENCFF183JNZ	2	kd	BCLAF1_HepG2_shRNA_version1
ENCFF919OFB	1	kd	BCLAF1_HepG2_shRNA_version1
ENCFF101BXP	2	kd	BCLAF1_HepG2_shRNA_version1
ENCFF528NWG	1	ctrl	BCLAF1_HepG2_shRNA_version1
ENCFF317QYL	2	ctrl	BCLAF1_HepG2_shRNA_version1
ENCFF122VBO	2	ctrl	BCLAF1_HepG2_shRNA_version1
ENCFF176FHW	1	ctrl	BCLAF1_HepG2_shRNA_version1
ENCFF147NAG	1	kd	BCLAF1_K562_shRNA_version1
ENCFF730YVK	2	kd	BCLAF1_K562_shRNA_version1
ENCFF462NSJ	2	kd	BCLAF1_K562_shRNA_version1
ENCFF086DTK	1	kd	BCLAF1_K562_shRNA_version1
ENCFF233QSF	2	ctrl	BCLAF1_K562_shRNA_version1
ENCFF312HLL	1	ctrl	BCLAF1_K562_shRNA_version1
ENCFF768YMX	1	ctrl	BCLAF1_K562_shRNA_version1
ENCFF507BXE	2	ctrl	BCLAF1_K562_shRNA_version1
ENCFF789FVL	1	kd	BOP1_HepG2_shRNA_version1
ENCFF444LLX	2	kd	BOP1_HepG2_shRNA_version1
ENCFF079UCH	1	kd	BOP1_HepG2_shRNA_version1
ENCFF911NYK	2	kd	BOP1_HepG2_shRNA_version1
ENCFF621AIE	1	ctrl	BOP1_HepG2_shRNA_version1
ENCFF134WBJ	2	ctrl	BOP1_HepG2_shRNA_version1
ENCFF185IAD	1	ctrl	BOP1_HepG2_shRNA_version1
ENCFF021NQD	2	ctrl	BOP1_HepG2_shRNA_version1
ENCFF480SPL	1	kd	BOP1_K562_shRNA_version1
ENCFF921PUO	2	kd	BOP1_K562_shRNA_version1
ENCFF018KJO	1	kd	BOP1_K562_shRNA_version1
ENCFF951MYQ	2	kd	BOP1_K562_shRNA_version1
ENCFF446DPL	1	ctrl	BOP1_K562_shRNA_version1
ENCFF104TWW	2	ctrl	BOP1_K562_shRNA_version1
ENCFF529TIM	1	ctrl	BOP1_K562_shRNA_version1
ENCFF361KUQ	2	ctrl	BOP1_K562_shRNA_version1
ENCFF781HZF	1	kd	BUD13_HepG2_shRNA_version1
ENCFF131CCX	2	kd	BUD13_HepG2_shRNA_version1
ENCFF350NSR	2	kd	BUD13_HepG2_shRNA_version1
ENCFF218ZII	1	kd	BUD13_HepG2_shRNA_version1
ENCFF423BYY	1	ctrl	BUD13_HepG2_shRNA_version1
ENCFF782BWG	2	ctrl	BUD13_HepG2_shRNA_version1
ENCFF376WQN	1	ctrl	BUD13_HepG2_shRNA_version1
ENCFF231QDM	2	ctrl	BUD13_HepG2_shRNA_version1
ENCFF460CZF	1	kd	BUD13_K562_shRNA_version1
ENCFF822TJE	2	kd	BUD13_K562_shRNA_version1
ENCFF255WZZ	1	kd	BUD13_K562_shRNA_version1
ENCFF593ICV	2	kd	BUD13_K562_shRNA_version1
ENCFF985DZL	1	ctrl	BUD13_K562_shRNA_version1
ENCFF128JCQ	2	ctrl	BUD13_K562_shRNA_version1
ENCFF808WAQ	1	ctrl	BUD13_K562_shRNA_version1
ENCFF181IAL	2	ctrl	BUD13_K562_shRNA_version1
ENCFF967YIH	1	kd	CALR_HepG2_shRNA_version1
ENCFF071ABF	2	kd	CALR_HepG2_shRNA_version1
ENCFF110BVT	1	kd	CALR_HepG2_shRNA_version1
ENCFF115THD	2	kd	CALR_HepG2_shRNA_version1
ENCFF827LNO	2	ctrl	CALR_HepG2_shRNA_version1
ENCFF364BQE	1	ctrl	CALR_HepG2_shRNA_version1
ENCFF488WGA	1	ctrl	CALR_HepG2_shRNA_version1
ENCFF909UYT	2	ctrl	CALR_HepG2_shRNA_version1
ENCFF963WSB	1	kd	CCAR1_HepG2_shRNA_version1
ENCFF942OUY	2	kd	CCAR1_HepG2_shRNA_version1
ENCFF746LSF	1	kd	CCAR1_HepG2_shRNA_version1
ENCFF169UXZ	2	kd	CCAR1_HepG2_shRNA_version1
ENCFF732VDT	1	ctrl	CCAR1_HepG2_shRNA_version1
ENCFF859IZC	2	ctrl	CCAR1_HepG2_shRNA_version1
ENCFF111LSY	1	ctrl	CCAR1_HepG2_shRNA_version1
ENCFF014TBH	2	ctrl	CCAR1_HepG2_shRNA_version1
ENCFF516JSK	1	kd	CCAR1_K562_shRNA_version1
ENCFF964IGW	2	kd	CCAR1_K562_shRNA_version1
ENCFF754BYO	1	kd	CCAR1_K562_shRNA_version1
ENCFF333QYQ	2	kd	CCAR1_K562_shRNA_version1
ENCFF214SQV	1	ctrl	CCAR1_K562_shRNA_version1
ENCFF125PXK	2	ctrl	CCAR1_K562_shRNA_version1
ENCFF549AUI	1	ctrl	CCAR1_K562_shRNA_version1
ENCFF761SAC	2	ctrl	CCAR1_K562_shRNA_version1
ENCFF123TCY	1	kd	CCAR2_HepG2_shRNA_version1
ENCFF594BBT	2	kd	CCAR2_HepG2_shRNA_version1
ENCFF491XQX	1	kd	CCAR2_HepG2_shRNA_version1
ENCFF998XFR	2	kd	CCAR2_HepG2_shRNA_version1
ENCFF185SSY	1	ctrl	CCAR2_HepG2_shRNA_version1
ENCFF146EYY	2	ctrl	CCAR2_HepG2_shRNA_version1
ENCFF232HCC	1	ctrl	CCAR2_HepG2_shRNA_version1
ENCFF979BGR	2	ctrl	CCAR2_HepG2_shRNA_version1
ENCFF011EHJ	1	kd	CCAR2_K562_shRNA_version1
ENCFF088NGD	2	kd	CCAR2_K562_shRNA_version1
ENCFF835PQD	1	kd	CCAR2_K562_shRNA_version1
ENCFF924OPX	2	kd	CCAR2_K562_shRNA_version1
ENCFF196DRD	1	ctrl	CCAR2_K562_shRNA_version1
ENCFF774WNN	2	ctrl	CCAR2_K562_shRNA_version1
ENCFF665OLB	1	ctrl	CCAR2_K562_shRNA_version1
ENCFF615KJS	2	ctrl	CCAR2_K562_shRNA_version1
ENCFF521CZO	1	kd	CCDC124_K562_shRNA_version1
ENCFF908ZLY	2	kd	CCDC124_K562_shRNA_version1
ENCFF344SLU	1	kd	CCDC124_K562_shRNA_version1
ENCFF699CFB	2	kd	CCDC124_K562_shRNA_version1
ENCFF917YWX	1	ctrl	CCDC124_K562_shRNA_version1
ENCFF923MPF	2	ctrl	CCDC124_K562_shRNA_version1
ENCFF095ZAS	1	ctrl	CCDC124_K562_shRNA_version1
ENCFF782JJL	2	ctrl	CCDC124_K562_shRNA_version1
ENCFF608RKO	1	kd	CD3EAP_HepG2_CRISPR_version1
ENCFF515EJP	2	kd	CD3EAP_HepG2_CRISPR_version1
ENCFF845WSJ	1	ctrl	CD3EAP_HepG2_CRISPR_version1
ENCFF424GTU	2	ctrl	CD3EAP_HepG2_CRISPR_version1
ENCFF568KXZ	1	kd	CD3EAP_K562_CRISPR_version1
ENCFF898PSL	2	kd	CD3EAP_K562_CRISPR_version1
ENCFF499GLD	1	ctrl	CD3EAP_K562_CRISPR_version1
ENCFF473CGU	2	ctrl	CD3EAP_K562_CRISPR_version1
ENCFF852LIE	1	kd	CDC40_HepG2_CRISPR_version1
ENCFF057EUS	2	kd	CDC40_HepG2_CRISPR_version1
ENCFF968WLH	1	kd	CDC40_HepG2_CRISPR_version1
ENCFF489ZZC	2	kd	CDC40_HepG2_CRISPR_version1
ENCFF270TLB	1	ctrl	CDC40_HepG2_CRISPR_version1
ENCFF145BZR	2	ctrl	CDC40_HepG2_CRISPR_version1
ENCFF965NHM	1	ctrl	CDC40_HepG2_CRISPR_version1
ENCFF930FUK	2	ctrl	CDC40_HepG2_CRISPR_version1
ENCFF600UNI	2	kd	CDC40_K562_CRISPR_version1
ENCFF045ICE	1	kd	CDC40_K562_CRISPR_version1
ENCFF778DSB	1	ctrl	CDC40_K562_CRISPR_version1
ENCFF343PVN	2	ctrl	CDC40_K562_CRISPR_version1
ENCFF673OHX	1	kd	CEBPZ_HepG2_shRNA_version1
ENCFF289NRB	2	kd	CEBPZ_HepG2_shRNA_version1
ENCFF216ABM	1	kd	CEBPZ_HepG2_shRNA_version1
ENCFF211VPS	2	kd	CEBPZ_HepG2_shRNA_version1
ENCFF423BYY	1	ctrl	CEBPZ_HepG2_shRNA_version1
ENCFF782BWG	2	ctrl	CEBPZ_HepG2_shRNA_version1
ENCFF376WQN	1	ctrl	CEBPZ_HepG2_shRNA_version1
ENCFF231QDM	2	ctrl	CEBPZ_HepG2_shRNA_version1
ENCFF305QET	1	kd	CEBPZ_K562_CRISPR_version1
ENCFF232GDT	2	kd	CEBPZ_K562_CRISPR_version1
ENCFF598STL	1	kd	CEBPZ_K562_CRISPR_version1
ENCFF191LQC	2	kd	CEBPZ_K562_CRISPR_version1
ENCFF650JUO	1	ctrl	CEBPZ_K562_CRISPR_version1
ENCFF210EAL	2	ctrl	CEBPZ_K562_CRISPR_version1
ENCFF967DGI	1	ctrl	CEBPZ_K562_CRISPR_version1
ENCFF570JQY	2	ctrl	CEBPZ_K562_CRISPR_version1
ENCFF930GUU	1	kd	CELF1_HepG2_shRNA_version1
ENCFF584BZV	2	kd	CELF1_HepG2_shRNA_version1
ENCFF716YLR	1	kd	CELF1_HepG2_shRNA_version1
ENCFF315XSA	2	kd	CELF1_HepG2_shRNA_version1
ENCFF947FVE	1	ctrl	CELF1_HepG2_shRNA_version1
ENCFF059LWK	2	ctrl	CELF1_HepG2_shRNA_version1
ENCFF371TBZ	1	ctrl	CELF1_HepG2_shRNA_version1
ENCFF403KGR	2	ctrl	CELF1_HepG2_shRNA_version1
ENCFF706IFS	1	kd	CELF1_K562_shRNA_version1
ENCFF483GBW	2	kd	CELF1_K562_shRNA_version1
ENCFF118JRL	1	kd	CELF1_K562_shRNA_version1
ENCFF161LUA	2	kd	CELF1_K562_shRNA_version1
ENCFF196DRD	1	ctrl	CELF1_K562_shRNA_version1
ENCFF774WNN	2	ctrl	CELF1_K562_shRNA_version1
ENCFF665OLB	1	ctrl	CELF1_K562_shRNA_version1
ENCFF615KJS	2	ctrl	CELF1_K562_shRNA_version1
ENCFF503CZB	1	kd	CELF1_K562_shRNA_version2
ENCFF015PVN	2	kd	CELF1_K562_shRNA_version2
ENCFF539BHR	2	kd	CELF1_K562_shRNA_version2
ENCFF717DRU	1	kd	CELF1_K562_shRNA_version2
ENCFF646HDR	1	ctrl	CELF1_K562_shRNA_version2
ENCFF718UYW	2	ctrl	CELF1_K562_shRNA_version2
ENCFF958HCI	1	ctrl	CELF1_K562_shRNA_version2
ENCFF595OBA	2	ctrl	CELF1_K562_shRNA_version2
ENCFF772VOS	1	kd	CENPI_HepG2_CRISPR_version1
ENCFF123FEJ	2	kd	CENPI_HepG2_CRISPR_version1
ENCFF743CJF	1	ctrl	CENPI_HepG2_CRISPR_version1
ENCFF320YIM	2	ctrl	CENPI_HepG2_CRISPR_version1
ENCFF661DDJ	1	kd	CENPI_K562_CRISPR_version1
ENCFF998FLH	2	kd	CENPI_K562_CRISPR_version1
ENCFF778DSB	1	ctrl	CENPI_K562_CRISPR_version1
ENCFF343PVN	2	ctrl	CENPI_K562_CRISPR_version1
ENCFF100YER	1	kd	CHD3_HepG2_CRISPR_version1
ENCFF212SXF	2	kd	CHD3_HepG2_CRISPR_version1
ENCFF221LJC	2	ctrl	CHD3_HepG2_CRISPR_version1
ENCFF149SLG	1	ctrl	CHD3_HepG2_CRISPR_version1
ENCFF934ORH	2	kd	CHTOP_K562_CRISPR_version1
ENCFF015UFK	1	kd	CHTOP_K562_CRISPR_version1
ENCFF019IUX	2	ctrl	CHTOP_K562_CRISPR_version1
ENCFF892UVA	1	ctrl	CHTOP_K562_CRISPR_version1
ENCFF184QCG	2	kd	CIRBP_HepG2_CRISPR_version1
ENCFF762PLG	1	kd	CIRBP_HepG2_CRISPR_version1
ENCFF318QBO	2	ctrl	CIRBP_HepG2_CRISPR_version1
ENCFF968KVV	1	ctrl	CIRBP_HepG2_CRISPR_version1
ENCFF824IGL	1	kd	CIRBP_HepG2_shRNA_version1
ENCFF132OXG	2	kd	CIRBP_HepG2_shRNA_version1
ENCFF842XKM	1	kd	CIRBP_HepG2_shRNA_version1
ENCFF139IFY	2	kd	CIRBP_HepG2_shRNA_version1
ENCFF008RON	1	ctrl	CIRBP_HepG2_shRNA_version1
ENCFF256EGE	2	ctrl	CIRBP_HepG2_shRNA_version1
ENCFF925CTT	1	ctrl	CIRBP_HepG2_shRNA_version1
ENCFF360UZH	2	ctrl	CIRBP_HepG2_shRNA_version1
ENCFF758OGT	2	kd	CIRBP_K562_CRISPR_version1
ENCFF333VUJ	1	kd	CIRBP_K562_CRISPR_version1
ENCFF687WEK	1	ctrl	CIRBP_K562_CRISPR_version1
ENCFF352FJR	2	ctrl	CIRBP_K562_CRISPR_version1
ENCFF599VTT	1	kd	CIRBP_K562_shRNA_version1
ENCFF239KFN	2	kd	CIRBP_K562_shRNA_version1
ENCFF905QOO	1	kd	CIRBP_K562_shRNA_version1
ENCFF009MBZ	2	kd	CIRBP_K562_shRNA_version1
ENCFF884PTA	1	ctrl	CIRBP_K562_shRNA_version1
ENCFF515HRO	2	ctrl	CIRBP_K562_shRNA_version1
ENCFF396YDD	1	ctrl	CIRBP_K562_shRNA_version1
ENCFF867NHV	2	ctrl	CIRBP_K562_shRNA_version1
ENCFF820EWV	1	kd	CIZ1_HepG2_CRISPR_version1
ENCFF352FNA	2	kd	CIZ1_HepG2_CRISPR_version1
ENCFF864VJR	1	ctrl	CIZ1_HepG2_CRISPR_version1
ENCFF158JZY	2	ctrl	CIZ1_HepG2_CRISPR_version1
ENCFF395PWF	1	kd	CIZ1_K562_CRISPR_version1
ENCFF322QNH	2	kd	CIZ1_K562_CRISPR_version1
ENCFF648ORH	1	ctrl	CIZ1_K562_CRISPR_version1
ENCFF060CNF	2	ctrl	CIZ1_K562_CRISPR_version1
ENCFF328LEZ	2	kd	CKAP4_HepG2_shRNA_version1
ENCFF846OKE	1	kd	CKAP4_HepG2_shRNA_version1
ENCFF367NCV	1	kd	CKAP4_HepG2_shRNA_version1
ENCFF215GNR	2	kd	CKAP4_HepG2_shRNA_version1
ENCFF459CHT	1	ctrl	CKAP4_HepG2_shRNA_version1
ENCFF849VUY	2	ctrl	CKAP4_HepG2_shRNA_version1
ENCFF590QAL	1	ctrl	CKAP4_HepG2_shRNA_version1
ENCFF286MAR	2	ctrl	CKAP4_HepG2_shRNA_version1
ENCFF627EBI	1	kd	CKAP4_K562_shRNA_version1
ENCFF003KXY	2	kd	CKAP4_K562_shRNA_version1
ENCFF642IBL	1	kd	CKAP4_K562_shRNA_version1
ENCFF760ZAR	2	kd	CKAP4_K562_shRNA_version1
ENCFF058KYW	1	ctrl	CKAP4_K562_shRNA_version1
ENCFF392PRG	2	ctrl	CKAP4_K562_shRNA_version1
ENCFF204ZMU	1	ctrl	CKAP4_K562_shRNA_version1
ENCFF922RPV	2	ctrl	CKAP4_K562_shRNA_version1
ENCFF612FZL	1	kd	CKAP4_K562_shRNA_version2
ENCFF318HIB	2	kd	CKAP4_K562_shRNA_version2
ENCFF619SSA	1	ctrl	CKAP4_K562_shRNA_version2
ENCFF652GAC	2	ctrl	CKAP4_K562_shRNA_version2
ENCFF906EPF	1	kd	CNOT10_K562_CRISPR_version1
ENCFF742KZU	2	kd	CNOT10_K562_CRISPR_version1
ENCFF019IUX	2	ctrl	CNOT10_K562_CRISPR_version1
ENCFF892UVA	1	ctrl	CNOT10_K562_CRISPR_version1
ENCFF110GHM	1	kd	CNOT7_HepG2_CRISPR_version1
ENCFF476ZVL	2	kd	CNOT7_HepG2_CRISPR_version1
ENCFF221LJC	2	ctrl	CNOT7_HepG2_CRISPR_version1
ENCFF149SLG	1	ctrl	CNOT7_HepG2_CRISPR_version1
ENCFF641IZP	1	kd	CNOT7_HepG2_shRNA_version1
ENCFF570ZSP	2	kd	CNOT7_HepG2_shRNA_version1
ENCFF031MBG	1	kd	CNOT7_HepG2_shRNA_version1
ENCFF940XUO	2	kd	CNOT7_HepG2_shRNA_version1
ENCFF578PLB	1	ctrl	CNOT7_HepG2_shRNA_version1
ENCFF760KSO	2	ctrl	CNOT7_HepG2_shRNA_version1
ENCFF501COM	2	ctrl	CNOT7_HepG2_shRNA_version1
ENCFF420VMT	1	ctrl	CNOT7_HepG2_shRNA_version1
ENCFF259DJS	1	kd	CNOT7_K562_shRNA_version1
ENCFF705BZM	2	kd	CNOT7_K562_shRNA_version1
ENCFF900KDZ	1	kd	CNOT7_K562_shRNA_version1
ENCFF345XRH	2	kd	CNOT7_K562_shRNA_version1
ENCFF158PAN	1	ctrl	CNOT7_K562_shRNA_version1
ENCFF177NZR	2	ctrl	CNOT7_K562_shRNA_version1
ENCFF212WWN	1	ctrl	CNOT7_K562_shRNA_version1
ENCFF698JGB	2	ctrl	CNOT7_K562_shRNA_version1
ENCFF846UBH	1	kd	CNOT8_K562_shRNA_version1
ENCFF491RYM	2	kd	CNOT8_K562_shRNA_version1
ENCFF052YSS	1	kd	CNOT8_K562_shRNA_version1
ENCFF004ORO	2	kd	CNOT8_K562_shRNA_version1
ENCFF985RPQ	1	ctrl	CNOT8_K562_shRNA_version1
ENCFF802ITR	2	ctrl	CNOT8_K562_shRNA_version1
ENCFF583JDB	1	ctrl	CNOT8_K562_shRNA_version1
ENCFF816LBP	2	ctrl	CNOT8_K562_shRNA_version1
ENCFF663OIM	1	kd	CPEB4_K562_shRNA_version1
ENCFF768AOM	2	kd	CPEB4_K562_shRNA_version1
ENCFF688ORJ	1	kd	CPEB4_K562_shRNA_version1
ENCFF167HPP	2	kd	CPEB4_K562_shRNA_version1
ENCFF083QIO	1	ctrl	CPEB4_K562_shRNA_version1
ENCFF419UWR	2	ctrl	CPEB4_K562_shRNA_version1
ENCFF519WJE	1	ctrl	CPEB4_K562_shRNA_version1
ENCFF272FNP	2	ctrl	CPEB4_K562_shRNA_version1
ENCFF681WUA	1	kd	CPSF4_K562_CRISPR_version1
ENCFF906MWN	2	kd	CPSF4_K562_CRISPR_version1
ENCFF019IUX	2	ctrl	CPSF4_K562_CRISPR_version1
ENCFF892UVA	1	ctrl	CPSF4_K562_CRISPR_version1
ENCFF528WKP	1	kd	CPSF6_HepG2_shRNA_version1
ENCFF395ZWT	2	kd	CPSF6_HepG2_shRNA_version1
ENCFF058FIU	1	kd	CPSF6_HepG2_shRNA_version1
ENCFF052JGS	2	kd	CPSF6_HepG2_shRNA_version1
ENCFF621AIE	1	ctrl	CPSF6_HepG2_shRNA_version1
ENCFF134WBJ	2	ctrl	CPSF6_HepG2_shRNA_version1
ENCFF185IAD	1	ctrl	CPSF6_HepG2_shRNA_version1
ENCFF021NQD	2	ctrl	CPSF6_HepG2_shRNA_version1
ENCFF779WVA	1	kd	CPSF6_K562_shRNA_version1
ENCFF970HYP	2	kd	CPSF6_K562_shRNA_version1
ENCFF291ERF	1	kd	CPSF6_K562_shRNA_version1
ENCFF956SFY	2	kd	CPSF6_K562_shRNA_version1
ENCFF446DPL	1	ctrl	CPSF6_K562_shRNA_version1
ENCFF104TWW	2	ctrl	CPSF6_K562_shRNA_version1
ENCFF529TIM	1	ctrl	CPSF6_K562_shRNA_version1
ENCFF361KUQ	2	ctrl	CPSF6_K562_shRNA_version1
ENCFF399YCB	1	kd	CPSF7_HepG2_shRNA_version1
ENCFF462NEE	2	kd	CPSF7_HepG2_shRNA_version1
ENCFF279PQZ	1	kd	CPSF7_HepG2_shRNA_version1
ENCFF924TTV	2	kd	CPSF7_HepG2_shRNA_version1
ENCFF423BYY	1	ctrl	CPSF7_HepG2_shRNA_version1
ENCFF782BWG	2	ctrl	CPSF7_HepG2_shRNA_version1
ENCFF376WQN	1	ctrl	CPSF7_HepG2_shRNA_version1
ENCFF231QDM	2	ctrl	CPSF7_HepG2_shRNA_version1
ENCFF683EAG	1	kd	CPSF7_K562_shRNA_version1
ENCFF894WYN	2	kd	CPSF7_K562_shRNA_version1
ENCFF215QMS	1	kd	CPSF7_K562_shRNA_version1
ENCFF591AHP	2	kd	CPSF7_K562_shRNA_version1
ENCFF214SQV	1	ctrl	CPSF7_K562_shRNA_version1
ENCFF125PXK	2	ctrl	CPSF7_K562_shRNA_version1
ENCFF549AUI	1	ctrl	CPSF7_K562_shRNA_version1
ENCFF761SAC	2	ctrl	CPSF7_K562_shRNA_version1
ENCFF636WAL	2	kd	CSTF1_K562_CRISPR_version1
ENCFF420TCA	1	kd	CSTF1_K562_CRISPR_version1
ENCFF019IUX	2	ctrl	CSTF1_K562_CRISPR_version1
ENCFF892UVA	1	ctrl	CSTF1_K562_CRISPR_version1
ENCFF492ADI	2	kd	CSTF2_HepG2_shRNA_version1
ENCFF406PBI	1	kd	CSTF2_HepG2_shRNA_version1
ENCFF999SUM	1	kd	CSTF2_HepG2_shRNA_version1
ENCFF102ZKG	2	kd	CSTF2_HepG2_shRNA_version1
ENCFF528NWG	1	ctrl	CSTF2_HepG2_shRNA_version1
ENCFF317QYL	2	ctrl	CSTF2_HepG2_shRNA_version1
ENCFF122VBO	2	ctrl	CSTF2_HepG2_shRNA_version1
ENCFF176FHW	1	ctrl	CSTF2_HepG2_shRNA_version1
ENCFF261IIN	2	kd	CSTF2_K562_shRNA_version1
ENCFF831FCM	1	kd	CSTF2_K562_shRNA_version1
ENCFF116UEK	1	kd	CSTF2_K562_shRNA_version1
ENCFF049DFS	2	kd	CSTF2_K562_shRNA_version1
ENCFF233QSF	2	ctrl	CSTF2_K562_shRNA_version1
ENCFF312HLL	1	ctrl	CSTF2_K562_shRNA_version1
ENCFF768YMX	1	ctrl	CSTF2_K562_shRNA_version1
ENCFF507BXE	2	ctrl	CSTF2_K562_shRNA_version1
ENCFF533PNI	1	kd	CSTF2T_HepG2_shRNA_version1
ENCFF201MEN	2	kd	CSTF2T_HepG2_shRNA_version1
ENCFF287GNK	1	kd	CSTF2T_HepG2_shRNA_version1
ENCFF545JRU	2	kd	CSTF2T_HepG2_shRNA_version1
ENCFF080FFY	1	ctrl	CSTF2T_HepG2_shRNA_version1
ENCFF899EQW	2	ctrl	CSTF2T_HepG2_shRNA_version1
ENCFF994YDH	1	ctrl	CSTF2T_HepG2_shRNA_version1
ENCFF574REP	2	ctrl	CSTF2T_HepG2_shRNA_version1
ENCFF008FIK	2	kd	CSTF2T_K562_shRNA_version1
ENCFF032QOR	1	kd	CSTF2T_K562_shRNA_version1
ENCFF927NOX	1	kd	CSTF2T_K562_shRNA_version1
ENCFF658DCV	2	kd	CSTF2T_K562_shRNA_version1
ENCFF440DVY	1	ctrl	CSTF2T_K562_shRNA_version1
ENCFF339UJZ	2	ctrl	CSTF2T_K562_shRNA_version1
ENCFF839SZZ	1	ctrl	CSTF2T_K562_shRNA_version1
ENCFF161EYD	2	ctrl	CSTF2T_K562_shRNA_version1
ENCFF247NDW	1	kd	CTCF_HepG2_CRISPR_version1
ENCFF506UZZ	2	kd	CTCF_HepG2_CRISPR_version1
ENCFF094BYF	2	ctrl	CTCF_HepG2_CRISPR_version1
ENCFF198JQY	1	ctrl	CTCF_HepG2_CRISPR_version1
ENCFF190NBN	1	kd	CTCF_K562_CRISPR_version1
ENCFF457RHS	2	kd	CTCF_K562_CRISPR_version1
ENCFF314NQR	1	ctrl	CTCF_K562_CRISPR_version1
ENCFF497WMV	2	ctrl	CTCF_K562_CRISPR_version1
ENCFF770HUR	2	kd	CXXC1_HepG2_CRISPR_version1
ENCFF773FTN	1	kd	CXXC1_HepG2_CRISPR_version1
ENCFF094BYF	2	ctrl	CXXC1_HepG2_CRISPR_version1
ENCFF198JQY	1	ctrl	CXXC1_HepG2_CRISPR_version1
ENCFF903KQS	1	kd	DAZAP1_HepG2_shRNA_version1
ENCFF692CUR	2	kd	DAZAP1_HepG2_shRNA_version1
ENCFF656TLE	1	kd	DAZAP1_HepG2_shRNA_version1
ENCFF334QBK	2	kd	DAZAP1_HepG2_shRNA_version1
ENCFF080FFY	1	ctrl	DAZAP1_HepG2_shRNA_version1
ENCFF899EQW	2	ctrl	DAZAP1_HepG2_shRNA_version1
ENCFF994YDH	1	ctrl	DAZAP1_HepG2_shRNA_version1
ENCFF574REP	2	ctrl	DAZAP1_HepG2_shRNA_version1
ENCFF573LTS	1	kd	DAZAP1_HepG2_shRNA_version2
ENCFF066IXF	2	kd	DAZAP1_HepG2_shRNA_version2
ENCFF111NRZ	1	kd	DAZAP1_HepG2_shRNA_version2
ENCFF864WXU	2	kd	DAZAP1_HepG2_shRNA_version2
ENCFF947FVE	1	ctrl	DAZAP1_HepG2_shRNA_version2
ENCFF059LWK	2	ctrl	DAZAP1_HepG2_shRNA_version2
ENCFF371TBZ	1	ctrl	DAZAP1_HepG2_shRNA_version2
ENCFF403KGR	2	ctrl	DAZAP1_HepG2_shRNA_version2
ENCFF383ZHW	2	kd	DAZAP1_K562_shRNA_version1
ENCFF835EBA	1	kd	DAZAP1_K562_shRNA_version1
ENCFF560FIY	1	kd	DAZAP1_K562_shRNA_version1
ENCFF224TGR	2	kd	DAZAP1_K562_shRNA_version1
ENCFF440DVY	1	ctrl	DAZAP1_K562_shRNA_version1
ENCFF339UJZ	2	ctrl	DAZAP1_K562_shRNA_version1
ENCFF839SZZ	1	ctrl	DAZAP1_K562_shRNA_version1
ENCFF161EYD	2	ctrl	DAZAP1_K562_shRNA_version1
ENCFF433NNC	1	kd	DCP2_K562_CRISPR_version1
ENCFF247XRE	2	kd	DCP2_K562_CRISPR_version1
ENCFF019IUX	2	ctrl	DCP2_K562_CRISPR_version1
ENCFF892UVA	1	ctrl	DCP2_K562_CRISPR_version1
ENCFF350DFN	1	kd	DDX1_HepG2_shRNA_version1
ENCFF760MQV	2	kd	DDX1_HepG2_shRNA_version1
ENCFF085XBF	1	kd	DDX1_HepG2_shRNA_version1
ENCFF124XRR	2	kd	DDX1_HepG2_shRNA_version1
ENCFF142VXP	1	ctrl	DDX1_HepG2_shRNA_version1
ENCFF368NSW	2	ctrl	DDX1_HepG2_shRNA_version1
ENCFF289WRI	1	ctrl	DDX1_HepG2_shRNA_version1
ENCFF197UJB	2	ctrl	DDX1_HepG2_shRNA_version1
ENCFF003MPA	1	kd	DDX1_K562_shRNA_version1
ENCFF382ZLG	2	kd	DDX1_K562_shRNA_version1
ENCFF384PMZ	1	kd	DDX1_K562_shRNA_version1
ENCFF642PWD	2	kd	DDX1_K562_shRNA_version1
ENCFF214SQV	1	ctrl	DDX1_K562_shRNA_version1
ENCFF125PXK	2	ctrl	DDX1_K562_shRNA_version1
ENCFF549AUI	1	ctrl	DDX1_K562_shRNA_version1
ENCFF761SAC	2	ctrl	DDX1_K562_shRNA_version1
ENCFF860ZFZ	1	kd	DDX19B_HepG2_shRNA_version1
ENCFF463DAH	2	kd	DDX19B_HepG2_shRNA_version1
ENCFF693KHW	1	kd	DDX19B_HepG2_shRNA_version1
ENCFF737FSA	2	kd	DDX19B_HepG2_shRNA_version1
ENCFF459CHT	1	ctrl	DDX19B_HepG2_shRNA_version1
ENCFF849VUY	2	ctrl	DDX19B_HepG2_shRNA_version1
ENCFF590QAL	1	ctrl	DDX19B_HepG2_shRNA_version1
ENCFF286MAR	2	ctrl	DDX19B_HepG2_shRNA_version1
ENCFF380TGI	2	kd	DDX19B_K562_shRNA_version1
ENCFF087MMA	1	kd	DDX19B_K562_shRNA_version1
ENCFF193YBH	1	kd	DDX19B_K562_shRNA_version1
ENCFF780OXE	2	kd	DDX19B_K562_shRNA_version1
ENCFF917YWX	1	ctrl	DDX19B_K562_shRNA_version1
ENCFF923MPF	2	ctrl	DDX19B_K562_shRNA_version1
ENCFF095ZAS	1	ctrl	DDX19B_K562_shRNA_version1
ENCFF782JJL	2	ctrl	DDX19B_K562_shRNA_version1
ENCFF239HYI	1	kd	DDX20_HepG2_CRISPR_version1
ENCFF409AXL	2	kd	DDX20_HepG2_CRISPR_version1
ENCFF221LJC	2	ctrl	DDX20_HepG2_CRISPR_version1
ENCFF149SLG	1	ctrl	DDX20_HepG2_CRISPR_version1
ENCFF920XSY	2	kd	DDX20_K562_CRISPR_version1
ENCFF175ZPC	1	kd	DDX20_K562_CRISPR_version1
ENCFF778DSB	1	ctrl	DDX20_K562_CRISPR_version1
ENCFF343PVN	2	ctrl	DDX20_K562_CRISPR_version1
ENCFF279CFC	1	kd	DDX21_HepG2_CRISPR_version1
ENCFF794OYR	2	kd	DDX21_HepG2_CRISPR_version1
ENCFF389BIB	1	kd	DDX21_HepG2_CRISPR_version1
ENCFF289RWR	2	kd	DDX21_HepG2_CRISPR_version1
ENCFF923THK	1	ctrl	DDX21_HepG2_CRISPR_version1
ENCFF579WLA	2	ctrl	DDX21_HepG2_CRISPR_version1
ENCFF227XRI	1	ctrl	DDX21_HepG2_CRISPR_version1
ENCFF848OBC	2	ctrl	DDX21_HepG2_CRISPR_version1
ENCFF440XIS	2	kd	DDX21_HepG2_shRNA_version1
ENCFF366MKM	1	kd	DDX21_HepG2_shRNA_version1
ENCFF785PHX	1	kd	DDX21_HepG2_shRNA_version1
ENCFF839XZI	2	kd	DDX21_HepG2_shRNA_version1
ENCFF080FFY	1	ctrl	DDX21_HepG2_shRNA_version1
ENCFF899EQW	2	ctrl	DDX21_HepG2_shRNA_version1
ENCFF994YDH	1	ctrl	DDX21_HepG2_shRNA_version1
ENCFF574REP	2	ctrl	DDX21_HepG2_shRNA_version1
ENCFF252DHT	1	kd	DDX21_K562_CRISPR_version1
ENCFF483YCL	2	kd	DDX21_K562_CRISPR_version1
ENCFF726CQD	1	kd	DDX21_K562_CRISPR_version1
ENCFF018ZEF	2	kd	DDX21_K562_CRISPR_version1
ENCFF650JUO	1	ctrl	DDX21_K562_CRISPR_version1
ENCFF210EAL	2	ctrl	DDX21_K562_CRISPR_version1
ENCFF967DGI	1	ctrl	DDX21_K562_CRISPR_version1
ENCFF570JQY	2	ctrl	DDX21_K562_CRISPR_version1
ENCFF895ORD	2	kd	DDX21_K562_shRNA_version1
ENCFF669EDI	1	kd	DDX21_K562_shRNA_version1
ENCFF363ASO	1	kd	DDX21_K562_shRNA_version1
ENCFF589LNN	2	kd	DDX21_K562_shRNA_version1
ENCFF884PTA	1	ctrl	DDX21_K562_shRNA_version1
ENCFF515HRO	2	ctrl	DDX21_K562_shRNA_version1
ENCFF396YDD	1	ctrl	DDX21_K562_shRNA_version1
ENCFF867NHV	2	ctrl	DDX21_K562_shRNA_version1
ENCFF259WYU	1	kd	DDX24_HepG2_shRNA_version1
ENCFF237FRW	2	kd	DDX24_HepG2_shRNA_version1
ENCFF253HMW	1	kd	DDX24_HepG2_shRNA_version1
ENCFF052UJN	2	kd	DDX24_HepG2_shRNA_version1
ENCFF080FFY	1	ctrl	DDX24_HepG2_shRNA_version1
ENCFF899EQW	2	ctrl	DDX24_HepG2_shRNA_version1
ENCFF994YDH	1	ctrl	DDX24_HepG2_shRNA_version1
ENCFF574REP	2	ctrl	DDX24_HepG2_shRNA_version1
ENCFF658QYR	1	kd	DDX24_K562_shRNA_version1
ENCFF643UFQ	2	kd	DDX24_K562_shRNA_version1
ENCFF990XDZ	1	kd	DDX24_K562_shRNA_version1
ENCFF016KQV	2	kd	DDX24_K562_shRNA_version1
ENCFF366BYZ	1	ctrl	DDX24_K562_shRNA_version1
ENCFF043RHW	2	ctrl	DDX24_K562_shRNA_version1
ENCFF556NPQ	1	ctrl	DDX24_K562_shRNA_version1
ENCFF598ZGR	2	ctrl	DDX24_K562_shRNA_version1
ENCFF578VID	1	kd	DDX27_HepG2_shRNA_version1
ENCFF969IDX	1	kd	DDX27_HepG2_shRNA_version1
ENCFF729FFG	2	kd	DDX27_HepG2_shRNA_version1
ENCFF442APZ	2	kd	DDX27_HepG2_shRNA_version1
ENCFF528NWG	1	ctrl	DDX27_HepG2_shRNA_version1
ENCFF317QYL	2	ctrl	DDX27_HepG2_shRNA_version1
ENCFF122VBO	2	ctrl	DDX27_HepG2_shRNA_version1
ENCFF176FHW	1	ctrl	DDX27_HepG2_shRNA_version1
ENCFF350HHZ	1	kd	DDX27_K562_shRNA_version1
ENCFF521ODI	2	kd	DDX27_K562_shRNA_version1
ENCFF606AVE	1	kd	DDX27_K562_shRNA_version1
ENCFF956DKX	2	kd	DDX27_K562_shRNA_version1
ENCFF233QSF	2	ctrl	DDX27_K562_shRNA_version1
ENCFF312HLL	1	ctrl	DDX27_K562_shRNA_version1
ENCFF768YMX	1	ctrl	DDX27_K562_shRNA_version1
ENCFF507BXE	2	ctrl	DDX27_K562_shRNA_version1
ENCFF352MNZ	1	kd	DDX28_HepG2_shRNA_version1
ENCFF060TXT	2	kd	DDX28_HepG2_shRNA_version1
ENCFF058VTG	1	kd	DDX28_HepG2_shRNA_version1
ENCFF150DQE	2	kd	DDX28_HepG2_shRNA_version1
ENCFF528NWG	1	ctrl	DDX28_HepG2_shRNA_version1
ENCFF317QYL	2	ctrl	DDX28_HepG2_shRNA_version1
ENCFF122VBO	2	ctrl	DDX28_HepG2_shRNA_version1
ENCFF176FHW	1	ctrl	DDX28_HepG2_shRNA_version1
ENCFF887CXU	1	kd	DDX28_K562_shRNA_version1
ENCFF117QYY	2	kd	DDX28_K562_shRNA_version1
ENCFF036JKE	1	kd	DDX28_K562_shRNA_version1
ENCFF367XTR	2	kd	DDX28_K562_shRNA_version1
ENCFF820OVC	1	ctrl	DDX28_K562_shRNA_version1
ENCFF822KTN	2	ctrl	DDX28_K562_shRNA_version1
ENCFF311TMC	2	ctrl	DDX28_K562_shRNA_version1
ENCFF124BQH	1	ctrl	DDX28_K562_shRNA_version1
ENCFF430IUX	1	kd	DDX39B_HepG2_CRISPR_version1
ENCFF266TDS	2	kd	DDX39B_HepG2_CRISPR_version1
ENCFF094BYF	2	ctrl	DDX39B_HepG2_CRISPR_version1
ENCFF198JQY	1	ctrl	DDX39B_HepG2_CRISPR_version1
ENCFF710DRG	1	kd	DDX39B_K562_CRISPR_version1
ENCFF899HUS	2	kd	DDX39B_K562_CRISPR_version1
ENCFF314NQR	1	ctrl	DDX39B_K562_CRISPR_version1
ENCFF497WMV	2	ctrl	DDX39B_K562_CRISPR_version1
ENCFF005BRA	1	kd	DDX3X_HepG2_shRNA_version1
ENCFF481UNZ	2	kd	DDX3X_HepG2_shRNA_version1
ENCFF253RJD	1	kd	DDX3X_HepG2_shRNA_version1
ENCFF350AXZ	2	kd	DDX3X_HepG2_shRNA_version1
ENCFF008RON	1	ctrl	DDX3X_HepG2_shRNA_version1
ENCFF256EGE	2	ctrl	DDX3X_HepG2_shRNA_version1
ENCFF925CTT	1	ctrl	DDX3X_HepG2_shRNA_version1
ENCFF360UZH	2	ctrl	DDX3X_HepG2_shRNA_version1
ENCFF054DWB	1	kd	DDX3X_K562_shRNA_version1
ENCFF863DES	2	kd	DDX3X_K562_shRNA_version1
ENCFF611CLD	1	kd	DDX3X_K562_shRNA_version1
ENCFF930UIK	2	kd	DDX3X_K562_shRNA_version1
ENCFF366BYZ	1	ctrl	DDX3X_K562_shRNA_version1
ENCFF043RHW	2	ctrl	DDX3X_K562_shRNA_version1
ENCFF556NPQ	1	ctrl	DDX3X_K562_shRNA_version1
ENCFF598ZGR	2	ctrl	DDX3X_K562_shRNA_version1
ENCFF692XBX	1	kd	DDX42_HepG2_CRISPR_version1
ENCFF822WFT	2	kd	DDX42_HepG2_CRISPR_version1
ENCFF129JJJ	2	ctrl	DDX42_HepG2_CRISPR_version1
ENCFF865ZCU	1	ctrl	DDX42_HepG2_CRISPR_version1
ENCFF436TBK	1	kd	DDX42_K562_CRISPR_version1
ENCFF828ZMJ	2	kd	DDX42_K562_CRISPR_version1
ENCFF778DSB	1	ctrl	DDX42_K562_CRISPR_version1
ENCFF343PVN	2	ctrl	DDX42_K562_CRISPR_version1
ENCFF147EYA	1	kd	DDX47_HepG2_shRNA_version1
ENCFF164TVY	2	kd	DDX47_HepG2_shRNA_version1
ENCFF056XPQ	2	kd	DDX47_HepG2_shRNA_version1
ENCFF958GEJ	1	kd	DDX47_HepG2_shRNA_version1
ENCFF888SAG	1	ctrl	DDX47_HepG2_shRNA_version1
ENCFF231QTU	2	ctrl	DDX47_HepG2_shRNA_version1
ENCFF119QUB	1	ctrl	DDX47_HepG2_shRNA_version1
ENCFF485FVD	2	ctrl	DDX47_HepG2_shRNA_version1
ENCFF891OFE	1	kd	DDX47_K562_shRNA_version1
ENCFF478SCF	2	kd	DDX47_K562_shRNA_version1
ENCFF576SLW	1	kd	DDX47_K562_shRNA_version1
ENCFF544OPF	2	kd	DDX47_K562_shRNA_version1
ENCFF985RPQ	1	ctrl	DDX47_K562_shRNA_version1
ENCFF802ITR	2	ctrl	DDX47_K562_shRNA_version1
ENCFF583JDB	1	ctrl	DDX47_K562_shRNA_version1
ENCFF816LBP	2	ctrl	DDX47_K562_shRNA_version1
ENCFF386KED	1	kd	DDX47_K562_shRNA_version2
ENCFF054BGK	2	kd	DDX47_K562_shRNA_version2
ENCFF217CYB	1	kd	DDX47_K562_shRNA_version2
ENCFF625CKI	2	kd	DDX47_K562_shRNA_version2
ENCFF083QIO	1	ctrl	DDX47_K562_shRNA_version2
ENCFF419UWR	2	ctrl	DDX47_K562_shRNA_version2
ENCFF519WJE	1	ctrl	DDX47_K562_shRNA_version2
ENCFF272FNP	2	ctrl	DDX47_K562_shRNA_version2
ENCFF265FBS	1	kd	DDX5_HepG2_shRNA_version1
ENCFF500ZRE	2	kd	DDX5_HepG2_shRNA_version1
ENCFF834BBD	1	kd	DDX5_HepG2_shRNA_version1
ENCFF717LFC	2	kd	DDX5_HepG2_shRNA_version1
ENCFF154RLC	1	ctrl	DDX5_HepG2_shRNA_version1
ENCFF161NTR	2	ctrl	DDX5_HepG2_shRNA_version1
ENCFF496ABP	1	ctrl	DDX5_HepG2_shRNA_version1
ENCFF985VTH	2	ctrl	DDX5_HepG2_shRNA_version1
ENCFF041KGY	1	kd	DDX51_HepG2_CRISPR_version1
ENCFF016STW	2	kd	DDX51_HepG2_CRISPR_version1
ENCFF318QBO	2	ctrl	DDX51_HepG2_CRISPR_version1
ENCFF968KVV	1	ctrl	DDX51_HepG2_CRISPR_version1
ENCFF016APX	1	kd	DDX51_K562_shRNA_version1
ENCFF270DBA	2	kd	DDX51_K562_shRNA_version1
ENCFF359ZQU	1	kd	DDX51_K562_shRNA_version1
ENCFF309PCT	2	kd	DDX51_K562_shRNA_version1
ENCFF820OVC	1	ctrl	DDX51_K562_shRNA_version1
ENCFF822KTN	2	ctrl	DDX51_K562_shRNA_version1
ENCFF311TMC	2	ctrl	DDX51_K562_shRNA_version1
ENCFF124BQH	1	ctrl	DDX51_K562_shRNA_version1
ENCFF364XJB	1	kd	DDX52_HepG2_shRNA_version1
ENCFF239WPV	2	kd	DDX52_HepG2_shRNA_version1
ENCFF224KIJ	1	kd	DDX52_HepG2_shRNA_version1
ENCFF758TRE	2	kd	DDX52_HepG2_shRNA_version1
ENCFF862DEF	1	ctrl	DDX52_HepG2_shRNA_version1
ENCFF178XWW	2	ctrl	DDX52_HepG2_shRNA_version1
ENCFF456VWU	1	ctrl	DDX52_HepG2_shRNA_version1
ENCFF565WRF	2	ctrl	DDX52_HepG2_shRNA_version1
ENCFF749WVO	1	kd	DDX52_K562_shRNA_version1
ENCFF721UCM	2	kd	DDX52_K562_shRNA_version1
ENCFF826NMS	2	kd	DDX52_K562_shRNA_version1
ENCFF398WLJ	1	kd	DDX52_K562_shRNA_version1
ENCFF820OVC	1	ctrl	DDX52_K562_shRNA_version1
ENCFF822KTN	2	ctrl	DDX52_K562_shRNA_version1
ENCFF311TMC	2	ctrl	DDX52_K562_shRNA_version1
ENCFF124BQH	1	ctrl	DDX52_K562_shRNA_version1
ENCFF906EJF	1	kd	DDX55_HepG2_shRNA_version1
ENCFF772TFS	2	kd	DDX55_HepG2_shRNA_version1
ENCFF618APB	1	kd	DDX55_HepG2_shRNA_version1
ENCFF076AFB	2	kd	DDX55_HepG2_shRNA_version1
ENCFF528NWG	1	ctrl	DDX55_HepG2_shRNA_version1
ENCFF317QYL	2	ctrl	DDX55_HepG2_shRNA_version1
ENCFF122VBO	2	ctrl	DDX55_HepG2_shRNA_version1
ENCFF176FHW	1	ctrl	DDX55_HepG2_shRNA_version1
ENCFF954VVK	1	kd	DDX55_K562_shRNA_version1
ENCFF046UUL	2	kd	DDX55_K562_shRNA_version1
ENCFF121YTF	1	kd	DDX55_K562_shRNA_version1
ENCFF551UJF	2	kd	DDX55_K562_shRNA_version1
ENCFF148ERF	1	ctrl	DDX55_K562_shRNA_version1
ENCFF568DGW	1	ctrl	DDX55_K562_shRNA_version1
ENCFF802CAV	2	ctrl	DDX55_K562_shRNA_version1
ENCFF691JCT	2	ctrl	DDX55_K562_shRNA_version1
ENCFF156NZJ	1	kd	DDX59_HepG2_shRNA_version1
ENCFF806GGW	2	kd	DDX59_HepG2_shRNA_version1
ENCFF812WSU	1	kd	DDX59_HepG2_shRNA_version1
ENCFF940DPT	2	kd	DDX59_HepG2_shRNA_version1
ENCFF621AIE	1	ctrl	DDX59_HepG2_shRNA_version1
ENCFF134WBJ	2	ctrl	DDX59_HepG2_shRNA_version1
ENCFF185IAD	1	ctrl	DDX59_HepG2_shRNA_version1
ENCFF021NQD	2	ctrl	DDX59_HepG2_shRNA_version1
ENCFF543DSP	1	kd	DDX59_K562_CRISPR_version1
ENCFF474BFJ	2	kd	DDX59_K562_CRISPR_version1
ENCFF778DSB	1	ctrl	DDX59_K562_CRISPR_version1
ENCFF343PVN	2	ctrl	DDX59_K562_CRISPR_version1
ENCFF663NFQ	1	kd	DDX6_HepG2_shRNA_version1
ENCFF368UHA	2	kd	DDX6_HepG2_shRNA_version1
ENCFF870ZRZ	1	kd	DDX6_HepG2_shRNA_version1
ENCFF226GMB	2	kd	DDX6_HepG2_shRNA_version1
ENCFF008RON	1	ctrl	DDX6_HepG2_shRNA_version1
ENCFF256EGE	2	ctrl	DDX6_HepG2_shRNA_version1
ENCFF925CTT	1	ctrl	DDX6_HepG2_shRNA_version1
ENCFF360UZH	2	ctrl	DDX6_HepG2_shRNA_version1
ENCFF505XYV	1	kd	DDX6_K562_CRISPR_version1
ENCFF179HNC	2	kd	DDX6_K562_CRISPR_version1
ENCFF778DSB	1	ctrl	DDX6_K562_CRISPR_version1
ENCFF343PVN	2	ctrl	DDX6_K562_CRISPR_version1
ENCFF426UXU	1	kd	DDX6_K562_shRNA_version1
ENCFF701IQR	2	kd	DDX6_K562_shRNA_version1
ENCFF402XUP	1	kd	DDX6_K562_shRNA_version1
ENCFF580BXZ	2	kd	DDX6_K562_shRNA_version1
ENCFF366BYZ	1	ctrl	DDX6_K562_shRNA_version1
ENCFF043RHW	2	ctrl	DDX6_K562_shRNA_version1
ENCFF556NPQ	1	ctrl	DDX6_K562_shRNA_version1
ENCFF598ZGR	2	ctrl	DDX6_K562_shRNA_version1
ENCFF664GMB	1	kd	DGCR8_K562_CRISPR_version1
ENCFF390WBA	2	kd	DGCR8_K562_CRISPR_version1
ENCFF675LDM	1	kd	DGCR8_K562_CRISPR_version1
ENCFF477BTB	2	kd	DGCR8_K562_CRISPR_version1
ENCFF194DZT	1	ctrl	DGCR8_K562_CRISPR_version1
ENCFF996KWG	2	ctrl	DGCR8_K562_CRISPR_version1
ENCFF229LNE	1	ctrl	DGCR8_K562_CRISPR_version1
ENCFF806EOY	2	ctrl	DGCR8_K562_CRISPR_version1
ENCFF649YFF	1	kd	DGCR8_K562_CRISPR_version2
ENCFF665MDZ	2	kd	DGCR8_K562_CRISPR_version2
ENCFF769GKQ	1	kd	DGCR8_K562_CRISPR_version2
ENCFF319VIH	2	kd	DGCR8_K562_CRISPR_version2
ENCFF669POK	2	ctrl	DGCR8_K562_CRISPR_version2
ENCFF158SSL	1	ctrl	DGCR8_K562_CRISPR_version2
ENCFF189QEC	1	ctrl	DGCR8_K562_CRISPR_version2
ENCFF368ZLJ	2	ctrl	DGCR8_K562_CRISPR_version2
ENCFF213ASI	1	kd	DGCR8_K562_CRISPR_version3
ENCFF208MUT	1	kd	DGCR8_K562_CRISPR_version3
ENCFF031GCG	2	kd	DGCR8_K562_CRISPR_version3
ENCFF402ZEN	2	kd	DGCR8_K562_CRISPR_version3
ENCFF646IST	2	ctrl	DGCR8_K562_CRISPR_version3
ENCFF470WHD	1	ctrl	DGCR8_K562_CRISPR_version3
ENCFF479EQW	1	ctrl	DGCR8_K562_CRISPR_version3
ENCFF987KHL	2	ctrl	DGCR8_K562_CRISPR_version3
ENCFF872LKC	2	kd	DHX30_HepG2_shRNA_version1
ENCFF789AYA	1	kd	DHX30_HepG2_shRNA_version1
ENCFF031KTB	1	kd	DHX30_HepG2_shRNA_version1
ENCFF519CYF	2	kd	DHX30_HepG2_shRNA_version1
ENCFF142VXP	1	ctrl	DHX30_HepG2_shRNA_version1
ENCFF368NSW	2	ctrl	DHX30_HepG2_shRNA_version1
ENCFF289WRI	1	ctrl	DHX30_HepG2_shRNA_version1
ENCFF197UJB	2	ctrl	DHX30_HepG2_shRNA_version1
ENCFF841FSD	1	kd	DHX30_K562_shRNA_version1
ENCFF301CFR	2	kd	DHX30_K562_shRNA_version1
ENCFF813YZF	1	kd	DHX30_K562_shRNA_version1
ENCFF058VYJ	2	kd	DHX30_K562_shRNA_version1
ENCFF214SQV	1	ctrl	DHX30_K562_shRNA_version1
ENCFF125PXK	2	ctrl	DHX30_K562_shRNA_version1
ENCFF549AUI	1	ctrl	DHX30_K562_shRNA_version1
ENCFF761SAC	2	ctrl	DHX30_K562_shRNA_version1
ENCFF478OJU	1	kd	DHX57_HepG2_CRISPR_version1
ENCFF386FAT	2	kd	DHX57_HepG2_CRISPR_version1
ENCFF094BYF	2	ctrl	DHX57_HepG2_CRISPR_version1
ENCFF198JQY	1	ctrl	DHX57_HepG2_CRISPR_version1
ENCFF164GLS	2	kd	DHX57_K562_CRISPR_version1
ENCFF519IFB	1	kd	DHX57_K562_CRISPR_version1
ENCFF314NQR	1	ctrl	DHX57_K562_CRISPR_version1
ENCFF497WMV	2	ctrl	DHX57_K562_CRISPR_version1
ENCFF999OGU	1	kd	DICER1_HepG2_CRISPR_version1
ENCFF809SPS	2	kd	DICER1_HepG2_CRISPR_version1
ENCFF845WSJ	1	ctrl	DICER1_HepG2_CRISPR_version1
ENCFF424GTU	2	ctrl	DICER1_HepG2_CRISPR_version1
ENCFF143SUK	1	kd	DICER1_K562_CRISPR_version1
ENCFF182XTG	2	kd	DICER1_K562_CRISPR_version1
ENCFF499GLD	1	ctrl	DICER1_K562_CRISPR_version1
ENCFF473CGU	2	ctrl	DICER1_K562_CRISPR_version1
ENCFF557DJT	1	kd	DKC1_HepG2_shRNA_version1
ENCFF331YCN	2	kd	DKC1_HepG2_shRNA_version1
ENCFF368WCW	1	kd	DKC1_HepG2_shRNA_version1
ENCFF275TGS	2	kd	DKC1_HepG2_shRNA_version1
ENCFF459CHT	1	ctrl	DKC1_HepG2_shRNA_version1
ENCFF849VUY	2	ctrl	DKC1_HepG2_shRNA_version1
ENCFF590QAL	1	ctrl	DKC1_HepG2_shRNA_version1
ENCFF286MAR	2	ctrl	DKC1_HepG2_shRNA_version1
ENCFF925LBU	2	kd	DKC1_K562_shRNA_version1
ENCFF565SHD	1	kd	DKC1_K562_shRNA_version1
ENCFF740UYB	2	kd	DKC1_K562_shRNA_version1
ENCFF984MME	1	kd	DKC1_K562_shRNA_version1
ENCFF917YWX	1	ctrl	DKC1_K562_shRNA_version1
ENCFF923MPF	2	ctrl	DKC1_K562_shRNA_version1
ENCFF095ZAS	1	ctrl	DKC1_K562_shRNA_version1
ENCFF782JJL	2	ctrl	DKC1_K562_shRNA_version1
ENCFF703SFN	1	kd	DNAJC2_HepG2_shRNA_version1
ENCFF490HZK	2	kd	DNAJC2_HepG2_shRNA_version1
ENCFF407RUC	1	kd	DNAJC2_HepG2_shRNA_version1
ENCFF809ILK	2	kd	DNAJC2_HepG2_shRNA_version1
ENCFF142VXP	1	ctrl	DNAJC2_HepG2_shRNA_version1
ENCFF368NSW	2	ctrl	DNAJC2_HepG2_shRNA_version1
ENCFF289WRI	1	ctrl	DNAJC2_HepG2_shRNA_version1
ENCFF197UJB	2	ctrl	DNAJC2_HepG2_shRNA_version1
ENCFF555WBI	1	kd	DNAJC2_K562_shRNA_version1
ENCFF540NAB	2	kd	DNAJC2_K562_shRNA_version1
ENCFF324GVC	1	kd	DNAJC2_K562_shRNA_version1
ENCFF743XCK	2	kd	DNAJC2_K562_shRNA_version1
ENCFF214SQV	1	ctrl	DNAJC2_K562_shRNA_version1
ENCFF125PXK	2	ctrl	DNAJC2_K562_shRNA_version1
ENCFF549AUI	1	ctrl	DNAJC2_K562_shRNA_version1
ENCFF761SAC	2	ctrl	DNAJC2_K562_shRNA_version1
ENCFF753CIE	1	kd	DNAJC21_HepG2_shRNA_version1
ENCFF950XJP	2	kd	DNAJC21_HepG2_shRNA_version1
ENCFF234KAR	1	kd	DNAJC21_HepG2_shRNA_version1
ENCFF285ELE	2	kd	DNAJC21_HepG2_shRNA_version1
ENCFF142VXP	1	ctrl	DNAJC21_HepG2_shRNA_version1
ENCFF368NSW	2	ctrl	DNAJC21_HepG2_shRNA_version1
ENCFF289WRI	1	ctrl	DNAJC21_HepG2_shRNA_version1
ENCFF197UJB	2	ctrl	DNAJC21_HepG2_shRNA_version1
ENCFF688CUT	1	kd	DNAJC21_K562_shRNA_version1
ENCFF398HDQ	2	kd	DNAJC21_K562_shRNA_version1
ENCFF271ZYT	1	kd	DNAJC21_K562_shRNA_version1
ENCFF574CEC	2	kd	DNAJC21_K562_shRNA_version1
ENCFF214SQV	1	ctrl	DNAJC21_K562_shRNA_version1
ENCFF125PXK	2	ctrl	DNAJC21_K562_shRNA_version1
ENCFF549AUI	1	ctrl	DNAJC21_K562_shRNA_version1
ENCFF761SAC	2	ctrl	DNAJC21_K562_shRNA_version1
ENCFF558YQS	2	kd	DNMT1_K562_CRISPR_version1
ENCFF697AJW	1	kd	DNMT1_K562_CRISPR_version1
ENCFF810KHG	1	ctrl	DNMT1_K562_CRISPR_version1
ENCFF361SXU	2	ctrl	DNMT1_K562_CRISPR_version1
ENCFF968RHW	1	kd	DNMT3B_HepG2_CRISPR_version1
ENCFF734EXG	2	kd	DNMT3B_HepG2_CRISPR_version1
ENCFF864VJR	1	ctrl	DNMT3B_HepG2_CRISPR_version1
ENCFF158JZY	2	ctrl	DNMT3B_HepG2_CRISPR_version1
ENCFF889QNZ	1	kd	DROSHA_HepG2_CRISPR_version1
ENCFF073NQM	2	kd	DROSHA_HepG2_CRISPR_version1
ENCFF985LSO	1	kd	DROSHA_HepG2_CRISPR_version1
ENCFF139MXA	2	kd	DROSHA_HepG2_CRISPR_version1
ENCFF270TLB	1	ctrl	DROSHA_HepG2_CRISPR_version1
ENCFF145BZR	2	ctrl	DROSHA_HepG2_CRISPR_version1
ENCFF965NHM	1	ctrl	DROSHA_HepG2_CRISPR_version1
ENCFF930FUK	2	ctrl	DROSHA_HepG2_CRISPR_version1
ENCFF204IXM	1	kd	DROSHA_K562_shRNA_version1
ENCFF245BDJ	2	kd	DROSHA_K562_shRNA_version1
ENCFF520WPX	1	kd	DROSHA_K562_shRNA_version1
ENCFF944XRF	2	kd	DROSHA_K562_shRNA_version1
ENCFF384QBC	2	ctrl	DROSHA_K562_shRNA_version1
ENCFF393WNP	1	ctrl	DROSHA_K562_shRNA_version1
ENCFF964NLY	1	ctrl	DROSHA_K562_shRNA_version1
ENCFF359FKE	2	ctrl	DROSHA_K562_shRNA_version1
ENCFF400OLQ	1	kd	DUS3L_HepG2_CRISPR_version1
ENCFF740GHF	2	kd	DUS3L_HepG2_CRISPR_version1
ENCFF094BYF	2	ctrl	DUS3L_HepG2_CRISPR_version1
ENCFF198JQY	1	ctrl	DUS3L_HepG2_CRISPR_version1
ENCFF769JJP	1	kd	DUS3L_K562_CRISPR_version1
ENCFF589RZA	2	kd	DUS3L_K562_CRISPR_version1
ENCFF314NQR	1	ctrl	DUS3L_K562_CRISPR_version1
ENCFF497WMV	2	ctrl	DUS3L_K562_CRISPR_version1
ENCFF236EZI	1	kd	E4F1_HepG2_CRISPR_version1
ENCFF086YKR	2	kd	E4F1_HepG2_CRISPR_version1
ENCFF094BYF	2	ctrl	E4F1_HepG2_CRISPR_version1
ENCFF198JQY	1	ctrl	E4F1_HepG2_CRISPR_version1
ENCFF127ROK	1	kd	E4F1_K562_CRISPR_version1
ENCFF309YBL	2	kd	E4F1_K562_CRISPR_version1
ENCFF314NQR	1	ctrl	E4F1_K562_CRISPR_version1
ENCFF497WMV	2	ctrl	E4F1_K562_CRISPR_version1
ENCFF237OEE	1	kd	EEF2_HepG2_shRNA_version1
ENCFF570XNC	2	kd	EEF2_HepG2_shRNA_version1
ENCFF839QHL	1	kd	EEF2_HepG2_shRNA_version1
ENCFF494QFX	2	kd	EEF2_HepG2_shRNA_version1
ENCFF862DEF	1	ctrl	EEF2_HepG2_shRNA_version1
ENCFF178XWW	2	ctrl	EEF2_HepG2_shRNA_version1
ENCFF456VWU	1	ctrl	EEF2_HepG2_shRNA_version1
ENCFF565WRF	2	ctrl	EEF2_HepG2_shRNA_version1
ENCFF693HAJ	1	kd	EEF2_K562_shRNA_version1
ENCFF603UEH	2	kd	EEF2_K562_shRNA_version1
ENCFF978PEN	1	kd	EEF2_K562_shRNA_version1
ENCFF613QDI	2	kd	EEF2_K562_shRNA_version1
ENCFF820OVC	1	ctrl	EEF2_K562_shRNA_version1
ENCFF822KTN	2	ctrl	EEF2_K562_shRNA_version1
ENCFF311TMC	2	ctrl	EEF2_K562_shRNA_version1
ENCFF124BQH	1	ctrl	EEF2_K562_shRNA_version1
ENCFF473RIO	1	kd	EFTUD2_HepG2_shRNA_version1
ENCFF009UNT	2	kd	EFTUD2_HepG2_shRNA_version1
ENCFF372AFS	1	kd	EFTUD2_HepG2_shRNA_version1
ENCFF871MMC	2	kd	EFTUD2_HepG2_shRNA_version1
ENCFF862DEF	1	ctrl	EFTUD2_HepG2_shRNA_version1
ENCFF178XWW	2	ctrl	EFTUD2_HepG2_shRNA_version1
ENCFF456VWU	1	ctrl	EFTUD2_HepG2_shRNA_version1
ENCFF565WRF	2	ctrl	EFTUD2_HepG2_shRNA_version1
ENCFF306QLW	1	kd	EFTUD2_K562_shRNA_version1
ENCFF814NCC	2	kd	EFTUD2_K562_shRNA_version1
ENCFF928GEG	1	kd	EFTUD2_K562_shRNA_version1
ENCFF629DXH	2	kd	EFTUD2_K562_shRNA_version1
ENCFF820OVC	1	ctrl	EFTUD2_K562_shRNA_version1
ENCFF822KTN	2	ctrl	EFTUD2_K562_shRNA_version1
ENCFF311TMC	2	ctrl	EFTUD2_K562_shRNA_version1
ENCFF124BQH	1	ctrl	EFTUD2_K562_shRNA_version1
ENCFF876KJK	1	kd	EIF2AK1_K562_CRISPR_version1
ENCFF012PQM	2	kd	EIF2AK1_K562_CRISPR_version1
ENCFF499GLD	1	ctrl	EIF2AK1_K562_CRISPR_version1
ENCFF473CGU	2	ctrl	EIF2AK1_K562_CRISPR_version1
ENCFF079SKS	1	kd	EIF2AK2_K562_CRISPR_version1
ENCFF264OQH	2	kd	EIF2AK2_K562_CRISPR_version1
ENCFF810KHG	1	ctrl	EIF2AK2_K562_CRISPR_version1
ENCFF361SXU	2	ctrl	EIF2AK2_K562_CRISPR_version1
ENCFF332WBZ	2	kd	EIF2B3_HepG2_CRISPR_version1
ENCFF342WDW	1	kd	EIF2B3_HepG2_CRISPR_version1
ENCFF845WSJ	1	ctrl	EIF2B3_HepG2_CRISPR_version1
ENCFF424GTU	2	ctrl	EIF2B3_HepG2_CRISPR_version1
ENCFF215UAF	1	kd	EIF2B3_K562_CRISPR_version1
ENCFF267TUL	2	kd	EIF2B3_K562_CRISPR_version1
ENCFF499GLD	1	ctrl	EIF2B3_K562_CRISPR_version1
ENCFF473CGU	2	ctrl	EIF2B3_K562_CRISPR_version1
ENCFF432ATJ	1	kd	EIF2S1_HepG2_shRNA_version1
ENCFF560TAA	2	kd	EIF2S1_HepG2_shRNA_version1
ENCFF857MUO	1	kd	EIF2S1_HepG2_shRNA_version1
ENCFF610AAZ	2	kd	EIF2S1_HepG2_shRNA_version1
ENCFF008RON	1	ctrl	EIF2S1_HepG2_shRNA_version1
ENCFF256EGE	2	ctrl	EIF2S1_HepG2_shRNA_version1
ENCFF925CTT	1	ctrl	EIF2S1_HepG2_shRNA_version1
ENCFF360UZH	2	ctrl	EIF2S1_HepG2_shRNA_version1
ENCFF945DFM	2	kd	EIF2S1_K562_shRNA_version1
ENCFF088KZD	1	kd	EIF2S1_K562_shRNA_version1
ENCFF721DJW	1	kd	EIF2S1_K562_shRNA_version1
ENCFF345BNB	2	kd	EIF2S1_K562_shRNA_version1
ENCFF366BYZ	1	ctrl	EIF2S1_K562_shRNA_version1
ENCFF043RHW	2	ctrl	EIF2S1_K562_shRNA_version1
ENCFF556NPQ	1	ctrl	EIF2S1_K562_shRNA_version1
ENCFF598ZGR	2	ctrl	EIF2S1_K562_shRNA_version1
ENCFF257FNP	1	kd	EIF2S2_HepG2_shRNA_version1
ENCFF493XZO	2	kd	EIF2S2_HepG2_shRNA_version1
ENCFF207XGV	1	kd	EIF2S2_HepG2_shRNA_version1
ENCFF796SGY	2	kd	EIF2S2_HepG2_shRNA_version1
ENCFF423BYY	1	ctrl	EIF2S2_HepG2_shRNA_version1
ENCFF782BWG	2	ctrl	EIF2S2_HepG2_shRNA_version1
ENCFF376WQN	1	ctrl	EIF2S2_HepG2_shRNA_version1
ENCFF231QDM	2	ctrl	EIF2S2_HepG2_shRNA_version1
ENCFF045QEZ	1	kd	EIF2S2_K562_shRNA_version1
ENCFF662CNR	2	kd	EIF2S2_K562_shRNA_version1
ENCFF686LKD	1	kd	EIF2S2_K562_shRNA_version1
ENCFF153VYI	2	kd	EIF2S2_K562_shRNA_version1
ENCFF227FZS	2	ctrl	EIF2S2_K562_shRNA_version1
ENCFF738LXB	1	ctrl	EIF2S2_K562_shRNA_version1
ENCFF026SLE	1	ctrl	EIF2S2_K562_shRNA_version1
ENCFF954ZEF	2	ctrl	EIF2S2_K562_shRNA_version1
ENCFF687RNI	2	kd	EIF3A_K562_shRNA_version1
ENCFF089NJZ	1	kd	EIF3A_K562_shRNA_version1
ENCFF861NSL	1	kd	EIF3A_K562_shRNA_version1
ENCFF158TJL	2	kd	EIF3A_K562_shRNA_version1
ENCFF214SQV	1	ctrl	EIF3A_K562_shRNA_version1
ENCFF125PXK	2	ctrl	EIF3A_K562_shRNA_version1
ENCFF549AUI	1	ctrl	EIF3A_K562_shRNA_version1
ENCFF761SAC	2	ctrl	EIF3A_K562_shRNA_version1
ENCFF026GST	2	kd	EIF3D_HepG2_shRNA_version1
ENCFF152SSV	2	kd	EIF3D_HepG2_shRNA_version1
ENCFF823NSP	1	kd	EIF3D_HepG2_shRNA_version1
ENCFF340UFH	1	kd	EIF3D_HepG2_shRNA_version1
ENCFF862DEF	1	ctrl	EIF3D_HepG2_shRNA_version1
ENCFF178XWW	2	ctrl	EIF3D_HepG2_shRNA_version1
ENCFF456VWU	1	ctrl	EIF3D_HepG2_shRNA_version1
ENCFF565WRF	2	ctrl	EIF3D_HepG2_shRNA_version1
ENCFF619TTB	1	kd	EIF3D_K562_shRNA_version1
ENCFF080FHK	2	kd	EIF3D_K562_shRNA_version1
ENCFF044SSS	1	kd	EIF3D_K562_shRNA_version1
ENCFF309MRQ	2	kd	EIF3D_K562_shRNA_version1
ENCFF820OVC	1	ctrl	EIF3D_K562_shRNA_version1
ENCFF822KTN	2	ctrl	EIF3D_K562_shRNA_version1
ENCFF311TMC	2	ctrl	EIF3D_K562_shRNA_version1
ENCFF124BQH	1	ctrl	EIF3D_K562_shRNA_version1
ENCFF992HXY	1	kd	EIF3G_HepG2_shRNA_version1
ENCFF965YNT	2	kd	EIF3G_HepG2_shRNA_version1
ENCFF992TTP	1	kd	EIF3G_HepG2_shRNA_version1
ENCFF072KHY	2	kd	EIF3G_HepG2_shRNA_version1
ENCFF080FFY	1	ctrl	EIF3G_HepG2_shRNA_version1
ENCFF899EQW	2	ctrl	EIF3G_HepG2_shRNA_version1
ENCFF994YDH	1	ctrl	EIF3G_HepG2_shRNA_version1
ENCFF574REP	2	ctrl	EIF3G_HepG2_shRNA_version1
ENCFF114LOV	1	kd	EIF3G_K562_shRNA_version1
ENCFF041AFE	2	kd	EIF3G_K562_shRNA_version1
ENCFF633QJY	1	kd	EIF3G_K562_shRNA_version1
ENCFF541QPD	2	kd	EIF3G_K562_shRNA_version1
ENCFF721OVR	1	ctrl	EIF3G_K562_shRNA_version1
ENCFF938KPV	2	ctrl	EIF3G_K562_shRNA_version1
ENCFF636FCJ	1	ctrl	EIF3G_K562_shRNA_version1
ENCFF936ZIY	2	ctrl	EIF3G_K562_shRNA_version1
ENCFF816ZDL	1	kd	EIF3H_HepG2_CRISPR_version1
ENCFF162KNA	2	kd	EIF3H_HepG2_CRISPR_version1
ENCFF795CZX	1	kd	EIF3H_HepG2_CRISPR_version1
ENCFF591OTO	2	kd	EIF3H_HepG2_CRISPR_version1
ENCFF506OPN	1	ctrl	EIF3H_HepG2_CRISPR_version1
ENCFF755URY	2	ctrl	EIF3H_HepG2_CRISPR_version1
ENCFF425ESQ	2	ctrl	EIF3H_HepG2_CRISPR_version1
ENCFF258CQT	1	ctrl	EIF3H_HepG2_CRISPR_version1
ENCFF483DMP	1	kd	EIF3H_HepG2_CRISPR_version2
ENCFF967YRJ	2	kd	EIF3H_HepG2_CRISPR_version2
ENCFF502OSN	2	ctrl	EIF3H_HepG2_CRISPR_version2
ENCFF578SAP	1	ctrl	EIF3H_HepG2_CRISPR_version2
ENCFF661XSV	1	kd	EIF3H_K562_CRISPR_version1
ENCFF179ZFD	2	kd	EIF3H_K562_CRISPR_version1
ENCFF027SQH	1	kd	EIF3H_K562_CRISPR_version1
ENCFF142EQC	2	kd	EIF3H_K562_CRISPR_version1
ENCFF270BRR	1	ctrl	EIF3H_K562_CRISPR_version1
ENCFF901BSH	2	ctrl	EIF3H_K562_CRISPR_version1
ENCFF334IWS	1	ctrl	EIF3H_K562_CRISPR_version1
ENCFF221VNM	2	ctrl	EIF3H_K562_CRISPR_version1
ENCFF650AQR	1	kd	EIF4A3_HepG2_CRISPR_version1
ENCFF181FNQ	2	kd	EIF4A3_HepG2_CRISPR_version1
ENCFF845WSJ	1	ctrl	EIF4A3_HepG2_CRISPR_version1
ENCFF424GTU	2	ctrl	EIF4A3_HepG2_CRISPR_version1
ENCFF242ZNU	1	kd	EIF4A3_HepG2_shRNA_version1
ENCFF317HOA	2	kd	EIF4A3_HepG2_shRNA_version1
ENCFF131BCB	1	kd	EIF4A3_HepG2_shRNA_version1
ENCFF831MHS	2	kd	EIF4A3_HepG2_shRNA_version1
ENCFF008RON	1	ctrl	EIF4A3_HepG2_shRNA_version1
ENCFF256EGE	2	ctrl	EIF4A3_HepG2_shRNA_version1
ENCFF925CTT	1	ctrl	EIF4A3_HepG2_shRNA_version1
ENCFF360UZH	2	ctrl	EIF4A3_HepG2_shRNA_version1
ENCFF478ESN	2	kd	EIF4A3_K562_CRISPR_version1
ENCFF956CCY	1	kd	EIF4A3_K562_CRISPR_version1
ENCFF499GLD	1	ctrl	EIF4A3_K562_CRISPR_version1
ENCFF473CGU	2	ctrl	EIF4A3_K562_CRISPR_version1
ENCFF867OPG	1	kd	EIF4A3_K562_shRNA_version1
ENCFF925LXG	2	kd	EIF4A3_K562_shRNA_version1
ENCFF743PNJ	2	kd	EIF4A3_K562_shRNA_version1
ENCFF542MIC	1	kd	EIF4A3_K562_shRNA_version1
ENCFF366BYZ	1	ctrl	EIF4A3_K562_shRNA_version1
ENCFF043RHW	2	ctrl	EIF4A3_K562_shRNA_version1
ENCFF556NPQ	1	ctrl	EIF4A3_K562_shRNA_version1
ENCFF598ZGR	2	ctrl	EIF4A3_K562_shRNA_version1
ENCFF320ZSR	1	kd	EIF4B_HepG2_CRISPR_version1
ENCFF404VSV	2	kd	EIF4B_HepG2_CRISPR_version1
ENCFF221LJC	2	ctrl	EIF4B_HepG2_CRISPR_version1
ENCFF149SLG	1	ctrl	EIF4B_HepG2_CRISPR_version1
ENCFF658XDT	1	kd	EIF4B_HepG2_shRNA_version1
ENCFF273KOC	2	kd	EIF4B_HepG2_shRNA_version1
ENCFF815NQY	1	kd	EIF4B_HepG2_shRNA_version1
ENCFF721YQT	2	kd	EIF4B_HepG2_shRNA_version1
ENCFF008RON	1	ctrl	EIF4B_HepG2_shRNA_version1
ENCFF256EGE	2	ctrl	EIF4B_HepG2_shRNA_version1
ENCFF925CTT	1	ctrl	EIF4B_HepG2_shRNA_version1
ENCFF360UZH	2	ctrl	EIF4B_HepG2_shRNA_version1
ENCFF748JQF	1	kd	EIF4B_K562_shRNA_version1
ENCFF538ZCN	2	kd	EIF4B_K562_shRNA_version1
ENCFF610HPU	1	kd	EIF4B_K562_shRNA_version1
ENCFF971DMX	2	kd	EIF4B_K562_shRNA_version1
ENCFF366BYZ	1	ctrl	EIF4B_K562_shRNA_version1
ENCFF043RHW	2	ctrl	EIF4B_K562_shRNA_version1
ENCFF556NPQ	1	ctrl	EIF4B_K562_shRNA_version1
ENCFF598ZGR	2	ctrl	EIF4B_K562_shRNA_version1
ENCFF173XTG	1	kd	EIF4E_HepG2_CRISPR_version1
ENCFF188FWO	2	kd	EIF4E_HepG2_CRISPR_version1
ENCFF845WSJ	1	ctrl	EIF4E_HepG2_CRISPR_version1
ENCFF424GTU	2	ctrl	EIF4E_HepG2_CRISPR_version1
ENCFF273FUN	1	kd	EIF4E_K562_CRISPR_version1
ENCFF152PPE	2	kd	EIF4E_K562_CRISPR_version1
ENCFF499GLD	1	ctrl	EIF4E_K562_CRISPR_version1
ENCFF473CGU	2	ctrl	EIF4E_K562_CRISPR_version1
ENCFF394LCM	1	kd	EIF4G1_HepG2_shRNA_version1
ENCFF280JND	2	kd	EIF4G1_HepG2_shRNA_version1
ENCFF539VZC	1	kd	EIF4G1_HepG2_shRNA_version1
ENCFF596NAC	2	kd	EIF4G1_HepG2_shRNA_version1
ENCFF947FVE	1	ctrl	EIF4G1_HepG2_shRNA_version1
ENCFF059LWK	2	ctrl	EIF4G1_HepG2_shRNA_version1
ENCFF371TBZ	1	ctrl	EIF4G1_HepG2_shRNA_version1
ENCFF403KGR	2	ctrl	EIF4G1_HepG2_shRNA_version1
ENCFF411VYW	1	kd	EIF4G1_K562_shRNA_version1
ENCFF586KAI	2	kd	EIF4G1_K562_shRNA_version1
ENCFF171TTJ	1	kd	EIF4G1_K562_shRNA_version1
ENCFF451WIR	2	kd	EIF4G1_K562_shRNA_version1
ENCFF214SQV	1	ctrl	EIF4G1_K562_shRNA_version1
ENCFF125PXK	2	ctrl	EIF4G1_K562_shRNA_version1
ENCFF549AUI	1	ctrl	EIF4G1_K562_shRNA_version1
ENCFF761SAC	2	ctrl	EIF4G1_K562_shRNA_version1
ENCFF070JVI	1	kd	EIF4G2_HepG2_shRNA_version1
ENCFF788QXM	2	kd	EIF4G2_HepG2_shRNA_version1
ENCFF254ISN	1	kd	EIF4G2_HepG2_shRNA_version1
ENCFF631CFD	2	kd	EIF4G2_HepG2_shRNA_version1
ENCFF947FVE	1	ctrl	EIF4G2_HepG2_shRNA_version1
ENCFF059LWK	2	ctrl	EIF4G2_HepG2_shRNA_version1
ENCFF371TBZ	1	ctrl	EIF4G2_HepG2_shRNA_version1
ENCFF403KGR	2	ctrl	EIF4G2_HepG2_shRNA_version1
ENCFF758KCE	1	kd	EIF4G2_K562_shRNA_version1
ENCFF531CWD	2	kd	EIF4G2_K562_shRNA_version1
ENCFF888UOD	1	kd	EIF4G2_K562_shRNA_version1
ENCFF311VYO	2	kd	EIF4G2_K562_shRNA_version1
ENCFF196DRD	1	ctrl	EIF4G2_K562_shRNA_version1
ENCFF774WNN	2	ctrl	EIF4G2_K562_shRNA_version1
ENCFF665OLB	1	ctrl	EIF4G2_K562_shRNA_version1
ENCFF615KJS	2	ctrl	EIF4G2_K562_shRNA_version1
ENCFF113UPO	1	kd	ELAVL1_HepG2_CRISPR_version1
ENCFF863SZC	2	kd	ELAVL1_HepG2_CRISPR_version1
ENCFF384JBW	1	ctrl	ELAVL1_HepG2_CRISPR_version1
ENCFF260WZE	2	ctrl	ELAVL1_HepG2_CRISPR_version1
ENCFF568INO	1	kd	ELAVL1_K562_CRISPR_version1
ENCFF153NRI	2	kd	ELAVL1_K562_CRISPR_version1
ENCFF810KHG	1	ctrl	ELAVL1_K562_CRISPR_version1
ENCFF361SXU	2	ctrl	ELAVL1_K562_CRISPR_version1
ENCFF423KPZ	1	kd	ERN1_HepG2_CRISPR_version1
ENCFF712QNS	2	kd	ERN1_HepG2_CRISPR_version1
ENCFF094BYF	2	ctrl	ERN1_HepG2_CRISPR_version1
ENCFF198JQY	1	ctrl	ERN1_HepG2_CRISPR_version1
ENCFF016XYV	1	kd	ERN1_K562_CRISPR_version1
ENCFF794CXV	2	kd	ERN1_K562_CRISPR_version1
ENCFF314NQR	1	ctrl	ERN1_K562_CRISPR_version1
ENCFF497WMV	2	ctrl	ERN1_K562_CRISPR_version1
ENCFF354YQI	1	kd	ERO1A_HepG2_CRISPR_version1
ENCFF364TJQ	2	kd	ERO1A_HepG2_CRISPR_version1
ENCFF845WSJ	1	ctrl	ERO1A_HepG2_CRISPR_version1
ENCFF424GTU	2	ctrl	ERO1A_HepG2_CRISPR_version1
ENCFF503ZYC	1	kd	ERO1A_K562_CRISPR_version1
ENCFF385TJQ	2	kd	ERO1A_K562_CRISPR_version1
ENCFF499GLD	1	ctrl	ERO1A_K562_CRISPR_version1
ENCFF473CGU	2	ctrl	ERO1A_K562_CRISPR_version1
ENCFF497SZK	2	kd	ESF1_HepG2_shRNA_version1
ENCFF178AFG	1	kd	ESF1_HepG2_shRNA_version1
ENCFF507LJA	1	kd	ESF1_HepG2_shRNA_version1
ENCFF079AYK	2	kd	ESF1_HepG2_shRNA_version1
ENCFF423BYY	1	ctrl	ESF1_HepG2_shRNA_version1
ENCFF782BWG	2	ctrl	ESF1_HepG2_shRNA_version1
ENCFF376WQN	1	ctrl	ESF1_HepG2_shRNA_version1
ENCFF231QDM	2	ctrl	ESF1_HepG2_shRNA_version1
ENCFF677DOQ	1	kd	ESF1_K562_shRNA_version1
ENCFF417NDZ	2	kd	ESF1_K562_shRNA_version1
ENCFF995EQN	1	kd	ESF1_K562_shRNA_version1
ENCFF647IUR	2	kd	ESF1_K562_shRNA_version1
ENCFF985DZL	1	ctrl	ESF1_K562_shRNA_version1
ENCFF128JCQ	2	ctrl	ESF1_K562_shRNA_version1
ENCFF808WAQ	1	ctrl	ESF1_K562_shRNA_version1
ENCFF181IAL	2	ctrl	ESF1_K562_shRNA_version1
ENCFF744KLW	1	kd	ETF1_HepG2_shRNA_version1
ENCFF829OKD	2	kd	ETF1_HepG2_shRNA_version1
ENCFF467QHA	1	kd	ETF1_HepG2_shRNA_version1
ENCFF051CAG	2	kd	ETF1_HepG2_shRNA_version1
ENCFF627EXU	1	ctrl	ETF1_HepG2_shRNA_version1
ENCFF759WMD	2	ctrl	ETF1_HepG2_shRNA_version1
ENCFF289TTH	1	ctrl	ETF1_HepG2_shRNA_version1
ENCFF284NQQ	2	ctrl	ETF1_HepG2_shRNA_version1
ENCFF107SAW	2	kd	ETF1_K562_CRISPR_version1
ENCFF013RXA	1	kd	ETF1_K562_CRISPR_version1
ENCFF778DSB	1	ctrl	ETF1_K562_CRISPR_version1
ENCFF343PVN	2	ctrl	ETF1_K562_CRISPR_version1
ENCFF189SYC	2	kd	EWSR1_HepG2_shRNA_version1
ENCFF098EHM	1	kd	EWSR1_HepG2_shRNA_version1
ENCFF522YID	2	kd	EWSR1_HepG2_shRNA_version1
ENCFF058BCD	1	kd	EWSR1_HepG2_shRNA_version1
ENCFF459CHT	1	ctrl	EWSR1_HepG2_shRNA_version1
ENCFF849VUY	2	ctrl	EWSR1_HepG2_shRNA_version1
ENCFF590QAL	1	ctrl	EWSR1_HepG2_shRNA_version1
ENCFF286MAR	2	ctrl	EWSR1_HepG2_shRNA_version1
ENCFF347TTF	1	kd	EWSR1_K562_shRNA_version1
ENCFF056WFG	2	kd	EWSR1_K562_shRNA_version1
ENCFF012NGD	1	kd	EWSR1_K562_shRNA_version1
ENCFF128CIF	2	kd	EWSR1_K562_shRNA_version1
ENCFF366BYZ	1	ctrl	EWSR1_K562_shRNA_version1
ENCFF043RHW	2	ctrl	EWSR1_K562_shRNA_version1
ENCFF556NPQ	1	ctrl	EWSR1_K562_shRNA_version1
ENCFF598ZGR	2	ctrl	EWSR1_K562_shRNA_version1
ENCFF013MHX	1	kd	EXOSC10_K562_CRISPR_version1
ENCFF297AYU	2	kd	EXOSC10_K562_CRISPR_version1
ENCFF019IUX	2	ctrl	EXOSC10_K562_CRISPR_version1
ENCFF892UVA	1	ctrl	EXOSC10_K562_CRISPR_version1
ENCFF806TJT	1	kd	EXOSC2_K562_CRISPR_version1
ENCFF138PZI	2	kd	EXOSC2_K562_CRISPR_version1
ENCFF019IUX	2	ctrl	EXOSC2_K562_CRISPR_version1
ENCFF892UVA	1	ctrl	EXOSC2_K562_CRISPR_version1
ENCFF473DUQ	1	kd	EXOSC5_HepG2_CRISPR_version1
ENCFF533HSQ	2	kd	EXOSC5_HepG2_CRISPR_version1
ENCFF011MSW	1	kd	EXOSC5_HepG2_CRISPR_version1
ENCFF244FZB	2	kd	EXOSC5_HepG2_CRISPR_version1
ENCFF867EOY	1	ctrl	EXOSC5_HepG2_CRISPR_version1
ENCFF282YEK	2	ctrl	EXOSC5_HepG2_CRISPR_version1
ENCFF941WYD	1	ctrl	EXOSC5_HepG2_CRISPR_version1
ENCFF054ESC	2	ctrl	EXOSC5_HepG2_CRISPR_version1
ENCFF749JGK	1	kd	EXOSC5_K562_CRISPR_version1
ENCFF352IAS	2	kd	EXOSC5_K562_CRISPR_version1
ENCFF342XFY	1	kd	EXOSC5_K562_CRISPR_version1
ENCFF607FTT	2	kd	EXOSC5_K562_CRISPR_version1
ENCFF084PNE	1	ctrl	EXOSC5_K562_CRISPR_version1
ENCFF960YVK	2	ctrl	EXOSC5_K562_CRISPR_version1
ENCFF531YHX	1	ctrl	EXOSC5_K562_CRISPR_version1
ENCFF194GHC	2	ctrl	EXOSC5_K562_CRISPR_version1
ENCFF216QYB	1	kd	EXOSC9_HepG2_shRNA_version1
ENCFF650OJA	2	kd	EXOSC9_HepG2_shRNA_version1
ENCFF274CSJ	1	kd	EXOSC9_HepG2_shRNA_version1
ENCFF683EXE	2	kd	EXOSC9_HepG2_shRNA_version1
ENCFF080FFY	1	ctrl	EXOSC9_HepG2_shRNA_version1
ENCFF899EQW	2	ctrl	EXOSC9_HepG2_shRNA_version1
ENCFF994YDH	1	ctrl	EXOSC9_HepG2_shRNA_version1
ENCFF574REP	2	ctrl	EXOSC9_HepG2_shRNA_version1
ENCFF509OKT	1	kd	EXOSC9_K562_shRNA_version1
ENCFF548ALP	2	kd	EXOSC9_K562_shRNA_version1
ENCFF674KPG	1	kd	EXOSC9_K562_shRNA_version1
ENCFF553ICC	2	kd	EXOSC9_K562_shRNA_version1
ENCFF440DVY	1	ctrl	EXOSC9_K562_shRNA_version1
ENCFF339UJZ	2	ctrl	EXOSC9_K562_shRNA_version1
ENCFF839SZZ	1	ctrl	EXOSC9_K562_shRNA_version1
ENCFF161EYD	2	ctrl	EXOSC9_K562_shRNA_version1
ENCFF524DOP	1	kd	FAM120A_HepG2_shRNA_version1
ENCFF976BIV	2	kd	FAM120A_HepG2_shRNA_version1
ENCFF754GHW	1	kd	FAM120A_HepG2_shRNA_version1
ENCFF338PHG	2	kd	FAM120A_HepG2_shRNA_version1
ENCFF862DEF	1	ctrl	FAM120A_HepG2_shRNA_version1
ENCFF178XWW	2	ctrl	FAM120A_HepG2_shRNA_version1
ENCFF456VWU	1	ctrl	FAM120A_HepG2_shRNA_version1
ENCFF565WRF	2	ctrl	FAM120A_HepG2_shRNA_version1
ENCFF009MGB	2	kd	FAM120A_K562_shRNA_version1
ENCFF192RYD	1	kd	FAM120A_K562_shRNA_version1
ENCFF579JBI	1	kd	FAM120A_K562_shRNA_version1
ENCFF502KMO	2	kd	FAM120A_K562_shRNA_version1
ENCFF820OVC	1	ctrl	FAM120A_K562_shRNA_version1
ENCFF822KTN	2	ctrl	FAM120A_K562_shRNA_version1
ENCFF311TMC	2	ctrl	FAM120A_K562_shRNA_version1
ENCFF124BQH	1	ctrl	FAM120A_K562_shRNA_version1
ENCFF150OFR	1	kd	FASTKD1_HepG2_shRNA_version1
ENCFF701YSX	2	kd	FASTKD1_HepG2_shRNA_version1
ENCFF198BST	1	kd	FASTKD1_HepG2_shRNA_version1
ENCFF124CQD	2	kd	FASTKD1_HepG2_shRNA_version1
ENCFF578PLB	1	ctrl	FASTKD1_HepG2_shRNA_version1
ENCFF760KSO	2	ctrl	FASTKD1_HepG2_shRNA_version1
ENCFF501COM	2	ctrl	FASTKD1_HepG2_shRNA_version1
ENCFF420VMT	1	ctrl	FASTKD1_HepG2_shRNA_version1
ENCFF867FMM	1	kd	FASTKD2_HepG2_shRNA_version1
ENCFF224BPK	2	kd	FASTKD2_HepG2_shRNA_version1
ENCFF469FSV	1	kd	FASTKD2_HepG2_shRNA_version1
ENCFF754DEJ	2	kd	FASTKD2_HepG2_shRNA_version1
ENCFF080FFY	1	ctrl	FASTKD2_HepG2_shRNA_version1
ENCFF899EQW	2	ctrl	FASTKD2_HepG2_shRNA_version1
ENCFF994YDH	1	ctrl	FASTKD2_HepG2_shRNA_version1
ENCFF574REP	2	ctrl	FASTKD2_HepG2_shRNA_version1
ENCFF638DXJ	1	kd	FASTKD2_K562_shRNA_version1
ENCFF938FYX	2	kd	FASTKD2_K562_shRNA_version1
ENCFF639EMO	1	kd	FASTKD2_K562_shRNA_version1
ENCFF575FWC	2	kd	FASTKD2_K562_shRNA_version1
ENCFF721OVR	1	ctrl	FASTKD2_K562_shRNA_version1
ENCFF938KPV	2	ctrl	FASTKD2_K562_shRNA_version1
ENCFF636FCJ	1	ctrl	FASTKD2_K562_shRNA_version1
ENCFF936ZIY	2	ctrl	FASTKD2_K562_shRNA_version1
ENCFF542XRI	1	kd	FBL_HepG2_CRISPR_version1
ENCFF556LNY	2	kd	FBL_HepG2_CRISPR_version1
ENCFF094BYF	2	ctrl	FBL_HepG2_CRISPR_version1
ENCFF198JQY	1	ctrl	FBL_HepG2_CRISPR_version1
ENCFF696IWM	1	kd	FBL_K562_CRISPR_version1
ENCFF165JDR	2	kd	FBL_K562_CRISPR_version1
ENCFF314NQR	1	ctrl	FBL_K562_CRISPR_version1
ENCFF497WMV	2	ctrl	FBL_K562_CRISPR_version1
ENCFF944ZIT	1	kd	FIP1L1_HepG2_shRNA_version1
ENCFF120DGZ	2	kd	FIP1L1_HepG2_shRNA_version1
ENCFF945HAL	1	kd	FIP1L1_HepG2_shRNA_version1
ENCFF730SRO	2	kd	FIP1L1_HepG2_shRNA_version1
ENCFF423BYY	1	ctrl	FIP1L1_HepG2_shRNA_version1
ENCFF782BWG	2	ctrl	FIP1L1_HepG2_shRNA_version1
ENCFF376WQN	1	ctrl	FIP1L1_HepG2_shRNA_version1
ENCFF231QDM	2	ctrl	FIP1L1_HepG2_shRNA_version1
ENCFF995CER	1	kd	FIP1L1_K562_shRNA_version1
ENCFF397ESX	2	kd	FIP1L1_K562_shRNA_version1
ENCFF296IYJ	1	kd	FIP1L1_K562_shRNA_version1
ENCFF094DSM	2	kd	FIP1L1_K562_shRNA_version1
ENCFF985DZL	1	ctrl	FIP1L1_K562_shRNA_version1
ENCFF128JCQ	2	ctrl	FIP1L1_K562_shRNA_version1
ENCFF808WAQ	1	ctrl	FIP1L1_K562_shRNA_version1
ENCFF181IAL	2	ctrl	FIP1L1_K562_shRNA_version1
ENCFF801LOD	1	kd	FKBP4_HepG2_shRNA_version1
ENCFF819IHE	2	kd	FKBP4_HepG2_shRNA_version1
ENCFF764KJW	1	kd	FKBP4_HepG2_shRNA_version1
ENCFF349HFT	2	kd	FKBP4_HepG2_shRNA_version1
ENCFF528NWG	1	ctrl	FKBP4_HepG2_shRNA_version1
ENCFF317QYL	2	ctrl	FKBP4_HepG2_shRNA_version1
ENCFF122VBO	2	ctrl	FKBP4_HepG2_shRNA_version1
ENCFF176FHW	1	ctrl	FKBP4_HepG2_shRNA_version1
ENCFF646FPP	1	kd	FKBP4_K562_shRNA_version1
ENCFF244QRI	2	kd	FKBP4_K562_shRNA_version1
ENCFF606LIW	1	kd	FKBP4_K562_shRNA_version1
ENCFF058MXX	2	kd	FKBP4_K562_shRNA_version1
ENCFF148ERF	1	ctrl	FKBP4_K562_shRNA_version1
ENCFF568DGW	1	ctrl	FKBP4_K562_shRNA_version1
ENCFF802CAV	2	ctrl	FKBP4_K562_shRNA_version1
ENCFF691JCT	2	ctrl	FKBP4_K562_shRNA_version1
ENCFF674RGZ	1	kd	FMR1_HepG2_shRNA_version1
ENCFF864VOO	2	kd	FMR1_HepG2_shRNA_version1
ENCFF500CQP	2	kd	FMR1_HepG2_shRNA_version1
ENCFF519AHH	1	kd	FMR1_HepG2_shRNA_version1
ENCFF947FVE	1	ctrl	FMR1_HepG2_shRNA_version1
ENCFF059LWK	2	ctrl	FMR1_HepG2_shRNA_version1
ENCFF371TBZ	1	ctrl	FMR1_HepG2_shRNA_version1
ENCFF403KGR	2	ctrl	FMR1_HepG2_shRNA_version1
ENCFF529CZF	1	kd	FMR1_K562_shRNA_version1
ENCFF324ZUP	2	kd	FMR1_K562_shRNA_version1
ENCFF289HFR	1	kd	FMR1_K562_shRNA_version1
ENCFF008OMX	2	kd	FMR1_K562_shRNA_version1
ENCFF446DPL	1	ctrl	FMR1_K562_shRNA_version1
ENCFF104TWW	2	ctrl	FMR1_K562_shRNA_version1
ENCFF529TIM	1	ctrl	FMR1_K562_shRNA_version1
ENCFF361KUQ	2	ctrl	FMR1_K562_shRNA_version1
ENCFF424XXZ	1	kd	FTO_HepG2_shRNA_version1
ENCFF962XRE	2	kd	FTO_HepG2_shRNA_version1
ENCFF460YJY	1	kd	FTO_HepG2_shRNA_version1
ENCFF792AUU	2	kd	FTO_HepG2_shRNA_version1
ENCFF621AIE	1	ctrl	FTO_HepG2_shRNA_version1
ENCFF134WBJ	2	ctrl	FTO_HepG2_shRNA_version1
ENCFF185IAD	1	ctrl	FTO_HepG2_shRNA_version1
ENCFF021NQD	2	ctrl	FTO_HepG2_shRNA_version1
ENCFF344UWK	1	kd	FTO_K562_shRNA_version1
ENCFF053IZG	2	kd	FTO_K562_shRNA_version1
ENCFF768KJN	1	kd	FTO_K562_shRNA_version1
ENCFF969KZK	2	kd	FTO_K562_shRNA_version1
ENCFF446DPL	1	ctrl	FTO_K562_shRNA_version1
ENCFF104TWW	2	ctrl	FTO_K562_shRNA_version1
ENCFF529TIM	1	ctrl	FTO_K562_shRNA_version1
ENCFF361KUQ	2	ctrl	FTO_K562_shRNA_version1
ENCFF256QLX	1	kd	FUBP1_HepG2_shRNA_version1
ENCFF725FIJ	2	kd	FUBP1_HepG2_shRNA_version1
ENCFF085MQH	2	ctrl	FUBP1_HepG2_shRNA_version1
ENCFF560WIR	1	ctrl	FUBP1_HepG2_shRNA_version1
ENCFF643CGB	1	kd	FUBP1_K562_shRNA_version1
ENCFF767VAA	2	kd	FUBP1_K562_shRNA_version1
ENCFF059NNE	2	ctrl	FUBP1_K562_shRNA_version1
ENCFF607DWM	1	ctrl	FUBP1_K562_shRNA_version1
ENCFF779RHX	1	kd	FUBP3_HepG2_shRNA_version1
ENCFF106HNU	2	kd	FUBP3_HepG2_shRNA_version1
ENCFF410LSF	1	kd	FUBP3_HepG2_shRNA_version1
ENCFF722ZRT	2	kd	FUBP3_HepG2_shRNA_version1
ENCFF761DDF	2	ctrl	FUBP3_HepG2_shRNA_version1
ENCFF027CRR	1	ctrl	FUBP3_HepG2_shRNA_version1
ENCFF636CZX	1	ctrl	FUBP3_HepG2_shRNA_version1
ENCFF737ISE	2	ctrl	FUBP3_HepG2_shRNA_version1
ENCFF735DAL	2	kd	FUBP3_K562_CRISPR_version1
ENCFF900THI	1	kd	FUBP3_K562_CRISPR_version1
ENCFF778DSB	1	ctrl	FUBP3_K562_CRISPR_version1
ENCFF343PVN	2	ctrl	FUBP3_K562_CRISPR_version1
ENCFF449ZJY	1	kd	FUBP3_K562_shRNA_version1
ENCFF526FYU	2	kd	FUBP3_K562_shRNA_version1
ENCFF624URW	2	kd	FUBP3_K562_shRNA_version1
ENCFF072YMB	1	kd	FUBP3_K562_shRNA_version1
ENCFF366BYZ	1	ctrl	FUBP3_K562_shRNA_version1
ENCFF043RHW	2	ctrl	FUBP3_K562_shRNA_version1
ENCFF556NPQ	1	ctrl	FUBP3_K562_shRNA_version1
ENCFF598ZGR	2	ctrl	FUBP3_K562_shRNA_version1
ENCFF023JVA	1	kd	FUS_HepG2_shRNA_version1
ENCFF398MZV	2	kd	FUS_HepG2_shRNA_version1
ENCFF586QOM	1	kd	FUS_HepG2_shRNA_version1
ENCFF801QCZ	2	kd	FUS_HepG2_shRNA_version1
ENCFF492EZP	1	ctrl	FUS_HepG2_shRNA_version1
ENCFF958NOA	1	ctrl	FUS_HepG2_shRNA_version1
ENCFF202ZWS	2	ctrl	FUS_HepG2_shRNA_version1
ENCFF970TMY	2	ctrl	FUS_HepG2_shRNA_version1
ENCFF335TPW	2	kd	FUS_K562_shRNA_version1
ENCFF458UEN	1	kd	FUS_K562_shRNA_version1
ENCFF415ANM	1	kd	FUS_K562_shRNA_version1
ENCFF006DJB	2	kd	FUS_K562_shRNA_version1
ENCFF721OVR	1	ctrl	FUS_K562_shRNA_version1
ENCFF938KPV	2	ctrl	FUS_K562_shRNA_version1
ENCFF636FCJ	1	ctrl	FUS_K562_shRNA_version1
ENCFF936ZIY	2	ctrl	FUS_K562_shRNA_version1
ENCFF951FGN	1	kd	FXR1_HepG2_shRNA_version1
ENCFF701JAQ	2	kd	FXR1_HepG2_shRNA_version1
ENCFF114TIS	1	kd	FXR1_HepG2_shRNA_version1
ENCFF392KBU	2	kd	FXR1_HepG2_shRNA_version1
ENCFF008RON	1	ctrl	FXR1_HepG2_shRNA_version1
ENCFF256EGE	2	ctrl	FXR1_HepG2_shRNA_version1
ENCFF925CTT	1	ctrl	FXR1_HepG2_shRNA_version1
ENCFF360UZH	2	ctrl	FXR1_HepG2_shRNA_version1
ENCFF045NNF	2	kd	FXR1_K562_shRNA_version1
ENCFF512SZV	1	kd	FXR1_K562_shRNA_version1
ENCFF714WXH	1	kd	FXR1_K562_shRNA_version1
ENCFF178PGE	2	kd	FXR1_K562_shRNA_version1
ENCFF366BYZ	1	ctrl	FXR1_K562_shRNA_version1
ENCFF043RHW	2	ctrl	FXR1_K562_shRNA_version1
ENCFF556NPQ	1	ctrl	FXR1_K562_shRNA_version1
ENCFF598ZGR	2	ctrl	FXR1_K562_shRNA_version1
ENCFF746VAJ	1	kd	FXR2_HepG2_CRISPR_version1
ENCFF504YKZ	2	kd	FXR2_HepG2_CRISPR_version1
ENCFF129JJJ	2	ctrl	FXR2_HepG2_CRISPR_version1
ENCFF865ZCU	1	ctrl	FXR2_HepG2_CRISPR_version1
ENCFF919TKS	1	kd	FXR2_K562_CRISPR_version1
ENCFF487SJJ	2	kd	FXR2_K562_CRISPR_version1
ENCFF115BTF	1	kd	FXR2_K562_CRISPR_version1
ENCFF668PGW	2	kd	FXR2_K562_CRISPR_version1
ENCFF894VDP	1	ctrl	FXR2_K562_CRISPR_version1
ENCFF707LZC	2	ctrl	FXR2_K562_CRISPR_version1
ENCFF689ENT	1	ctrl	FXR2_K562_CRISPR_version1
ENCFF045SQQ	2	ctrl	FXR2_K562_CRISPR_version1
ENCFF339ZZH	1	kd	FXR2_K562_shRNA_version1
ENCFF947DXG	2	kd	FXR2_K562_shRNA_version1
ENCFF513STE	1	kd	FXR2_K562_shRNA_version1
ENCFF369SFS	2	kd	FXR2_K562_shRNA_version1
ENCFF366BYZ	1	ctrl	FXR2_K562_shRNA_version1
ENCFF043RHW	2	ctrl	FXR2_K562_shRNA_version1
ENCFF556NPQ	1	ctrl	FXR2_K562_shRNA_version1
ENCFF598ZGR	2	ctrl	FXR2_K562_shRNA_version1
ENCFF326LGT	1	kd	FXR2_K562_shRNA_version2
ENCFF337DDD	2	kd	FXR2_K562_shRNA_version2
ENCFF803UBO	1	kd	FXR2_K562_shRNA_version2
ENCFF807EPF	2	kd	FXR2_K562_shRNA_version2
ENCFF646HDR	1	ctrl	FXR2_K562_shRNA_version2
ENCFF718UYW	2	ctrl	FXR2_K562_shRNA_version2
ENCFF958HCI	1	ctrl	FXR2_K562_shRNA_version2
ENCFF595OBA	2	ctrl	FXR2_K562_shRNA_version2
ENCFF407IPC	1	kd	FYTTD1_K562_CRISPR_version1
ENCFF299RDM	2	kd	FYTTD1_K562_CRISPR_version1
ENCFF019IUX	2	ctrl	FYTTD1_K562_CRISPR_version1
ENCFF892UVA	1	ctrl	FYTTD1_K562_CRISPR_version1
ENCFF827CGB	1	kd	G3BP1_HepG2_shRNA_version1
ENCFF066LFL	2	kd	G3BP1_HepG2_shRNA_version1
ENCFF890QDC	1	kd	G3BP1_HepG2_shRNA_version1
ENCFF092OSB	2	kd	G3BP1_HepG2_shRNA_version1
ENCFF008RON	1	ctrl	G3BP1_HepG2_shRNA_version1
ENCFF256EGE	2	ctrl	G3BP1_HepG2_shRNA_version1
ENCFF925CTT	1	ctrl	G3BP1_HepG2_shRNA_version1
ENCFF360UZH	2	ctrl	G3BP1_HepG2_shRNA_version1
ENCFF533XVE	1	kd	G3BP1_K562_CRISPR_version1
ENCFF161RON	2	kd	G3BP1_K562_CRISPR_version1
ENCFF687WEK	1	ctrl	G3BP1_K562_CRISPR_version1
ENCFF352FJR	2	ctrl	G3BP1_K562_CRISPR_version1
ENCFF182YIO	2	kd	G3BP1_K562_shRNA_version1
ENCFF282EOB	1	kd	G3BP1_K562_shRNA_version1
ENCFF055EEK	1	kd	G3BP1_K562_shRNA_version1
ENCFF838XHX	2	kd	G3BP1_K562_shRNA_version1
ENCFF884PTA	1	ctrl	G3BP1_K562_shRNA_version1
ENCFF515HRO	2	ctrl	G3BP1_K562_shRNA_version1
ENCFF396YDD	1	ctrl	G3BP1_K562_shRNA_version1
ENCFF867NHV	2	ctrl	G3BP1_K562_shRNA_version1
ENCFF857UAA	1	kd	G3BP2_HepG2_shRNA_version1
ENCFF375AEK	2	kd	G3BP2_HepG2_shRNA_version1
ENCFF988EGT	1	kd	G3BP2_HepG2_shRNA_version1
ENCFF252LJU	2	kd	G3BP2_HepG2_shRNA_version1
ENCFF008RON	1	ctrl	G3BP2_HepG2_shRNA_version1
ENCFF256EGE	2	ctrl	G3BP2_HepG2_shRNA_version1
ENCFF925CTT	1	ctrl	G3BP2_HepG2_shRNA_version1
ENCFF360UZH	2	ctrl	G3BP2_HepG2_shRNA_version1
ENCFF826FBT	1	kd	G3BP2_K562_shRNA_version1
ENCFF496PXK	2	kd	G3BP2_K562_shRNA_version1
ENCFF132SHU	1	kd	G3BP2_K562_shRNA_version1
ENCFF295YGW	2	kd	G3BP2_K562_shRNA_version1
ENCFF768WCG	1	ctrl	G3BP2_K562_shRNA_version1
ENCFF687NLA	2	ctrl	G3BP2_K562_shRNA_version1
ENCFF669EEP	2	ctrl	G3BP2_K562_shRNA_version1
ENCFF078LXU	1	ctrl	G3BP2_K562_shRNA_version1
ENCFF428AOM	1	kd	GARS_HepG2_CRISPR_version1
ENCFF359KMQ	2	kd	GARS_HepG2_CRISPR_version1
ENCFF094BYF	2	ctrl	GARS_HepG2_CRISPR_version1
ENCFF198JQY	1	ctrl	GARS_HepG2_CRISPR_version1
ENCFF523XSZ	2	kd	GARS_K562_CRISPR_version1
ENCFF950BHI	1	kd	GARS_K562_CRISPR_version1
ENCFF314NQR	1	ctrl	GARS_K562_CRISPR_version1
ENCFF497WMV	2	ctrl	GARS_K562_CRISPR_version1
ENCFF603SXD	2	kd	GEMIN2_HepG2_CRISPR_version1
ENCFF008BRD	1	kd	GEMIN2_HepG2_CRISPR_version1
ENCFF094BYF	2	ctrl	GEMIN2_HepG2_CRISPR_version1
ENCFF198JQY	1	ctrl	GEMIN2_HepG2_CRISPR_version1
ENCFF341DWT	1	kd	GEMIN2_K562_CRISPR_version1
ENCFF982SNV	2	kd	GEMIN2_K562_CRISPR_version1
ENCFF314NQR	1	ctrl	GEMIN2_K562_CRISPR_version1
ENCFF497WMV	2	ctrl	GEMIN2_K562_CRISPR_version1
ENCFF567QOQ	1	kd	GEMIN5_HepG2_shRNA_version1
ENCFF922ZWG	2	kd	GEMIN5_HepG2_shRNA_version1
ENCFF309RQX	2	kd	GEMIN5_HepG2_shRNA_version1
ENCFF101CJL	1	kd	GEMIN5_HepG2_shRNA_version1
ENCFF862DEF	1	ctrl	GEMIN5_HepG2_shRNA_version1
ENCFF178XWW	2	ctrl	GEMIN5_HepG2_shRNA_version1
ENCFF456VWU	1	ctrl	GEMIN5_HepG2_shRNA_version1
ENCFF565WRF	2	ctrl	GEMIN5_HepG2_shRNA_version1
ENCFF808KJH	2	kd	GEMIN5_K562_shRNA_version1
ENCFF062RIL	1	kd	GEMIN5_K562_shRNA_version1
ENCFF731UBI	1	kd	GEMIN5_K562_shRNA_version1
ENCFF247CLK	2	kd	GEMIN5_K562_shRNA_version1
ENCFF820OVC	1	ctrl	GEMIN5_K562_shRNA_version1
ENCFF822KTN	2	ctrl	GEMIN5_K562_shRNA_version1
ENCFF311TMC	2	ctrl	GEMIN5_K562_shRNA_version1
ENCFF124BQH	1	ctrl	GEMIN5_K562_shRNA_version1
ENCFF287MJB	1	kd	GLRX3_HepG2_CRISPR_version1
ENCFF009MCL	2	kd	GLRX3_HepG2_CRISPR_version1
ENCFF318QBO	2	ctrl	GLRX3_HepG2_CRISPR_version1
ENCFF968KVV	1	ctrl	GLRX3_HepG2_CRISPR_version1
ENCFF669HVA	1	kd	GLRX3_K562_shRNA_version1
ENCFF478YLJ	2	kd	GLRX3_K562_shRNA_version1
ENCFF407ZEZ	1	kd	GLRX3_K562_shRNA_version1
ENCFF387TRG	2	kd	GLRX3_K562_shRNA_version1
ENCFF108LMW	1	ctrl	GLRX3_K562_shRNA_version1
ENCFF490DNG	2	ctrl	GLRX3_K562_shRNA_version1
ENCFF074QTM	1	ctrl	GLRX3_K562_shRNA_version1
ENCFF046OMI	2	ctrl	GLRX3_K562_shRNA_version1
ENCFF307ODS	1	kd	GNL3_HepG2_CRISPR_version1
ENCFF133APR	2	kd	GNL3_HepG2_CRISPR_version1
ENCFF669NVK	2	ctrl	GNL3_HepG2_CRISPR_version1
ENCFF690HKG	1	ctrl	GNL3_HepG2_CRISPR_version1
ENCFF024WEB	2	kd	GNL3_K562_CRISPR_version1
ENCFF833HVC	1	kd	GNL3_K562_CRISPR_version1
ENCFF778DSB	1	ctrl	GNL3_K562_CRISPR_version1
ENCFF343PVN	2	ctrl	GNL3_K562_CRISPR_version1
ENCFF557GSR	1	kd	GPKOW_HepG2_shRNA_version1
ENCFF597GLX	2	kd	GPKOW_HepG2_shRNA_version1
ENCFF192YYQ	1	kd	GPKOW_HepG2_shRNA_version1
ENCFF121JCX	2	kd	GPKOW_HepG2_shRNA_version1
ENCFF621AIE	1	ctrl	GPKOW_HepG2_shRNA_version1
ENCFF134WBJ	2	ctrl	GPKOW_HepG2_shRNA_version1
ENCFF185IAD	1	ctrl	GPKOW_HepG2_shRNA_version1
ENCFF021NQD	2	ctrl	GPKOW_HepG2_shRNA_version1
ENCFF792UGJ	1	kd	GPKOW_K562_shRNA_version1
ENCFF472DUA	2	kd	GPKOW_K562_shRNA_version1
ENCFF742IUO	1	kd	GPKOW_K562_shRNA_version1
ENCFF206UTF	2	kd	GPKOW_K562_shRNA_version1
ENCFF446DPL	1	ctrl	GPKOW_K562_shRNA_version1
ENCFF104TWW	2	ctrl	GPKOW_K562_shRNA_version1
ENCFF529TIM	1	ctrl	GPKOW_K562_shRNA_version1
ENCFF361KUQ	2	ctrl	GPKOW_K562_shRNA_version1
ENCFF587FIB	1	kd	GRSF1_HepG2_shRNA_version1
ENCFF164XUM	2	kd	GRSF1_HepG2_shRNA_version1
ENCFF968MUN	1	kd	GRSF1_HepG2_shRNA_version1
ENCFF782MDE	2	kd	GRSF1_HepG2_shRNA_version1
ENCFF578PLB	1	ctrl	GRSF1_HepG2_shRNA_version1
ENCFF760KSO	2	ctrl	GRSF1_HepG2_shRNA_version1
ENCFF501COM	2	ctrl	GRSF1_HepG2_shRNA_version1
ENCFF420VMT	1	ctrl	GRSF1_HepG2_shRNA_version1
ENCFF789RQP	1	kd	GRSF1_K562_shRNA_version1
ENCFF454LOY	2	kd	GRSF1_K562_shRNA_version1
ENCFF390MIX	1	kd	GRSF1_K562_shRNA_version1
ENCFF744WGZ	2	kd	GRSF1_K562_shRNA_version1
ENCFF227FZS	2	ctrl	GRSF1_K562_shRNA_version1
ENCFF738LXB	1	ctrl	GRSF1_K562_shRNA_version1
ENCFF026SLE	1	ctrl	GRSF1_K562_shRNA_version1
ENCFF954ZEF	2	ctrl	GRSF1_K562_shRNA_version1
ENCFF646ILP	1	kd	GRWD1_HepG2_shRNA_version1
ENCFF875QDL	2	kd	GRWD1_HepG2_shRNA_version1
ENCFF401SJU	1	kd	GRWD1_HepG2_shRNA_version1
ENCFF740FMQ	2	kd	GRWD1_HepG2_shRNA_version1
ENCFF185SSY	1	ctrl	GRWD1_HepG2_shRNA_version1
ENCFF146EYY	2	ctrl	GRWD1_HepG2_shRNA_version1
ENCFF232HCC	1	ctrl	GRWD1_HepG2_shRNA_version1
ENCFF979BGR	2	ctrl	GRWD1_HepG2_shRNA_version1
ENCFF230DUK	1	kd	GRWD1_K562_shRNA_version1
ENCFF701SMS	2	kd	GRWD1_K562_shRNA_version1
ENCFF919WYI	1	kd	GRWD1_K562_shRNA_version1
ENCFF627XLB	2	kd	GRWD1_K562_shRNA_version1
ENCFF148ERF	1	ctrl	GRWD1_K562_shRNA_version1
ENCFF568DGW	1	ctrl	GRWD1_K562_shRNA_version1
ENCFF802CAV	2	ctrl	GRWD1_K562_shRNA_version1
ENCFF691JCT	2	ctrl	GRWD1_K562_shRNA_version1
ENCFF368BXB	1	kd	GSK3A_HepG2_CRISPR_version1
ENCFF128ZST	2	kd	GSK3A_HepG2_CRISPR_version1
ENCFF384JBW	1	ctrl	GSK3A_HepG2_CRISPR_version1
ENCFF260WZE	2	ctrl	GSK3A_HepG2_CRISPR_version1
ENCFF791IYL	1	kd	GSK3A_K562_CRISPR_version1
ENCFF057RXM	2	kd	GSK3A_K562_CRISPR_version1
ENCFF810KHG	1	ctrl	GSK3A_K562_CRISPR_version1
ENCFF361SXU	2	ctrl	GSK3A_K562_CRISPR_version1
ENCFF964WAW	1	kd	GSK3B_HepG2_CRISPR_version1
ENCFF477FHL	2	kd	GSK3B_HepG2_CRISPR_version1
ENCFF845WSJ	1	ctrl	GSK3B_HepG2_CRISPR_version1
ENCFF424GTU	2	ctrl	GSK3B_HepG2_CRISPR_version1
ENCFF487BJC	1	kd	GSK3B_K562_CRISPR_version1
ENCFF722QUU	2	kd	GSK3B_K562_CRISPR_version1
ENCFF499GLD	1	ctrl	GSK3B_K562_CRISPR_version1
ENCFF473CGU	2	ctrl	GSK3B_K562_CRISPR_version1
ENCFF248KMX	1	kd	GSPT2_K562_CRISPR_version1
ENCFF691QTO	2	kd	GSPT2_K562_CRISPR_version1
ENCFF314NQR	1	ctrl	GSPT2_K562_CRISPR_version1
ENCFF497WMV	2	ctrl	GSPT2_K562_CRISPR_version1
ENCFF384TFV	1	kd	GTF2F1_HepG2_shRNA_version1
ENCFF554NSP	2	kd	GTF2F1_HepG2_shRNA_version1
ENCFF670UJI	1	kd	GTF2F1_HepG2_shRNA_version1
ENCFF850EIP	2	kd	GTF2F1_HepG2_shRNA_version1
ENCFF492EZP	1	ctrl	GTF2F1_HepG2_shRNA_version1
ENCFF958NOA	1	ctrl	GTF2F1_HepG2_shRNA_version1
ENCFF202ZWS	2	ctrl	GTF2F1_HepG2_shRNA_version1
ENCFF970TMY	2	ctrl	GTF2F1_HepG2_shRNA_version1
ENCFF544HBU	1	kd	GTF2F1_K562_shRNA_version1
ENCFF713UMZ	2	kd	GTF2F1_K562_shRNA_version1
ENCFF415JWM	1	kd	GTF2F1_K562_shRNA_version1
ENCFF221RXA	2	kd	GTF2F1_K562_shRNA_version1
ENCFF440DVY	1	ctrl	GTF2F1_K562_shRNA_version1
ENCFF339UJZ	2	ctrl	GTF2F1_K562_shRNA_version1
ENCFF839SZZ	1	ctrl	GTF2F1_K562_shRNA_version1
ENCFF161EYD	2	ctrl	GTF2F1_K562_shRNA_version1
ENCFF945WJV	1	kd	HDGF_HepG2_shRNA_version1
ENCFF909UNH	2	kd	HDGF_HepG2_shRNA_version1
ENCFF034JWJ	1	kd	HDGF_HepG2_shRNA_version1
ENCFF469RPC	2	kd	HDGF_HepG2_shRNA_version1
ENCFF459CHT	1	ctrl	HDGF_HepG2_shRNA_version1
ENCFF849VUY	2	ctrl	HDGF_HepG2_shRNA_version1
ENCFF590QAL	1	ctrl	HDGF_HepG2_shRNA_version1
ENCFF286MAR	2	ctrl	HDGF_HepG2_shRNA_version1
ENCFF827JZD	1	kd	HDGF_K562_shRNA_version1
ENCFF884KPE	2	kd	HDGF_K562_shRNA_version1
ENCFF080NID	1	ctrl	HDGF_K562_shRNA_version1
ENCFF871ZKT	2	ctrl	HDGF_K562_shRNA_version1
ENCFF135SYK	1	kd	HLTF_HepG2_shRNA_version1
ENCFF803KQM	2	kd	HLTF_HepG2_shRNA_version1
ENCFF921OOX	1	kd	HLTF_HepG2_shRNA_version1
ENCFF798RSV	2	kd	HLTF_HepG2_shRNA_version1
ENCFF492EZP	1	ctrl	HLTF_HepG2_shRNA_version1
ENCFF958NOA	1	ctrl	HLTF_HepG2_shRNA_version1
ENCFF202ZWS	2	ctrl	HLTF_HepG2_shRNA_version1
ENCFF970TMY	2	ctrl	HLTF_HepG2_shRNA_version1
ENCFF748GGL	1	kd	HLTF_K562_shRNA_version1
ENCFF388TMD	2	kd	HLTF_K562_shRNA_version1
ENCFF297FRG	1	kd	HLTF_K562_shRNA_version1
ENCFF264PKQ	2	kd	HLTF_K562_shRNA_version1
ENCFF440DVY	1	ctrl	HLTF_K562_shRNA_version1
ENCFF339UJZ	2	ctrl	HLTF_K562_shRNA_version1
ENCFF839SZZ	1	ctrl	HLTF_K562_shRNA_version1
ENCFF161EYD	2	ctrl	HLTF_K562_shRNA_version1
ENCFF648NBA	1	kd	HNRNPA0_HepG2_shRNA_version1
ENCFF521JKY	2	kd	HNRNPA0_HepG2_shRNA_version1
ENCFF172VDZ	1	kd	HNRNPA0_HepG2_shRNA_version1
ENCFF617HRK	2	kd	HNRNPA0_HepG2_shRNA_version1
ENCFF578PLB	1	ctrl	HNRNPA0_HepG2_shRNA_version1
ENCFF760KSO	2	ctrl	HNRNPA0_HepG2_shRNA_version1
ENCFF501COM	2	ctrl	HNRNPA0_HepG2_shRNA_version1
ENCFF420VMT	1	ctrl	HNRNPA0_HepG2_shRNA_version1
ENCFF890SYO	1	kd	HNRNPA0_K562_shRNA_version1
ENCFF259EPY	2	kd	HNRNPA0_K562_shRNA_version1
ENCFF935TXK	1	kd	HNRNPA0_K562_shRNA_version1
ENCFF505IWI	2	kd	HNRNPA0_K562_shRNA_version1
ENCFF158PAN	1	ctrl	HNRNPA0_K562_shRNA_version1
ENCFF177NZR	2	ctrl	HNRNPA0_K562_shRNA_version1
ENCFF212WWN	1	ctrl	HNRNPA0_K562_shRNA_version1
ENCFF698JGB	2	ctrl	HNRNPA0_K562_shRNA_version1
ENCFF761LRD	1	kd	HNRNPA1_HepG2_shRNA_version1
ENCFF988QYV	2	kd	HNRNPA1_HepG2_shRNA_version1
ENCFF848WLR	1	kd	HNRNPA1_HepG2_shRNA_version1
ENCFF796RYI	2	kd	HNRNPA1_HepG2_shRNA_version1
ENCFF142VXP	1	ctrl	HNRNPA1_HepG2_shRNA_version1
ENCFF368NSW	2	ctrl	HNRNPA1_HepG2_shRNA_version1
ENCFF289WRI	1	ctrl	HNRNPA1_HepG2_shRNA_version1
ENCFF197UJB	2	ctrl	HNRNPA1_HepG2_shRNA_version1
ENCFF154NMI	1	kd	HNRNPA1_K562_shRNA_version1
ENCFF977BRY	2	kd	HNRNPA1_K562_shRNA_version1
ENCFF033BYF	1	kd	HNRNPA1_K562_shRNA_version1
ENCFF167OCW	2	kd	HNRNPA1_K562_shRNA_version1
ENCFF597ZVP	1	ctrl	HNRNPA1_K562_shRNA_version1
ENCFF902OXN	2	ctrl	HNRNPA1_K562_shRNA_version1
ENCFF051CXY	1	ctrl	HNRNPA1_K562_shRNA_version1
ENCFF775HZV	2	ctrl	HNRNPA1_K562_shRNA_version1
ENCFF110AGX	2	kd	HNRNPA2B1_HepG2_shRNA_version1
ENCFF551OEX	1	kd	HNRNPA2B1_HepG2_shRNA_version1
ENCFF883QEO	1	kd	HNRNPA2B1_HepG2_shRNA_version1
ENCFF540PAV	2	kd	HNRNPA2B1_HepG2_shRNA_version1
ENCFF947FVE	1	ctrl	HNRNPA2B1_HepG2_shRNA_version1
ENCFF059LWK	2	ctrl	HNRNPA2B1_HepG2_shRNA_version1
ENCFF371TBZ	1	ctrl	HNRNPA2B1_HepG2_shRNA_version1
ENCFF403KGR	2	ctrl	HNRNPA2B1_HepG2_shRNA_version1
ENCFF054RBZ	1	kd	HNRNPA2B1_K562_shRNA_version1
ENCFF933DFE	2	kd	HNRNPA2B1_K562_shRNA_version1
ENCFF664UFG	1	kd	HNRNPA2B1_K562_shRNA_version1
ENCFF633KFU	2	kd	HNRNPA2B1_K562_shRNA_version1
ENCFF384QBC	2	ctrl	HNRNPA2B1_K562_shRNA_version1
ENCFF393WNP	1	ctrl	HNRNPA2B1_K562_shRNA_version1
ENCFF964NLY	1	ctrl	HNRNPA2B1_K562_shRNA_version1
ENCFF359FKE	2	ctrl	HNRNPA2B1_K562_shRNA_version1
ENCFF012OAT	2	kd	HNRNPAB_HepG2_shRNA_version1
ENCFF621XRR	1	kd	HNRNPAB_HepG2_shRNA_version1
ENCFF184EXQ	1	kd	HNRNPAB_HepG2_shRNA_version1
ENCFF745OSA	2	kd	HNRNPAB_HepG2_shRNA_version1
ENCFF578PLB	1	ctrl	HNRNPAB_HepG2_shRNA_version1
ENCFF760KSO	2	ctrl	HNRNPAB_HepG2_shRNA_version1
ENCFF501COM	2	ctrl	HNRNPAB_HepG2_shRNA_version1
ENCFF420VMT	1	ctrl	HNRNPAB_HepG2_shRNA_version1
ENCFF631LTP	1	kd	HNRNPAB_K562_shRNA_version1
ENCFF508QGQ	2	kd	HNRNPAB_K562_shRNA_version1
ENCFF081IUU	1	kd	HNRNPAB_K562_shRNA_version1
ENCFF319MJT	2	kd	HNRNPAB_K562_shRNA_version1
ENCFF158PAN	1	ctrl	HNRNPAB_K562_shRNA_version1
ENCFF177NZR	2	ctrl	HNRNPAB_K562_shRNA_version1
ENCFF212WWN	1	ctrl	HNRNPAB_K562_shRNA_version1
ENCFF698JGB	2	ctrl	HNRNPAB_K562_shRNA_version1
ENCFF458GOZ	1	kd	HNRNPC_HepG2_shRNA_version1
ENCFF131OWY	2	kd	HNRNPC_HepG2_shRNA_version1
ENCFF436PXG	1	kd	HNRNPC_HepG2_shRNA_version1
ENCFF361LGV	2	kd	HNRNPC_HepG2_shRNA_version1
ENCFF142VXP	1	ctrl	HNRNPC_HepG2_shRNA_version1
ENCFF368NSW	2	ctrl	HNRNPC_HepG2_shRNA_version1
ENCFF289WRI	1	ctrl	HNRNPC_HepG2_shRNA_version1
ENCFF197UJB	2	ctrl	HNRNPC_HepG2_shRNA_version1
ENCFF295YUB	1	kd	HNRNPC_K562_shRNA_version1
ENCFF474VND	2	kd	HNRNPC_K562_shRNA_version1
ENCFF885OGZ	1	kd	HNRNPC_K562_shRNA_version1
ENCFF859QBQ	2	kd	HNRNPC_K562_shRNA_version1
ENCFF911WCQ	1	ctrl	HNRNPC_K562_shRNA_version1
ENCFF984IVL	2	ctrl	HNRNPC_K562_shRNA_version1
ENCFF029FHI	1	ctrl	HNRNPC_K562_shRNA_version1
ENCFF318FCO	2	ctrl	HNRNPC_K562_shRNA_version1
ENCFF201XMY	1	kd	HNRNPC_K562_shRNA_version2
ENCFF085ADW	2	kd	HNRNPC_K562_shRNA_version2
ENCFF481NZE	1	kd	HNRNPC_K562_shRNA_version2
ENCFF672FGY	2	kd	HNRNPC_K562_shRNA_version2
ENCFF148ERF	1	ctrl	HNRNPC_K562_shRNA_version2
ENCFF568DGW	1	ctrl	HNRNPC_K562_shRNA_version2
ENCFF802CAV	2	ctrl	HNRNPC_K562_shRNA_version2
ENCFF691JCT	2	ctrl	HNRNPC_K562_shRNA_version2
ENCFF260ENR	1	kd	HNRNPD_HepG2_shRNA_version1
ENCFF832HNM	2	kd	HNRNPD_HepG2_shRNA_version1
ENCFF027KSG	1	kd	HNRNPD_HepG2_shRNA_version1
ENCFF802WRI	2	kd	HNRNPD_HepG2_shRNA_version1
ENCFF578PLB	1	ctrl	HNRNPD_HepG2_shRNA_version1
ENCFF760KSO	2	ctrl	HNRNPD_HepG2_shRNA_version1
ENCFF501COM	2	ctrl	HNRNPD_HepG2_shRNA_version1
ENCFF420VMT	1	ctrl	HNRNPD_HepG2_shRNA_version1
ENCFF349NQD	2	kd	HNRNPF_HepG2_CRISPR_version1
ENCFF307NNY	1	kd	HNRNPF_HepG2_CRISPR_version1
ENCFF765BZS	2	kd	HNRNPF_HepG2_CRISPR_version1
ENCFF592GFF	1	kd	HNRNPF_HepG2_CRISPR_version1
ENCFF923THK	1	ctrl	HNRNPF_HepG2_CRISPR_version1
ENCFF579WLA	2	ctrl	HNRNPF_HepG2_CRISPR_version1
ENCFF227XRI	1	ctrl	HNRNPF_HepG2_CRISPR_version1
ENCFF848OBC	2	ctrl	HNRNPF_HepG2_CRISPR_version1
ENCFF746EIY	2	kd	HNRNPF_HepG2_shRNA_version1
ENCFF242GCK	1	kd	HNRNPF_HepG2_shRNA_version1
ENCFF957TLS	1	kd	HNRNPF_HepG2_shRNA_version1
ENCFF370DLR	2	kd	HNRNPF_HepG2_shRNA_version1
ENCFF142VXP	1	ctrl	HNRNPF_HepG2_shRNA_version1
ENCFF368NSW	2	ctrl	HNRNPF_HepG2_shRNA_version1
ENCFF289WRI	1	ctrl	HNRNPF_HepG2_shRNA_version1
ENCFF197UJB	2	ctrl	HNRNPF_HepG2_shRNA_version1
ENCFF798GNI	1	kd	HNRNPF_K562_CRISPR_version1
ENCFF952DDN	2	kd	HNRNPF_K562_CRISPR_version1
ENCFF595XNJ	1	kd	HNRNPF_K562_CRISPR_version1
ENCFF601WMA	2	kd	HNRNPF_K562_CRISPR_version1
ENCFF650JUO	1	ctrl	HNRNPF_K562_CRISPR_version1
ENCFF210EAL	2	ctrl	HNRNPF_K562_CRISPR_version1
ENCFF967DGI	1	ctrl	HNRNPF_K562_CRISPR_version1
ENCFF570JQY	2	ctrl	HNRNPF_K562_CRISPR_version1
ENCFF102WKP	1	kd	HNRNPF_K562_shRNA_version1
ENCFF764JSZ	2	kd	HNRNPF_K562_shRNA_version1
ENCFF876ERJ	1	kd	HNRNPF_K562_shRNA_version1
ENCFF345BJV	2	kd	HNRNPF_K562_shRNA_version1
ENCFF148ERF	1	ctrl	HNRNPF_K562_shRNA_version1
ENCFF568DGW	1	ctrl	HNRNPF_K562_shRNA_version1
ENCFF802CAV	2	ctrl	HNRNPF_K562_shRNA_version1
ENCFF691JCT	2	ctrl	HNRNPF_K562_shRNA_version1
ENCFF893ONZ	1	kd	HNRNPH1_HepG2_CRISPR_version1
ENCFF671XQH	2	kd	HNRNPH1_HepG2_CRISPR_version1
ENCFF887DEY	1	ctrl	HNRNPH1_HepG2_CRISPR_version1
ENCFF555MSU	2	ctrl	HNRNPH1_HepG2_CRISPR_version1
ENCFF846DWS	1	kd	HNRNPH1_K562_CRISPR_version1
ENCFF540EOY	2	kd	HNRNPH1_K562_CRISPR_version1
ENCFF324EHY	2	kd	HNRNPH1_K562_CRISPR_version1
ENCFF644KTC	1	kd	HNRNPH1_K562_CRISPR_version1
ENCFF084PNE	1	ctrl	HNRNPH1_K562_CRISPR_version1
ENCFF960YVK	2	ctrl	HNRNPH1_K562_CRISPR_version1
ENCFF531YHX	1	ctrl	HNRNPH1_K562_CRISPR_version1
ENCFF194GHC	2	ctrl	HNRNPH1_K562_CRISPR_version1
ENCFF136ULR	1	kd	HNRNPK_HepG2_shRNA_version1
ENCFF897EGS	2	kd	HNRNPK_HepG2_shRNA_version1
ENCFF652UUW	1	kd	HNRNPK_HepG2_shRNA_version1
ENCFF727PTE	2	kd	HNRNPK_HepG2_shRNA_version1
ENCFF008RON	1	ctrl	HNRNPK_HepG2_shRNA_version1
ENCFF256EGE	2	ctrl	HNRNPK_HepG2_shRNA_version1
ENCFF925CTT	1	ctrl	HNRNPK_HepG2_shRNA_version1
ENCFF360UZH	2	ctrl	HNRNPK_HepG2_shRNA_version1
ENCFF836QDE	2	kd	HNRNPK_K562_shRNA_version1
ENCFF545VYO	1	kd	HNRNPK_K562_shRNA_version1
ENCFF187WJT	1	kd	HNRNPK_K562_shRNA_version1
ENCFF915WUU	2	kd	HNRNPK_K562_shRNA_version1
ENCFF884PTA	1	ctrl	HNRNPK_K562_shRNA_version1
ENCFF515HRO	2	ctrl	HNRNPK_K562_shRNA_version1
ENCFF396YDD	1	ctrl	HNRNPK_K562_shRNA_version1
ENCFF867NHV	2	ctrl	HNRNPK_K562_shRNA_version1
ENCFF190NWK	1	kd	HNRNPL_HepG2_shRNA_version1
ENCFF895WRH	2	kd	HNRNPL_HepG2_shRNA_version1
ENCFF915OWV	1	kd	HNRNPL_HepG2_shRNA_version1
ENCFF764HLG	2	kd	HNRNPL_HepG2_shRNA_version1
ENCFF947FVE	1	ctrl	HNRNPL_HepG2_shRNA_version1
ENCFF059LWK	2	ctrl	HNRNPL_HepG2_shRNA_version1
ENCFF371TBZ	1	ctrl	HNRNPL_HepG2_shRNA_version1
ENCFF403KGR	2	ctrl	HNRNPL_HepG2_shRNA_version1
ENCFF009LDF	2	kd	HNRNPL_K562_shRNA_version1
ENCFF424ZWW	1	kd	HNRNPL_K562_shRNA_version1
ENCFF684CIL	1	kd	HNRNPL_K562_shRNA_version1
ENCFF902IHE	2	kd	HNRNPL_K562_shRNA_version1
ENCFF083QIO	1	ctrl	HNRNPL_K562_shRNA_version1
ENCFF419UWR	2	ctrl	HNRNPL_K562_shRNA_version1
ENCFF519WJE	1	ctrl	HNRNPL_K562_shRNA_version1
ENCFF272FNP	2	ctrl	HNRNPL_K562_shRNA_version1
ENCFF218JTL	1	kd	HNRNPLL_HepG2_shRNA_version1
ENCFF949OLP	2	kd	HNRNPLL_HepG2_shRNA_version1
ENCFF650ZEJ	1	kd	HNRNPLL_HepG2_shRNA_version1
ENCFF431LMX	2	kd	HNRNPLL_HepG2_shRNA_version1
ENCFF621AIE	1	ctrl	HNRNPLL_HepG2_shRNA_version1
ENCFF134WBJ	2	ctrl	HNRNPLL_HepG2_shRNA_version1
ENCFF185IAD	1	ctrl	HNRNPLL_HepG2_shRNA_version1
ENCFF021NQD	2	ctrl	HNRNPLL_HepG2_shRNA_version1
ENCFF544NVF	2	kd	HNRNPM_HepG2_shRNA_version1
ENCFF992AEA	1	kd	HNRNPM_HepG2_shRNA_version1
ENCFF107HBR	1	kd	HNRNPM_HepG2_shRNA_version1
ENCFF372VZN	2	kd	HNRNPM_HepG2_shRNA_version1
ENCFF423BYY	1	ctrl	HNRNPM_HepG2_shRNA_version1
ENCFF782BWG	2	ctrl	HNRNPM_HepG2_shRNA_version1
ENCFF376WQN	1	ctrl	HNRNPM_HepG2_shRNA_version1
[truncated: 2,872 more rows]
