# Supplementary material for: A ubiquitous GC content signature underlies multimodal mRNA regulation by DDX3X
Source: Mol Syst Biol. 2024 Jan 25;20(3):276–90. doi: 10.1038/s44320-024-00013-0 (PMC10912769; doi:10.1038/s44320-024-00013-0)
Supplement: Supplementary file 5 — Dataset EV4 [file 44320_2024_13_MOESM5_ESM.xlsx]

## Sheet: Description
Jowhar et al, 2023 - Dataset EV4
Input to the Random Forest model for the Ddx3x cKO mouse dataset.
Short description of the features:
GC content in different section of transcripts (GCpct*)
baseline translation levels (base_TE)
codon frequencies (codonfr*)
positional read density (posdens*)
length features (e.g. intronlen)
baseline intron/exon ration (base_intrex)

## Sheet: Dataset EV4
gene_id	delta_TE	base_intrex	base_TE	cdslen	codonfr_AAA	codonfr_AAC	codonfr_AAG	codonfr_AAU	codonfr_ACA	codonfr_ACC	codonfr_ACG	codonfr_ACU	codonfr_AGA	codonfr_AGC	codonfr_AGG	codonfr_AGU	codonfr_AUA	codonfr_AUC	codonfr_AUG	codonfr_AUU	codonfr_CAA	codonfr_CAC	codonfr_CAG	codonfr_CAU	codonfr_CCA	codonfr_CCC	codonfr_CCG	codonfr_CCU	codonfr_CGA	codonfr_CGC	codonfr_CGG	codonfr_CGU	codonfr_CUA	codonfr_CUC	codonfr_CUG	codonfr_CUU	codonfr_GAA	codonfr_GAC	codonfr_GAG	codonfr_GAU	codonfr_gc1	codonfr_gc2	codonfr_gc3	codonfr_GCA	codonfr_GCC	codonfr_GCG	codonfr_GCU	codonfr_GGA	codonfr_GGC
ENSMUSG00000000001.4	-0.256264	-10.1481	0.930719	10.058	0.0478873	0.0225352	0.0309859	0.0169014	0.0225352	0.0197183	0.0056338	0.0169014	0.0140845	0.0169014	0.0084507	0.0112676	0.0084507	0.0253521	0.0253521	0.0366197	0.0056338	0.0084507	0.0309859	0.0056338	0.0084507	0	0	0	0.0169014	0.0028169	0.0112676	0.0028169	0.0056338	0.0140845	0.0140845	0.0140845	0.0478873	0.028169	0.0366197	0.0422535	0.478873	0.352113	0.48169	0.0169014	0.0169014	0.0084507	0.0253521	0.0112676	0.0197183
ENSMUSG00000000028.15	-0.00710308	-6.80802	0.330043	10.733	0.0141093	0.021164	0.0440917	0.0123457	0.0141093	0.0176367	0.00352734	0.015873	0.00529101	0.0194004	0.015873	0.010582	0.00529101	0.021164	0.0299824	0.00881834	0.010582	0.0141093	0.0388007	0.0141093	0.00705467	0.00529101	0.00352734	0.00881834	0.0123457	0.00529101	0.00881834	0.00529101	0.00705467	0.0352734	0.0458554	0.0194004	0.0246914	0.047619	0.047619	0.0299824	0.552028	0.338624	0.636684	0.0141093	0.026455	0.00352734	0.010582	0.00352734	0.010582
ENSMUSG00000000056.7	0.10105	-7.45674	0.141421	10.4409	0.0259179	0.0107991	0.0410367	0.012959	0.0151188	0.0151188	0	0.0172786	0.0151188	0.0151188	0.00647948	0.0259179	0.00431965	0.0194384	0.0151188	0.00863931	0.00863931	0.0237581	0.0475162	0.0151188	0.012959	0.0151188	0	0.0107991	0.00431965	0.00863931	0.00863931	0.00863931	0.00431965	0.0172786	0.0410367	0.0151188	0.0194384	0.0259179	0.062635	0.0302376	0.587473	0.388769	0.570194	0.0215983	0.0172786	0.00431965	0.0259179	0.00863931	0.0237581
ENSMUSG00000000078.7	0.109448	-6.70936	0.714351	9.98726	0.0250784	0.00940439	0.031348	0.0188088	0.00940439	0.0250784	0.00940439	0.00626959	0.015674	0.0250784	0.015674	0.0219436	0.0031348	0.00626959	0.0125392	0.015674	0.00940439	0.0282132	0.0188088	0.00940439	0.0188088	0.0250784	0.00626959	0.0219436	0.00626959	0.00626959	0.0125392	0.00626959	0.00940439	0.00940439	0.0344828	0.0125392	0.0407524	0.0376176	0.0407524	0.0188088	0.501567	0.492163	0.53605	0.00626959	0.0125392	0.0031348	0.00940439	0.0125392	0.015674
ENSMUSG00000000085.16	0.119768	-6.94005	-1.8701	11.0587	0.0225564	0.0210526	0.0496241	0.0150376	0.0195489	0.0225564	0.00300752	0.0180451	0.00601504	0.0225564	0.00902256	0.0135338	0	0.0165414	0.0225564	0.0150376	0.00601504	0.0180451	0.0285714	0.0165414	0.0315789	0.0285714	0.00300752	0.0285714	0.0120301	0.0075188	0.0165414	0.00601504	0.0105263	0.0195489	0.0345865	0.0150376	0.0210526	0.0300752	0.0195489	0.0210526	0.544361	0.46015	0.578947	0.0075188	0.0255639	0.00150376	0.0150376	0.0165414	0.0300752
ENSMUSG00000000088.7	-0.101163	-7.74376	1.83222	8.7879	0.0272109	0.00680272	0.0204082	0.0204082	0.0204082	0.00680272	0	0.0136054	0.0136054	0.00680272	0	0.00680272	0	0.0340136	0.0136054	0.0204082	0	0.0136054	0.00680272	0.0136054	0.0204082	0.0340136	0	0.0136054	0.0136054	0.0272109	0.00680272	0.0136054	0	0.0204082	0.0204082	0.0204082	0.0272109	0.0204082	0.047619	0.0408163	0.612245	0.462585	0.482993	0.0272109	0.0544218	0.00680272	0.0544218	0.0136054	0.0204082
ENSMUSG00000000093.6	0.216697	-3.22151	0.431275	11.0614	0.011236	0.00983146	0.0379213	0.00421348	0.00421348	0.0196629	0.00561798	0.00842697	0.00280899	0.0365169	0.00561798	0.0126404	0	0.0182584	0.0238764	0.00280899	0.00140449	0.0210674	0.0238764	0.00842697	0.0126404	0.0477528	0.0337079	0.0182584	0.00983146	0.0196629	0.0196629	0.00842697	0.0126404	0.0140449	0.0561798	0.00140449	0.011236	0.0351124	0.0491573	0.00561798	0.675562	0.557584	0.772472	0.0266854	0.0617978	0.0435393	0.0168539	0.011236	0.0463483
ENSMUSG00000000126.11	-0.0559742	-6.05942	-0.193873	10.1137	0.00819672	0.0191257	0.0437158	0.00273224	0.0163934	0.0245902	0.010929	0.0136612	0.00273224	0.0191257	0.0136612	0.0136612	0.00273224	0.00819672	0.010929	0.00273224	0.00546448	0.0218579	0.0245902	0.00546448	0.00819672	0.0163934	0.00546448	0.00819672	0.0163934	0.0437158	0.0163934	0.00273224	0.00819672	0.0191257	0.0628415	0.00546448	0.010929	0.0218579	0.0601093	0.00819672	0.606557	0.535519	0.745902	0.0191257	0.0519126	0.010929	0.0136612	0.00819672	0.0519126
ENSMUSG00000000131.15	0.12337	-7.57022	-1.32396	11.7313	0.0168739	0.017762	0.0257549	0.0195382	0.0186501	0.0222025	0.0062167	0.0142096	0.0062167	0.0195382	0.00888099	0.0142096	0.0026643	0.0328597	0.0213144	0.0150977	0.00976909	0.0168739	0.0515098	0.0106572	0.0124334	0.0124334	0.0035524	0.0133215	0.0106572	0.0035524	0.0133215	0.0071048	0.00888099	0.0346359	0.0470693	0.0186501	0.0222025	0.0222025	0.0417407	0.0230906	0.543517	0.347247	0.62611	0.0071048	0.0230906	0.0062167	0.0204263	0.0079929	0.0115453
ENSMUSG00000000142.15	0.068231	-6.73755	-0.928521	11.3015	0.020214	0.0118906	0.0416171	0.0107015	0.0059453	0.0297265	0.00832342	0.00832342	0.00832342	0.0321046	0.0214031	0.019025	0.00237812	0.0130797	0.019025	0.00475624	0.00713436	0.0309156	0.0416171	0.00832342	0.020214	0.0297265	0.00951249	0.0178359	0.00356718	0.0118906	0.0178359	0	0.00475624	0.0178359	0.0344828	0.00951249	0.0309156	0.0249703	0.0475624	0.019025	0.587396	0.46849	0.665874	0.020214	0.0344828	0.0059453	0.0178359	0.019025	0.019025
ENSMUSG00000000148.17	0.136518	-5.58147	0.660129	11.3587	0.00607533	0.0072904	0.0145808	0.00243013	0.0109356	0.0121507	0.0072904	0.0133657	0.00486027	0.0328068	0.0145808	0.00972053	0.00486027	0.00850547	0.0145808	0.00243013	0.00850547	0.0121507	0.054678	0.0145808	0.0170109	0.0352369	0.00486027	0.0145808	0.00850547	0.00850547	0.0072904	0.00486027	0.0145808	0.0400972	0.0765492	0.0145808	0.00972053	0.0400972	0.0437424	0.0121507	0.674362	0.46294	0.681652	0.0194411	0.054678	0.00243013	0.0291616	0.0121507	0.0170109
ENSMUSG00000000167.14	0.082807	-1.90329	-0.352259	9.96145	0.0601266	0.0158228	0.0221519	0.0253165	0.0189873	0.00949367	0.00632911	0.0189873	0.0189873	0.00949367	0.00632911	0.0189873	0.0126582	0.028481	0.0316456	0.0348101	0.0158228	0.00632911	0.0316456	0.00632911	0.0158228	0.0126582	0.00316456	0.0253165	0.00949367	0.00316456	0.00632911	0.00316456	0.0126582	0.0158228	0.0253165	0.028481	0.0474684	0.0158228	0.0443038	0.0253165	0.506329	0.35443	0.449367	0.0189873	0.0126582	0.0158228	0.0126582	0.00632911	0.00949367
ENSMUSG00000000168.9	-0.0996382	-6.71723	0.227808	10.9144	0.029549	0.00777605	0.0326594	0.0124417	0.0155521	0.0186625	0.00311042	0.0108865	0.00622084	0.0155521	0.0139969	0.0139969	0.0155521	0.0264386	0.0217729	0.0233281	0.00622084	0.00155521	0.0248834	0.00933126	0.0311042	0.0202177	0.00777605	0.0388802	0.00466563	0.0108865	0.00777605	0.00466563	0.00311042	0.00933126	0.0202177	0.0171073	0.0357698	0.0155521	0.0233281	0.0233281	0.600311	0.496112	0.477449	0.0466563	0.0264386	0.0155521	0.0419907	0.0186625	0.0186625
ENSMUSG00000000171.5	0.257593	-7.40961	1.62553	8.90989	0	0	0.025	0.0125	0	0.04375	0	0	0.0125	0.0125	0.0125	0.025	0	0.0125	0.0125	0.00625	0.01875	0.05	0.01875	0.00625	0.00625	0.0125	0.00625	0.0125	0.0125	0	0.0125	0	0.00625	0.06875	0.05	0.0125	0	0.025	0.00625	0.00625	0.63125	0.48125	0.61875	0.03125	0.01875	0.0125	0.05625	0.01875	0.03125
ENSMUSG00000000184.12	-0.111401	-9.83574	2.18071	9.86728	0.00689655	0.0241379	0.0551724	0.00344828	0.0103448	0.037931	0.00344828	0.0137931	0	0.00689655	0.00689655	0	0	0.0310345	0.0275862	0.0103448	0.0206897	0.0103448	0.0448276	0.0103448	0	0.00689655	0.0310345	0.0137931	0	0.0241379	0.00344828	0.00689655	0.00689655	0.0137931	0.1	0.0103448	0.0310345	0.037931	0.0517241	0.0241379	0.617241	0.348276	0.727586	0.0137931	0.037931	0.00689655	0.0172414	0.0137931	0
ENSMUSG00000000202.9	0.107852	-1.28149	1.11449	10.4898	0.00208768	0.0187891	0.0125261	0.00417537	0.00208768	0.0208768	0.00417537	0.00626305	0.00417537	0.0313152	0.00835073	0.0125261	0	0.0146138	0.0104384	0.00835073	0.00208768	0.0292276	0.045929	0.0146138	0.00417537	0.0167015	0.0271399	0.00626305	0.0125261	0.0417537	0.0167015	0.00208768	0.00208768	0.0187891	0.091858	0.00626305	0.00626305	0.0229645	0.0354906	0.0167015	0.701461	0.480167	0.791232	0.0167015	0.0501044	0.0438413	0.0292276	0.00835073	0.0354906
ENSMUSG00000000244.17	-0.106292	-3.1461	-0.249651	9.72451	0.00869565	0.0173913	0.00869565	0	0.0130435	0.0347826	0.00869565	0.0130435	0.026087	0.0391304	0.0130435	0.00434783	0.00434783	0.026087	0.0347826	0.0173913	0	0.0173913	0.0391304	0.0173913	0.0130435	0.0130435	0	0.00434783	0	0.00434783	0.00434783	0	0.00434783	0.026087	0.0652174	0.00434783	0.00869565	0.0217391	0.026087	0.0130435	0.504348	0.447826	0.7	0.00869565	0.0521739	0.0130435	0.0217391	0.0130435	0.0217391
ENSMUSG00000000247.11	-0.15735	-6.35107	-1.03954	10.29	0.002457	0.034398	0.0540541	0.00737101	0.017199	0.022113	0.027027	0.012285	0.004914	0.031941	0.00982801	0.00982801	0	0.017199	0.02457	0.002457	0.012285	0.031941	0.022113	0.004914	0.004914	0.02457	0.014742	0.00737101	0	0.029484	0.014742	0.002457	0	0.019656	0.041769	0.017199	0.014742	0.039312	0.027027	0.014742	0.547912	0.488943	0.749386	0.027027	0.041769	0.012285	0.019656	0.004914	0.039312
ENSMUSG00000000253.13	0.0279273	-7.45107	0.919623	10.1215	0.0289017	0.017341	0.0346821	0.00578035	0.017341	0.0375723	0.00578035	0.00578035	0.00289017	0.0202312	0.0115607	0.00578035	0.00578035	0.0346821	0.0346821	0.00867052	0.00578035	0.0231214	0.0202312	0.0115607	0.00578035	0.0115607	0.00289017	0.00867052	0.017341	0.00867052	0.00578035	0	0	0.0231214	0.0317919	0.0115607	0.0202312	0.0260116	0.0433526	0.0260116	0.572254	0.416185	0.650289	0.0144509	0.0375723	0.00867052	0.0144509	0.0346821	0.0260116
ENSMUSG00000000276.11	-0.178698	-4.04929	-0.878943	10.7432	0.0265487	0.0212389	0.0371681	0.0176991	0.0141593	0.00884956	0.00353982	0.019469	0.0106195	0.0176991	0.00707965	0.00176991	0.00707965	0.0265487	0.0265487	0.0159292	0.0123894	0.0230088	0.0300885	0.00530973	0.0106195	0.0123894	0.0123894	0.0159292	0.00884956	0.0106195	0.00707965	0.00707965	0.00884956	0.0141593	0.0460177	0.00884956	0.0230088	0.0265487	0.0300885	0.0336283	0.538053	0.39823	0.576991	0.0106195	0.0176991	0.00530973	0.0123894	0.0336283	0.0247788
ENSMUSG00000000278.10	0.234844	-7.31795	0.146325	10.4094	0.0198675	0.0264901	0.0529801	0.0110375	0.00662252	0.0198675	0.00662252	0.0110375	0.00220751	0.01766	0	0.00883002	0.00220751	0.0264901	0.0353201	0.013245	0.0154525	0.00662252	0.0286976	0.00441501	0.00441501	0.013245	0.00441501	0.01766	0.00662252	0.00220751	0.00883002	0.00220751	0.0110375	0.0331126	0.0441501	0.0110375	0.0286976	0.0286976	0.0264901	0.0264901	0.534216	0.370861	0.635762	0.0110375	0.0309051	0.00441501	0.0198675	0.0198675	0.0198675
ENSMUSG00000000282.12	-0.235722	-6.3009	0.242511	11.0437	0.00844595	0.0168919	0.0337838	0.00506757	0.0152027	0.0388514	0.0118243	0.0101351	0.00675676	0.0168919	0.0101351	0.00506757	0.00337838	0.0202703	0.0118243	0.00844595	0.0118243	0.027027	0.0625	0.0185811	0.0506757	0.0506757	0.0168919	0.0540541	0.00168919	0.00844595	0.0118243	0.00844595	0.00675676	0.0135135	0.0625	0.0118243	0.0135135	0.0135135	0.0506757	0.00337838	0.717905	0.505068	0.6875	0.0202703	0.0574324	0.0152027	0.0168919	0.00844595	0.0202703
ENSMUSG00000000295.13	-0.0098301	-5.36739	0.740601	9.39017	0.025	0.01	0.03	0.015	0.015	0.01	0	0.01	0.035	0.015	0.01	0.005	0.02	0.015	0.045	0	0.005	0.02	0.04	0	0.015	0.005	0.005	0.015	0	0.005	0.01	0.015	0.02	0.015	0.035	0.02	0.07	0.03	0.055	0.03	0.6	0.38	0.535	0.025	0.045	0.005	0.01	0.01	0.015
ENSMUSG00000000317.11	0.67756	-5.12122	-1.23854	10.4778	0.0189474	0.0147368	0.0231579	0.0105263	0.0105263	0.0252632	0.00631579	0.0168421	0.00842105	0.0294737	0.00631579	0.0210526	0	0.0189474	0.00631579	0.00421053	0.0168421	0.0357895	0.0210526	0.00842105	0.04	0.0252632	0.00842105	0.0168421	0.0147368	0.0273684	0.00842105	0.0105263	0.0189474	0.0252632	0.0336842	0.00842105	0.0189474	0.0168421	0.0315789	0.00421053	0.608421	0.541053	0.568421	0.0189474	0.0231579	0.00842105	0.0357895	0.0273684	0.0210526
ENSMUSG00000000325.16	-0.146416	-8.70951	0.287736	11.5206	0.012318	0.019037	0.0257559	0.00783875	0.0268757	0.0167973	0.00895857	0.0145577	0.00447928	0.0257559	0.0156775	0.0055991	0.00111982	0.0134378	0.0100784	0.00335946	0.00223964	0.012318	0.0235162	0.00671892	0.0235162	0.0235162	0.0055991	0.0257559	0.0100784	0.0167973	0.0335946	0.0156775	0.00895857	0.0212766	0.055991	0.00895857	0.0167973	0.0391937	0.0548712	0.0302352	0.677492	0.509518	0.643897	0.0223964	0.0414334	0.00335946	0.019037	0.00671892	0.0391937
ENSMUSG00000000326.13	-0.179288	-3.89188	-0.0389775	9.64205	0.0150376	0.0112782	0.0338346	0.0037594	0.0150376	0.0150376	0.0037594	0	0	0.0263158	0.0112782	0	0	0.0225564	0.0338346	0.018797	0.0112782	0.018797	0.037594	0.0037594	0.0112782	0.0150376	0.0075188	0.0150376	0.0075188	0.018797	0.0037594	0	0.0150376	0.0300752	0.0714286	0.018797	0.0037594	0.0526316	0.0451128	0.0112782	0.631579	0.368421	0.721805	0.0225564	0.0263158	0.0037594	0.0225564	0.0150376	0.0338346
ENSMUSG00000000339.14	-0.24069	-7.19407	0.744057	10.1228	0.027248	0.0027248	0.0299728	0.0190736	0.0163488	0.0217984	0.0108992	0.0163488	0.013624	0.00817439	0.0108992	0.00544959	0.0108992	0.0326975	0.0326975	0.027248	0.00544959	0.013624	0.0299728	0.00544959	0.013624	0.013624	0.00817439	0.0027248	0.00817439	0.00817439	0.0108992	0.00544959	0.0163488	0.0190736	0.0245232	0.00544959	0.0299728	0.0190736	0.0381471	0.0217984	0.577657	0.435967	0.566757	0.0190736	0.0217984	0.0217984	0.027248	0.0217984	0.0435967
ENSMUSG00000000346.9	0.011355	-7.60185	-1.52483	8.98868	0.00591716	0.0295858	0.00591716	0.00591716	0.0177515	0.0236686	0	0.0177515	0.00591716	0.0118343	0	0	0	0.0118343	0.035503	0.0118343	0.0118343	0	0.0414201	0.0118343	0.0532544	0.0295858	0	0.0946746	0	0.00591716	0	0.00591716	0.00591716	0.0118343	0.00591716	0.0118343	0.00591716	0	0.00591716	0.0177515	0.639053	0.573964	0.408284	0.0295858	0.035503	0	0.0591716	0.0295858	0.035503
ENSMUSG00000000355.13	-0.213557	-4.41712	0.27026	9.0954	0.0714286	0.010989	0.032967	0.0384615	0.010989	0.00549451	0	0.0164835	0.0164835	0	0	0.00549451	0.00549451	0.043956	0.0384615	0.043956	0.0274725	0.00549451	0.0164835	0.032967	0.021978	0.00549451	0	0.032967	0.00549451	0	0	0	0.010989	0.00549451	0.010989	0.021978	0.0549451	0.00549451	0.010989	0.0274725	0.483516	0.302198	0.296703	0.0274725	0.00549451	0	0.0164835	0.032967	0.010989
ENSMUSG00000000374.8	0.0594962	-6.30786	-1.10652	11.8834	0.0206513	0.0230342	0.0317712	0.0119142	0.0190627	0.0174742	0.00397141	0.0158856	0.00953137	0.0246227	0.0135028	0.0111199	0.00714853	0.0166799	0.0214456	0.00953137	0.00714853	0.0238284	0.0460683	0.00794281	0.0111199	0.0190627	0.00555997	0.0182685	0.00555997	0.00238284	0.00953137	0.000794281	0.00714853	0.0214456	0.0571882	0.0142971	0.0277998	0.030977	0.045274	0.0182685	0.562351	0.389992	0.629071	0.0135028	0.0262113	0.00238284	0.0246227	0.0103257	0.0135028
ENSMUSG00000000378.15	0.227074	-6.82286	-1.45242	10.4252	0.0110132	0.00660793	0.0418502	0.00660793	0.0176211	0.0198238	0.0132159	0.00881057	0.00881057	0.0330396	0.0132159	0.0286344	0.00660793	0.030837	0.0154185	0.0176211	0	0.0198238	0.0330396	0.0154185	0.00881057	0.0176211	0.00440529	0.0176211	0.00660793	0.0132159	0.00440529	0.00881057	0.00881057	0.0154185	0.0572687	0.00440529	0.0176211	0.0506608	0.0528634	0.0264317	0.561674	0.433921	0.651982	0.0176211	0.0220264	0.00881057	0.0176211	0.00440529	0.0242291
ENSMUSG00000000384.15	0.230458	-2.80539	-0.674489	10.8872	0.0158479	0.0158479	0.044374	0.00316957	0.0142631	0.0126783	0.00633914	0.00950872	0.00792393	0.022187	0.00475436	0.00633914	0.00158479	0.0126783	0.0237718	0.00316957	0.00792393	0.0316957	0.0396197	0.0110935	0.0158479	0.022187	0.00475436	0.0142631	0.00950872	0.0142631	0.0126783	0.00633914	0.0142631	0.0301109	0.0982567	0.0110935	0.0158479	0.0206022	0.0570523	0.0142631	0.638669	0.37401	0.709984	0.0126783	0.0412044	0.00475436	0.0206022	0.00633914	0.0158479
ENSMUSG00000000399.10	0.0462377	-9.05388	0.819338	10.1948	0.0132275	0.0132275	0.0396825	0.015873	0.010582	0.021164	0.00529101	0.0132275	0.010582	0.00793651	0.010582	0.0132275	0.0132275	0.026455	0.021164	0.021164	0.0026455	0.021164	0.015873	0.015873	0.0185185	0.00529101	0.00793651	0.0238095	0.0132275	0.00793651	0.0238095	0.010582	0.00529101	0.00793651	0.0291005	0.026455	0.0185185	0.021164	0.0291005	0.0238095	0.566138	0.415344	0.526455	0.0238095	0.026455	0.00793651	0.0132275	0.0185185	0.0185185
ENSMUSG00000000409.14	0.117978	-5.79762	-0.97862	10.611	0.0117647	0.0392157	0.0352941	0.00980392	0.0117647	0.0156863	0.0137255	0.00784314	0.00588235	0.0215686	0.00196078	0.00588235	0.00196078	0.0372549	0.0235294	0.0156863	0.00588235	0.0137255	0.0372549	0.00980392	0.0156863	0.027451	0.00588235	0.0176471	0.00392157	0.00980392	0.0215686	0.00784314	0.00784314	0.0117647	0.0509804	0.00980392	0.0392157	0.0431373	0.0431373	0.0117647	0.568627	0.392157	0.703922	0.0137255	0.0215686	0.0117647	0.00784314	0.0156863	0.0235294
ENSMUSG00000000420.15	-0.237961	-8.32502	-1.34347	10.7151	0.0446429	0.0214286	0.0160714	0.0267857	0.0303571	0.0125	0	0.00892857	0.0303571	0.00892857	0.0125	0.0125	0.0125	0.0160714	0.0321429	0.0285714	0.00714286	0.00892857	0.0285714	0.0160714	0.0160714	0.00357143	0.00357143	0.025	0.00892857	0.00357143	0.00714286	0.00535714	0.0178571	0.00892857	0.0142857	0.025	0.0357143	0.0267857	0.0321429	0.0303571	0.505357	0.375	0.441071	0.0107143	0.00892857	0.00178571	0.0160714	0.0285714	0.0125
ENSMUSG00000000441.17	0.145658	-6.67078	-1.21516	11.0908	0.0261941	0.0246533	0.0308166	0.0169492	0.0138675	0.0138675	0.00924499	0.0231125	0.0123267	0.0215716	0.0154083	0.0154083	0.0046225	0.0292758	0.0308166	0.0138675	0.00616333	0.01849	0.046225	0.0169492	0.0231125	0.0107858	0.0046225	0.0169492	0.00770416	0.00616333	0.0169492	0.0046225	0.00616333	0.0154083	0.03698	0.00924499	0.0215716	0.0246533	0.0231125	0.0215716	0.514638	0.428351	0.582435	0.0200308	0.01849	0.00308166	0.0154083	0.0154083	0.0215716
ENSMUSG00000000486.13	0.0712108	-3.78099	-1.1458	10.1059	0.013624	0.0245232	0.0435967	0.00544959	0.00544959	0.0217984	0.00544959	0.00817439	0.00544959	0.0108992	0.0163488	0.0108992	0	0.0326975	0.027248	0.0108992	0.0163488	0.0108992	0.0463215	0.00817439	0.0108992	0.0108992	0.00544959	0.0163488	0.0108992	0.027248	0.0245232	0	0.00544959	0.027248	0.0408719	0.00544959	0.027248	0.0354223	0.0708447	0.0299728	0.610354	0.365123	0.702997	0.013624	0.0217984	0	0.0190736	0.00817439	0.0190736
ENSMUSG00000000489.7	0.556021	-4.91756	-0.321363	9.50581	0.00413223	0.0206612	0.053719	0.0123967	0.0165289	0.0289256	0.0123967	0.00413223	0.0165289	0.0165289	0.0123967	0.00413223	0	0.0247934	0.0165289	0.0165289	0.00826446	0.0247934	0.0289256	0.00413223	0	0.0206612	0.00826446	0.0289256	0.0206612	0.0330579	0.0289256	0.00413223	0.00413223	0.0206612	0.0413223	0.00826446	0.0165289	0.0206612	0.053719	0.0247934	0.590909	0.466942	0.72314	0.0165289	0.0371901	0.00826446	0.0123967	0.00826446	0.00826446
ENSMUSG00000000530.16	0.332966	-4.07464	0.741327	10.5603	0.00795229	0.0258449	0.0298211	0.00795229	0.0139165	0.0159046	0.00994036	0.00994036	0.0119284	0.0178926	0.0159046	0.0139165	0.00198807	0.027833	0.0218688	0.00994036	0.00596421	0.0258449	0.0377734	0.0119284	0.0119284	0.0238569	0.00397614	0.0119284	0.00596421	0.00994036	0.0218688	0.00596421	0.0139165	0.0178926	0.0616302	0.00397614	0.00596421	0.0337972	0.0497018	0.0159046	0.576541	0.429423	0.727634	0.0119284	0.0258449	0.00994036	0.0119284	0.00795229	0.0357853
ENSMUSG00000000531.5	-0.28936	-5.66827	1.55666	10.2046	0.00763359	0.0127226	0.0305344	0.00254453	0.00763359	0.0178117	0.0101781	0.0152672	0.00254453	0.0203562	0.00763359	0.00763359	0	0.0152672	0.00763359	0.00763359	0.00508906	0.0127226	0.0356234	0.00508906	0.0101781	0.0330789	0.0229008	0.0203562	0.0101781	0.0381679	0.0254453	0.00508906	0.0101781	0.0305344	0.0534351	0.0101781	0.0203562	0.0254453	0.0585242	0.00254453	0.699746	0.531807	0.753181	0.0178117	0.0508906	0.0330789	0.0152672	0.0101781	0.0508906
ENSMUSG00000000532.11	0.168418	-5.25165	0.0669155	10.5689	0.013834	0.0217391	0.0335968	0.013834	0.0118577	0.0217391	0.00395257	0.00592885	0.00197628	0.00790514	0.00790514	0.00592885	0.00197628	0.0335968	0.0296443	0.0296443	0.00592885	0.0158103	0.0256917	0.0158103	0.00197628	0.0237154	0.00395257	0.00988142	0.0118577	0.013834	0.00988142	0.013834	0.00790514	0.0217391	0.041502	0.013834	0.0158103	0.0395257	0.0395257	0.0158103	0.567194	0.401186	0.658103	0.00988142	0.0256917	0.00790514	0.0237154	0.0158103	0.0296443
ENSMUSG00000000538.18	0.129524	-6.88896	0.532434	10.7381	0.011811	0.0275591	0.023622	0.0177165	0.0314961	0.019685	0.00590551	0.00984252	0.00590551	0.015748	0.0216535	0.0177165	0.00590551	0.019685	0.0255906	0.015748	0.00393701	0.00984252	0.0393701	0.0019685	0.0177165	0.0314961	0.00590551	0.015748	0.011811	0.00984252	0.011811	0	0.011811	0.023622	0.0433071	0.00787402	0.0354331	0.0433071	0.0492126	0.0216535	0.590551	0.437008	0.614173	0.015748	0.0314961	0.00590551	0.0216535	0.00984252	0.0177165
ENSMUSG00000000552.10	-0.213813	-8.51475	-0.055258	10.2192	0.0201149	0.00862069	0.045977	0.0172414	0.00574713	0.0114943	0.00287356	0.0172414	0.00287356	0.0172414	0.0143678	0.0114943	0	0.0258621	0.0114943	0.00574713	0	0.0287356	0.0316092	0.00574713	0.0488506	0.0316092	0.0114943	0.0488506	0.0172414	0.00862069	0.0143678	0.00862069	0.00862069	0.0172414	0.045977	0.00574713	0.0143678	0.00574713	0.045977	0.00862069	0.66954	0.557471	0.586207	0.0201149	0.0229885	0.0143678	0.045977	0.0316092	0.0258621
ENSMUSG00000000555.8	0.244318	-4.41567	-0.932941	11.6371	0.012334	0.0227704	0.0256167	0.012334	0.0132827	0.0246679	0.000948767	0.0085389	0.00379507	0.0275142	0.00664137	0.00948767	0.00474383	0.0227704	0.0085389	0.00759013	0.0180266	0.0085389	0.044592	0.00759013	0.0246679	0.0199241	0.00664137	0.0208729	0.00664137	0.00948767	0.0142315	0.00379507	0.00948767	0.0303605	0.0502846	0.0151803	0.0180266	0.0303605	0.0341556	0.0151803	0.613852	0.444972	0.648956	0.012334	0.028463	0.00379507	0.0218216	0.0208729	0.0351044
ENSMUSG00000000561.14	0.061341	-7.6939	0.603198	10.0084	0.0116618	0.0116618	0.0174927	0.0174927	0.00874636	0.0233236	0.00291545	0.0145773	0.0145773	0.0204082	0	0.0291545	0.00291545	0.00874636	0.00874636	0.00874636	0.0058309	0.0204082	0.0262391	0.0116618	0.00874636	0.0262391	0.00874636	0.0233236	0.0058309	0.00874636	0.00874636	0.00291545	0.0058309	0.0291545	0.0291545	0.0233236	0.0145773	0.0408163	0.0349854	0.0233236	0.597668	0.489796	0.539359	0.0116618	0.0174927	0.00874636	0.0466472	0.0116618	0.0116618
ENSMUSG00000000563.17	-0.011721	-8.1209	-0.802185	9.77314	0.0272374	0.0116732	0.0622568	0.0116732	0.0155642	0.0155642	0	0.0116732	0	0.0116732	0.0077821	0	0.0155642	0.0116732	0.0272374	0.0389105	0.0116732	0.0116732	0.0505837	0.0116732	0.0155642	0	0.00389105	0.0272374	0	0.0155642	0.0116732	0.0077821	0.0233463	0.00389105	0.0272374	0.0350195	0.0505837	0.0155642	0.0311284	0.0116732	0.587549	0.33463	0.490272	0.0233463	0.0428016	0.0077821	0.0155642	0.0272374	0.00389105
ENSMUSG00000000567.5	-0.24056	-5.32497	2.1327	10.5746	0.00590551	0.0255906	0.0433071	0.00590551	0.0019685	0.0393701	0.0137795	0.00984252	0.00590551	0.0354331	0.00590551	0.00590551	0	0.023622	0.0216535	0.0019685	0.019685	0.0354331	0.0767717	0.00590551	0.015748	0.0610236	0.0334646	0.0177165	0.00590551	0.015748	0.00787402	0	0	0.011811	0.0334646	0.0019685	0.00984252	0.0354331	0.0511811	0.00787402	0.61811	0.478346	0.824803	0.0137795	0.0177165	0.023622	0.011811	0.0019685	0.0413386
ENSMUSG00000000568.15	-0.071728	-7.02227	0.74872	10.062	0.0533708	0.0280899	0.0365169	0.0168539	0.011236	0.011236	0.00280899	0.00842697	0.011236	0.0196629	0.011236	0.0168539	0.0140449	0.00561798	0.0224719	0.00842697	0.011236	0.00561798	0.0393258	0.00842697	0.011236	0.00280899	0.00280899	0.0140449	0.00842697	0.00280899	0.00280899	0.00280899	0.00280899	0.00280899	0.00561798	0.00842697	0.0393258	0.0224719	0.0449438	0.0196629	0.553371	0.455056	0.505618	0.0140449	0.0224719	0.0505618	0.00280899	0.0505618	0.0477528
ENSMUSG00000000581.8	0.121799	-6.21513	-0.30469	8.73809	0.056338	0.0211268	0.0633803	0.028169	0.0211268	0.0140845	0	0.00704225	0.0422535	0.0211268	0	0	0.00704225	0.00704225	0.0492958	0.00704225	0.0140845	0.0140845	0.0140845	0.00704225	0.0211268	0.0211268	0	0	0	0	0	0	0	0.00704225	0.0352113	0	0.0633803	0.0352113	0.028169	0.0140845	0.492958	0.338028	0.471831	0.0422535	0.0140845	0	0.0422535	0.00704225	0
ENSMUSG00000000600.15	0.0479825	-5.24479	-0.615184	11.1662	0.0474898	0.0203528	0.0325645	0.0339213	0.0176391	0.00407056	0.0027137	0.0203528	0.0135685	0.0122117	0.00407056	0.0203528	0.0257802	0.0149254	0.0230665	0.0244233	0.0203528	0.0149254	0.0284939	0.0189959	0.0230665	0.00814111	0.00135685	0.0189959	0.0122117	0.0027137	0.00542741	0.00407056	0.0162822	0.0149254	0.0244233	0.0217096	0.0542741	0.0176391	0.0149254	0.0244233	0.51289	0.345997	0.369064	0.0230665	0.0108548	0.00407056	0.0230665	0.0284939	0.0135685
ENSMUSG00000000605.9	0.22051	-5.05548	-1.17696	11.178	0.0120321	0.0160428	0.0254011	0.0106952	0.0160428	0.0254011	0.00534759	0.0160428	0.00534759	0.0213904	0.0240642	0.00935829	0.00935829	0.0320856	0.0294118	0.0213904	0.0026738	0.00802139	0.0160428	0.0106952	0.00935829	0.0187166	0.00668449	0.013369	0.0013369	0.00668449	0.0120321	0.00668449	0.0106952	0.0254011	0.0454545	0.0147059	0.0120321	0.0280749	0.0441176	0.0147059	0.532086	0.426471	0.649733	0.0160428	0.026738	0.00668449	0.026738	0.0187166	0.0187166
ENSMUSG00000000628.10	-0.0651415	-9.80435	0.940027	11.4278	0.0119826	0.0196078	0.0457516	0.0087146	0.0141612	0.0152505	0.0108932	0.0163399	0.0087146	0.0141612	0.0108932	0.00653595	0.00108932	0.0326797	0.0413943	0.0174292	0.0043573	0.0119826	0.0294118	0.0119826	0.00326797	0.00653595	0.0043573	0.0087146	0.00762527	0.0174292	0.0141612	0.00980392	0.00544662	0.0261438	0.0533769	0.00762527	0.0163399	0.0457516	0.0620915	0.0217865	0.594771	0.376906	0.716776	0.00544662	0.0359477	0.00762527	0.0119826	0.0185185	0.0337691
ENSMUSG00000000631.20	-0.0756182	-7.49784	-0.69894	13.0605	0.0160897	0.0190151	0.0604583	0.00633837	0.00780107	0.0229157	0.00487567	0.00390054	0.00487567	0.0243784	0.0126767	0.0160897	0.00195027	0.0170648	0.0258411	0.0102389	0.011214	0.0160897	0.0536324	0.00536324	0.00975134	0.00877621	0.0014627	0.0107265	0.00780107	0.0136519	0.0302292	0.00731351	0.00828864	0.0238908	0.0658216	0.0107265	0.0248659	0.0355924	0.0848367	0.0234032	0.627986	0.38274	0.704534	0.0160897	0.032667	0.00828864	0.0268162	0.00975134	0.0190151
ENSMUSG00000000686.11	-0.0968878	-1.90822	0.52943	10.5382	0.00434783	0.00869565	0.0152174	0.00652174	0.00217391	0.0173913	0	0.0130435	0.00434783	0.0282609	0.0152174	0.00869565	0.00217391	0.0173913	0.00652174	0.00652174	0.00217391	0.0282609	0.0152174	0.00434783	0.0130435	0.0326087	0.0173913	0.0217391	0.0152174	0.0369565	0.0108696	0.00869565	0.0130435	0.0347826	0.0782609	0	0.0152174	0.0173913	0.05	0.0195652	0.647826	0.517391	0.743478	0.00652174	0.026087	0.0369565	0.0152174	0.0195652	0.0304348
ENSMUSG00000000693.10	0.0757788	-3.76059	-0.0936783	11.1459	0.00529801	0.0264901	0.0291391	0.00794702	0.0119205	0.0198675	0.00397351	0.015894	0.00927152	0.0172185	0.015894	0.0198675	0.00397351	0.0264901	0.0145695	0.00529801	0.010596	0.0278146	0.0291391	0.0172185	0.00529801	0.0119205	0.00264901	0.015894	0.0145695	0.0119205	0.010596	0.00662252	0.00927152	0.010596	0.0384106	0.010596	0.0291391	0.0278146	0.0397351	0.015894	0.58543	0.480795	0.634437	0.00794702	0.0344371	0.00397351	0.0211921	0.0225166	0.0357616
ENSMUSG00000000711.3	-0.134785	-6.95464	-2.48318	9.34207	0.0185185	0.0277778	0.0462963	0.0185185	0.0185185	0.00925926	0.00462963	0.0231481	0.00462963	0.0462963	0.00925926	0.0138889	0.00925926	0.00925926	0.0231481	0.0185185	0.0138889	0.00462963	0.0648148	0.00925926	0.00462963	0.0138889	0	0.00925926	0.00925926	0.00462963	0.0138889	0.00462963	0.00462963	0.00925926	0.0231481	0.00925926	0.0277778	0.0185185	0.0324074	0.0231481	0.537037	0.421296	0.560185	0.0416667	0.037037	0.00925926	0.0324074	0.0138889	0.00462963
ENSMUSG00000000732.9	-0.172481	-3.53721	0.212647	10.0444	0.00309598	0.0402477	0.0371517	0.0340557	0.0309598	0.0216718	0.00928793	0.0185759	0.00619195	0.0371517	0.0123839	0.0123839	0.00619195	0.0247678	0.0154799	0.00619195	0.00309598	0.0154799	0.0340557	0.00928793	0.0123839	0.0185759	0.00309598	0.0154799	0.00309598	0.00619195	0.00309598	0.0123839	0.00619195	0.0154799	0.0464396	0.0154799	0.0247678	0.0185759	0.0216718	0.0123839	0.486068	0.408669	0.609907	0.0216718	0.00928793	0.00619195	0.0123839	0.00928793	0.0154799
ENSMUSG00000000738.18	0.208116	-4.69418	-0.653075	11.2342	0.0179028	0.016624	0.0396419	0.0102302	0.0102302	0.0191816	0.00767263	0.00383632	0.00767263	0.0153453	0.0153453	0.011509	0.00511509	0.0127877	0.0332481	0.0230179	0.00255754	0.00895141	0.0358056	0.011509	0.00895141	0.0191816	0.0102302	0.0153453	0.0127877	0.011509	0.016624	0.00767263	0.00383632	0.0217391	0.0537084	0.0102302	0.0242967	0.0204604	0.0537084	0.0179028	0.622762	0.42711	0.659847	0.0204604	0.0396419	0.0102302	0.0345269	0.0179028	0.0319693
ENSMUSG00000000739.14	0.28837	-2.68256	-0.191857	9.83289	0.0136986	0.0308219	0.0445205	0.00684932	0.010274	0.0273973	0	0.0205479	0	0.0273973	0.00684932	0.010274	0.0171233	0.0273973	0.0273973	0.00342466	0.00342466	0.0308219	0.0308219	0.00342466	0.0136986	0.0273973	0	0.0136986	0.00342466	0.0205479	0.010274	0	0.00342466	0.0205479	0.0479452	0.010274	0.0171233	0.0273973	0.0513699	0.0171233	0.493151	0.383562	0.732877	0	0.0171233	0.00342466	0.010274	0.00684932	0.0239726
ENSMUSG00000000740.12	-0.579303	-6.69421	-7.91131	9.31515	0.0283019	0.0188679	0.0896226	0.0141509	0.0141509	0.0141509	0.00471698	0.00471698	0.00943396	0.00943396	0.0424528	0.00943396	0.00471698	0.0518868	0.0188679	0	0.00471698	0.0188679	0.0330189	0	0	0.0330189	0.0141509	0.0188679	0.0235849	0.0377358	0.0188679	0.00943396	0	0.0188679	0.0330189	0.00471698	0.0330189	0.0141509	0.0283019	0.00943396	0.566038	0.466981	0.712264	0.00943396	0.0424528	0.0283019	0.0330189	0.00943396	0.0330189
ENSMUSG00000000743.9	0.106301	-7.00917	-0.168448	9.20945	0.0152284	0.0101523	0.0812183	0.0304569	0.0152284	0.0304569	0.0101523	0	0	0.0304569	0.0152284	0	0.00507614	0.00507614	0.035533	0.00507614	0	0.00507614	0.0913706	0	0.00507614	0	0	0.00507614	0.00507614	0.0101523	0.0101523	0.00507614	0.00507614	0.0152284	0.0558376	0.0101523	0.0152284	0.0456853	0.0609137	0.0152284	0.614213	0.350254	0.761421	0.0101523	0.0659898	0.0101523	0.035533	0.00507614	0.0101523
ENSMUSG00000000751.13	-0.0160971	-9.58791	0.723048	10.9189	0.0272436	0.0320513	0.0432692	0.0288462	0.0128205	0.0160256	0.00641026	0.0176282	0.00961538	0.0160256	0.00801282	0.00801282	0.00320513	0.0336538	0.025641	0.0176282	0.00641026	0.00641026	0.0576923	0.00320513	0.0128205	0.0192308	0.00160256	0.00641026	0.00480769	0.00641026	0.0112179	0.00480769	0.00480769	0.00961538	0.025641	0.0128205	0.0288462	0.036859	0.0304487	0.0144231	0.522436	0.391026	0.607372	0.0128205	0.0304487	0.00801282	0.0176282	0.0272436	0.0144231
ENSMUSG00000000753.15	0.205514	-5.48021	1.07908	10.3026	0.00956938	0.0287081	0.0454545	0.00239234	0.00478469	0.0311005	0.0191388	0.0143541	0.0119617	0.0406699	0.0143541	0.0143541	0.00478469	0.0239234	0.0191388	0.0167464	0.00717703	0.0119617	0.0287081	0.00717703	0.00956938	0.0334928	0.00478469	0.0167464	0.0119617	0.00478469	0.00717703	0	0.00717703	0.0478469	0.0478469	0.0191388	0.0215311	0.0406699	0.0382775	0.00956938	0.555024	0.413876	0.712919	0.00717703	0.0358852	0	0.0191388	0.00956938	0.0287081
ENSMUSG00000000759.14	0.00873624	-7.97447	-0.224807	11.4089	0.0242826	0.0231788	0.0253863	0.00993377	0.0165563	0.013245	0.00772627	0.0165563	0.0154525	0.0253863	0.0209713	0.00993377	0.00883002	0.0209713	0.0198675	0.0121413	0.0121413	0.0253863	0.0507726	0.00772627	0.0110375	0.00883002	0.00441501	0.0121413	0.00993377	0.00772627	0.0121413	0.00551876	0.00441501	0.0253863	0.0496689	0.0198675	0.0286976	0.0286976	0.0309051	0.0253863	0.554084	0.38521	0.599338	0.0154525	0.01766	0.0121413	0.0220751	0.013245	0.0165563
ENSMUSG00000000776.13	-0.195844	-5.71102	0.177811	10.2264	0.037594	0.0100251	0.0626566	0.0100251	0.0150376	0.0225564	0.00501253	0.0100251	0.0100251	0.0075188	0.00501253	0.00501253	0.00250627	0.0350877	0.0325815	0	0.00501253	0.0100251	0.0300752	0.0100251	0.0200501	0.0225564	0.0125313	0.0250627	0.00501253	0.0125313	0.0275689	0.0100251	0.0075188	0.0275689	0.037594	0.0200501	0.047619	0.0401003	0.0626566	0.0250627	0.649123	0.398496	0.631579	0.0100251	0.0150376	0.00501253	0.0125313	0.0250627	0.0275689
ENSMUSG00000000782.15	0.0129289	-7.08002	-0.505394	9.83447	0.0164474	0.0131579	0.0559211	0.00986842	0.0131579	0.0164474	0	0.0131579	0.0131579	0.0164474	0.0197368	0.00657895	0	0.0164474	0.0296053	0.00657895	0.00986842	0.0230263	0.0493421	0.0230263	0.0328947	0.0493421	0.0296053	0.0328947	0.00328947	0.00657895	0.00657895	0	0.00657895	0.0263158	0.0361842	0.00986842	0.0230263	0.00328947	0.0296053	0.00986842	0.601974	0.490132	0.631579	0.0263158	0.0460526	0.00986842	0.0131579	0.0328947	0.0164474
ENSMUSG00000000787.12	-0.096832	-9.07071	0.619595	10.9586	0.0286576	0.0180995	0.0196078	0.0180995	0.0120664	0.00452489	0.0015083	0.0180995	0.0226244	0.0211161	0.0105581	0.0392157	0.0105581	0.0165913	0.0211161	0.0211161	0.00603318	0.00904977	0.0241327	0.0120664	0.0211161	0.0015083	0	0.0135747	0.0120664	0.00754148	0.00452489	0.025641	0.00754148	0.00603318	0.0196078	0.0120664	0.0422323	0.0286576	0.0211161	0.0422323	0.542986	0.46003	0.384615	0.0226244	0.0105581	0.0015083	0.0226244	0.0512821	0.0271493
ENSMUSG00000000792.2	-2.43371	-2.36639	-0.317692	10.8595	0.00161551	0.0161551	0.0193861	0.00323102	0.0113086	0.0436187	0.0113086	0.0113086	0.00323102	0.0177706	0.00323102	0.00969305	0	0.0306947	0.0323102	0.00484653	0.00484653	0.00484653	0.0226171	0.00161551	0.0113086	0.0258481	0.00646204	0.0145396	0.00323102	0.0145396	0.0113086	0.00161551	0.00323102	0.0516963	0.0630048	0.00969305	0.00646204	0.0274637	0.0161551	0.00646204	0.600969	0.49273	0.749596	0.0177706	0.0387722	0.0161551	0.0323102	0.0161551	0.0420032
ENSMUSG00000000804.14	0.123145	-8.63069	-1.19032	12.2568	0.0367601	0.0205607	0.0205607	0.0317757	0.0218069	0.011838	0.00124611	0.0149533	0.0161994	0.0186916	0.011838	0.0211838	0.011838	0.0161994	0.0186916	0.0199377	0.0149533	0.00872274	0.0255452	0.0199377	0.0249221	0.00934579	0.00124611	0.0211838	0.0124611	0.00436137	0.00685358	0.00311526	0.0105919	0.0180685	0.0261682	0.0205607	0.0398754	0.0267913	0.0274143	0.0330218	0.517757	0.397508	0.418692	0.0168224	0.0137072	0.00186916	0.0124611	0.0255452	0.0137072
ENSMUSG00000000823.16	-0.108671	-4.90581	-0.86812	11.4528	0.0344828	0.0137931	0.0701149	0.00689655	0.016092	0.0241379	0.00229885	0.0103448	0.00344828	0.0287356	0.0195402	0.016092	0.0045977	0.0172414	0.0172414	0.00574713	0.0114943	0.0252874	0.0229885	0.0091954	0.0344828	0.0321839	0.00804598	0.0321839	0.0114943	0.0091954	0.0195402	0.00574713	0.0045977	0.0183908	0.0229885	0.0114943	0.0218391	0.0229885	0.0425287	0.0114943	0.583908	0.496552	0.624138	0.0149425	0.0264368	0	0.0195402	0.0229885	0.0252874
ENSMUSG00000000826.16	0.0101669	-9.43258	1.23505	9.2503	0.0178571	0.047619	0.0654762	0.00595238	0.0119048	0.0178571	0.00595238	0.00595238	0.00595238	0.00595238	0.0119048	0	0	0.00595238	0.00595238	0.0178571	0	0.0178571	0.0297619	0.00595238	0.00595238	0.00595238	0	0.0238095	0	0.00595238	0.00595238	0	0	0.0297619	0.0416667	0.00595238	0.0238095	0.047619	0.0535714	0.0178571	0.5	0.410714	0.64881	0.0297619	0.0297619	0.0119048	0.00595238	0.0119048	0.0119048
ENSMUSG00000000827.18	0.0624208	-5.10931	1.22526	9.43254	0.0338164	0.0241546	0.0386473	0.0144928	0.0193237	0.0144928	0.00966184	0.0289855	0.00483092	0.0193237	0.0289855	0.00483092	0.00483092	0.00966184	0.0193237	0.00483092	0.00966184	0.00966184	0.0338164	0.00966184	0.00966184	0.00483092	0.00483092	0.0241546	0.00483092	0.00483092	0.00966184	0	0	0.0144928	0.0483092	0.0241546	0.0386473	0.0386473	0.0531401	0.0193237	0.584541	0.425121	0.555556	0.00483092	0.0241546	0.00483092	0.0241546	0.0241546	0.0241546
ENSMUSG00000000838.17	-0.0736254	-7.0267	-0.0502589	10.8895	0.0357724	0.0178862	0.0308943	0.0341463	0.0195122	0.00650407	0.00325203	0.0130081	0.0308943	0.00813008	0.0130081	0.0195122	0.0113821	0.00813008	0.0146341	0.0243902	0.0211382	0.00813008	0.0211382	0.0162602	0.0292683	0.00650407	0.00162602	0.0162602	0.0146341	0.00650407	0.00650407	0.0113821	0.00325203	0.00162602	0.0243902	0.00487805	0.0552846	0.0146341	0.0341463	0.0471545	0.55935	0.409756	0.347967	0.0146341	0.0113821	0	0.0308943	0.0439024	0.0113821
ENSMUSG00000000861.15	0.0285314	-7.06192	-0.0460048	11.3504	0.0193798	0.0167959	0.0297158	0.00775194	0.0116279	0.0103359	0.0116279	0.0103359	0.0129199	0.0348837	0.0103359	0.0167959	0.00516796	0.0116279	0.0206718	0.0103359	0.0116279	0.0284238	0.0232558	0.0142119	0.0219638	0.0426357	0.0180879	0.0232558	0.00258398	0.0167959	0.0103359	0.00516796	0.00387597	0.0129199	0.0413437	0.0103359	0.0297158	0.0310078	0.0542636	0.0206718	0.599483	0.502584	0.634367	0.0155039	0.0245478	0.00775194	0.0103359	0.0155039	0.0335917
ENSMUSG00000000876.11	0.137595	-6.69928	0.476549	9.53722	0.00938967	0.0375587	0.0375587	0.00938967	0	0.0187793	0.00469484	0.00938967	0.00469484	0.0187793	0.00469484	0.00938967	0.00469484	0.028169	0.0234742	0.0140845	0.00469484	0.0375587	0.0469484	0.0140845	0.00469484	0.0187793	0.00938967	0.00938967	0	0.0234742	0.0187793	0	0.0187793	0.0469484	0.0610329	0.0140845	0	0.0187793	0.028169	0	0.577465	0.370892	0.774648	0.00469484	0.056338	0.0140845	0.0187793	0.00938967	0.0187793
ENSMUSG00000000881.12	0.00762322	-6.13643	0.0891787	11.4435	0.0176471	0.0270588	0.0364706	0.0164706	0.00941176	0.0235294	0	0.00823529	0.00470588	0.0235294	0.0141176	0.0164706	0.00352941	0.0317647	0.0188235	0.0282353	0.0129412	0.0176471	0.0270588	0.00941176	0.0176471	0.0211765	0.00235294	0.0282353	0.0105882	0.00588235	0.0211765	0.00470588	0.00823529	0.0129412	0.0294118	0.00705882	0.0247059	0.0305882	0.0435294	0.0258824	0.583529	0.430588	0.595294	0.0188235	0.0235294	0.00470588	0.02	0.0235294	0.0341176
ENSMUSG00000000884.17	0.293705	-3.26259	0.272911	10.1836	0.0030581	0.0122324	0.0366972	0.00917431	0.0152905	0.0214067	0.00611621	0.00917431	0.00917431	0.0183486	0.0152905	0.00917431	0.0030581	0.0366972	0.0244648	0.00611621	0.00917431	0.0122324	0.0489297	0.0183486	0.0336391	0.0122324	0.00917431	0.0122324	0.00611621	0.00611621	0.00917431	0.00611621	0.00917431	0.030581	0.058104	0.0122324	0.00917431	0.0366972	0.0244648	0.0122324	0.602446	0.474006	0.663609	0.00917431	0.0214067	0.0030581	0.0366972	0.0122324	0.0458716
ENSMUSG00000000901.17	0.0302943	-5.58587	0.235749	10.6733	0.0020284	0.00811359	0.0263692	0.010142	0.010142	0.0223124	0	0.0182556	0.0020284	0.010142	0.0141988	0.00811359	0	0.0141988	0.010142	0.010142	0.0121704	0.0182556	0.0283976	0.0182556	0.0182556	0.0243408	0.0141988	0.040568	0.0182556	0.020284	0.0182556	0.00608519	0.00811359	0.0324544	0.0527383	0.00608519	0.0121704	0.0324544	0.0324544	0.0243408	0.663286	0.478702	0.636917	0.0162272	0.040568	0.00811359	0.0223124	0.0141988	0.020284
ENSMUSG00000000902.13	-0.0448329	-6.68933	1.10727	10.2597	0.0106101	0.0318302	0.0477454	0.0132626	0.0159151	0.0371353	0	0.0132626	0.00530504	0.0212202	0.0185676	0.00265252	0.00530504	0.0397878	0.0371353	0.0132626	0.00530504	0.0132626	0.0344828	0.00795756	0.0159151	0.0291777	0.00265252	0.00530504	0.0185676	0.00265252	0.0106101	0.00795756	0.00795756	0.0106101	0.0557029	0.00795756	0.0106101	0.0397878	0.0689655	0.0291777	0.533156	0.38992	0.70557	0.00530504	0.0344828	0.00530504	0.0159151	0.0106101	0.0106101
ENSMUSG00000000916.15	0.0213995	-4.96024	0.834931	10.4502	0.00214592	0.0128755	0.0450644	0.00429185	0.0128755	0.0128755	0.0107296	0.00214592	0.0128755	0.027897	0.00643777	0.00643777	0	0.0107296	0.0128755	0.00643777	0.0107296	0.0128755	0.0515021	0.0150215	0.0236052	0.0107296	0.00429185	0.0236052	0.0128755	0.0150215	0.0193133	0.00858369	0.0107296	0.0257511	0.0536481	0.0171674	0.0214592	0.0193133	0.0343348	0.0171674	0.650215	0.459227	0.654506	0.0236052	0.0407725	0.00858369	0.0386266	0.00214592	0.0236052
ENSMUSG00000000948.16	0.153165	-6.04694	-2.13746	7.80735	0.025641	0.025641	0	0	0.025641	0	0	0.0512821	0.0512821	0.025641	0.0512821	0	0	0	0.025641	0	0.025641	0.0512821	0.0512821	0	0	0.025641	0	0	0.0512821	0.025641	0	0.025641	0	0	0.025641	0	0.025641	0	0.102564	0.025641	0.589744	0.461538	0.564103	0	0.025641	0	0	0.025641	0
ENSMUSG00000000957.11	0.176509	-1.33639	-0.685026	10.9901	0.0102916	0.0171527	0.0463122	0.0222985	0.0120069	0.0120069	0.0102916	0.0102916	0.00343053	0.00857633	0.0120069	0.00857633	0	0.025729	0.0274443	0.0137221	0.0154374	0.00857633	0.0188679	0.0120069	0.0102916	0.0463122	0.00343053	0.0171527	0.0120069	0.0137221	0.0154374	0.0051458	0.00686106	0.0188679	0.0360206	0.0051458	0.0188679	0.0222985	0.0445969	0.0291595	0.576329	0.432247	0.670669	0.00857633	0.0445969	0.00343053	0.0171527	0.0171527	0.0360206
ENSMUSG00000000959.7	-0.0578265	-4.73598	0.165854	10.4115	0.0184332	0.0276498	0.0253456	0.00460829	0.0184332	0.016129	0.00460829	0.0115207	0.00921659	0.0184332	0.0115207	0.00460829	0.00460829	0.0276498	0.0230415	0.0184332	0.00691244	0.0138249	0.0483871	0.0115207	0.0138249	0.0276498	0.0138249	0.0299539	0.0207373	0.0115207	0.00921659	0.00230415	0.00691244	0.0414747	0.0345622	0.0138249	0.016129	0.016129	0.0253456	0.0115207	0.601382	0.4447	0.624424	0.0253456	0.0437788	0.00230415	0.0299539	0.00921659	0.00921659
ENSMUSG00000000976.13	0.0630886	-6.91813	-0.548539	11.796	0.0270042	0.0177215	0.0244726	0.0101266	0.0135021	0.0118143	0.00590717	0.014346	0.0118143	0.0236287	0.00675105	0.0109705	0.0118143	0.0151899	0.0236287	0.0118143	0.0109705	0.021097	0.0464135	0.00506329	0.0177215	0.0151899	0.0109705	0.0135021	0.00759494	0.00675105	0.00506329	0.00337553	0.0101266	0.0253165	0.0421941	0.0236287	0.021097	0.0227848	0.0320675	0.0194093	0.571308	0.435443	0.599156	0.021097	0.035443	0.0126582	0.0219409	0.0185654	0.0185654
ENSMUSG00000001014.6	-0.732279	-2.57683	0.418455	9.81858	0.00380228	0.0114068	0.0152091	0.0190114	0.00760456	0.0342205	0	0.0190114	0.0114068	0.0342205	0.0114068	0.00380228	0.00760456	0.0152091	0.0152091	0.00380228	0.0114068	0.0114068	0.0190114	0.0114068	0.0152091	0.0190114	0.0152091	0.0228137	0.0114068	0.0228137	0.0114068	0.00380228	0.0152091	0.0304183	0.0456274	0.0152091	0.00760456	0.00760456	0.026616	0.00760456	0.604563	0.498099	0.676806	0.0152091	0.0380228	0.0114068	0.026616	0.0190114	0.0152091
ENSMUSG00000001016.12	-0.0218168	-5.65261	0.248457	10.1972	0.0153453	0.0204604	0.028133	0.0179028	0.0332481	0.0127877	0.00255754	0.0153453	0.0102302	0.0127877	0.0179028	0.00511509	0.00767263	0.0230179	0.0204604	0.0255754	0.0102302	0.00767263	0.028133	0.0102302	0.0179028	0.0204604	0.00255754	0.0255754	0.00511509	0.00767263	0.0102302	0.00767263	0.0127877	0.0153453	0.0255754	0.0153453	0.056266	0.0204604	0.0383632	0.0204604	0.578005	0.414322	0.493606	0.0102302	0.0230179	0	0.0358056	0.028133	0.0153453
ENSMUSG00000001017.15	-0.0695751	-5.64758	-0.607684	9.70563	0.0177778	0.0177778	0.0266667	0.0177778	0.00444444	0.0177778	0	0.00888889	0.0622222	0.00444444	0.00888889	0.00888889	0.0133333	0.0133333	0.0444444	0.00888889	0.00888889	0.00444444	0.0666667	0	0.00444444	0.0222222	0.00444444	0.0133333	0.04	0.00888889	0.0177778	0.0266667	0.0177778	0.0133333	0.0355556	0.00888889	0.00888889	0.00444444	0.00888889	0.0222222	0.653333	0.568889	0.48	0.0266667	0.0355556	0	0.0222222	0.0577778	0.0444444
ENSMUSG00000001018.15	-0.232097	-4.20651	0.297248	8.6865	0.0145985	0.0218978	0.0218978	0.0291971	0.0218978	0.00729927	0	0	0.0145985	0.0218978	0.0218978	0	0	0.00729927	0.0145985	0.0145985	0.0145985	0.0218978	0.0364964	0	0.0145985	0.0218978	0	0.0145985	0.0291971	0.0145985	0.0218978	0	0.0145985	0.0291971	0.0510949	0.00729927	0.0364964	0.0291971	0.0291971	0.0218978	0.686131	0.430657	0.583942	0.00729927	0.0437956	0.0291971	0.0437956	0.00729927	0.00729927
ENSMUSG00000001034.17	-0.0195411	-6.71223	-0.00941487	11.2697	0.0121951	0.00677507	0.0216802	0.00948509	0.00406504	0.0108401	0.00135501	0.0216802	0.00948509	0.00677507	0.0135501	0.0135501	0.00135501	0.0257453	0.0230352	0.00948509	0.00948509	0.0135501	0.0460705	0.00542005	0.0365854	0.0216802	0.0108401	0.0623306	0.0149051	0.0162602	0.00813008	0.00677507	0.00542005	0.0271003	0.0433604	0.0162602	0.0149051	0.0325203	0.0501355	0.0203252	0.670732	0.49729	0.567751	0.0135501	0.0406504	0.00406504	0.0379404	0.0108401	0.0271003
ENSMUSG00000001036.17	0.160761	-7.90283	-0.539491	10.9366	0.0256849	0.0325342	0.0291096	0.0136986	0.0325342	0.0188356	0.00171233	0.0205479	0.010274	0.0273973	0.00342466	0.0119863	0.00171233	0.010274	0.0205479	0.010274	0.00684932	0.00513699	0.0496575	0.00342466	0.0291096	0.0222603	0.00684932	0.0239726	0.00684932	0.00342466	0.015411	0.00513699	0.00171233	0.0171233	0.0325342	0.0119863	0.0119863	0.0273973	0.0445205	0.0136986	0.563356	0.513699	0.570205	0.0171233	0.0325342	0.00684932	0.0393836	0.0136986	0.0308219
ENSMUSG00000001039.12	0.230483	-5.10363	0.712904	9.33539	0.0097561	0.0146341	0.0341463	0.0097561	0.0292683	0.0292683	0	0.0097561	0	0.0243902	0.00487805	0.0146341	0.00487805	0.0195122	0.0243902	0.00487805	0.0195122	0.00487805	0.0439024	0.00487805	0.0341463	0.0341463	0.00487805	0.0097561	0.0097561	0.00487805	0.0195122	0.00487805	0.00487805	0.0292683	0.0292683	0	0.0097561	0.0243902	0.0292683	0.0292683	0.604878	0.434146	0.6	0.0292683	0.0097561	0.00487805	0.00487805	0.0243902	0.0292683
ENSMUSG00000001052.15	0.0518558	-7.8508	-0.24388	11.923	0.0167732	0.0191693	0.014377	0.0175719	0.0191693	0.0167732	0.00559105	0.0135783	0.0127796	0.0215655	0.0071885	0.0207668	0.0071885	0.00878594	0.0239617	0.00878594	0.0135783	0.0119808	0.0519169	0.014377	0.0375399	0.0271565	0.00798722	0.034345	0.00559105	0.00559105	0.00638978	0.00159744	0.00559105	0.0151757	0.0279553	0.0199681	0.0167732	0.0223642	0.0175719	0.0199681	0.556709	0.483227	0.50639	0.0271565	0.0255591	0.00319489	0.0239617	0.0183706	0.0159744
ENSMUSG00000001053.15	-0.231155	-5.09147	0.0667557	10.6573	0.00929368	0.00929368	0.0334572	0.00371747	0.00557621	0.00929368	0.00371747	0.0130112	0.00371747	0.0390335	0.0130112	0.0130112	0	0.00929368	0.0130112	0.00371747	0.0167286	0.0148699	0.0557621	0.00557621	0.0148699	0.0241636	0.00185874	0.0315985	0.0130112	0.0185874	0.0446097	0.0111524	0.00557621	0.0167286	0.0669145	0.0130112	0.0315985	0.0223048	0.0780669	0.00929368	0.684015	0.494424	0.69145	0.0204461	0.0371747	0.00557621	0.0241636	0.00743494	0.0408922
ENSMUSG00000001054.9	-0.0486044	-6.52762	0.768104	10.29	0.0126904	0.0152284	0.035533	0.0101523	0.00507614	0.0101523	0.00253807	0.00507614	0.0101523	0.0152284	0.0126904	0.0152284	0.00507614	0.0380711	0.0228426	0.0101523	0.00507614	0.0380711	0.0609137	0.00507614	0.00507614	0.0203046	0.00253807	0.0101523	0.00507614	0.00761421	0.0152284	0.00253807	0.0126904	0.0279188	0.0736041	0.00761421	0.0126904	0.0279188	0.0659898	0.0152284	0.596447	0.370558	0.730964	0.0126904	0.0177665	0.0126904	0.0228426	0.0101523	0.0279188
ENSMUSG00000001056.3	-0.268366	-8.77368	0.580036	8.85487	0.025974	0.0194805	0.0844156	0.00649351	0.0194805	0.012987	0.0194805	0.00649351	0	0.00649351	0	0	0	0.0324675	0.0194805	0.012987	0	0	0.0519481	0.012987	0.00649351	0.0454545	0.00649351	0.012987	0	0.0324675	0	0.012987	0	0.00649351	0.0584416	0.00649351	0.0194805	0.0194805	0.0844156	0.00649351	0.584416	0.37013	0.74026	0.0194805	0.012987	0.0194805	0.0194805	0.00649351	0.0194805
ENSMUSG00000001062.18	-0.0977573	-5.36271	-0.861638	10.9549	0.00615385	0.0138462	0.04	0.00307692	0.0184615	0.0215385	0.00307692	0.00615385	0.0107692	0.0307692	0.0123077	0.00923077	0.00153846	0.0215385	0.0169231	0.00615385	0.00923077	0.0138462	0.0369231	0.00307692	0.0246154	0.0369231	0.00153846	0.0246154	0.00769231	0.00923077	0.0230769	0.00615385	0.0107692	0.0230769	0.0815385	0.0107692	0.0307692	0.0246154	0.0538462	0.0107692	0.630769	0.478462	0.696923	0.0138462	0.0584615	0.0123077	0.0230769	0.00769231	0.0123077
ENSMUSG00000001065.15	0.143202	-4.36023	-0.628455	10.8502	0.0097561	0.0113821	0.0504065	0.00162602	0.0178862	0.0211382	0.00650407	0.00650407	0.0130081	0.0227642	0.0130081	0.00813008	0.00162602	0.0146341	0.0178862	0.00325203	0.00650407	0.0276423	0.0471545	0.0130081	0.0162602	0.0211382	0.00325203	0.0292683	0.0097561	0.0162602	0.0195122	0.00487805	0.00162602	0.0227642	0.0357724	0.00813008	0.0178862	0.0390244	0.0487805	0.0113821	0.614634	0.505691	0.668293	0.0146341	0.0227642	0.00325203	0.0260163	0.0211382	0.0357724
ENSMUSG00000001082.12	0.0045353	-2.98123	0.539038	10.4919	0.00218818	0.00875274	0.0196937	0	0.0131291	0.0153173	0.00875274	0.0131291	0.00656455	0.0218818	0.0109409	0.00656455	0.00656455	0.0306346	0.0306346	0.00437637	0.00656455	0.0131291	0.0218818	0.00437637	0.0175055	0.0153173	0.00656455	0.0218818	0	0.0153173	0.0153173	0.00875274	0.0131291	0.0437637	0.0765864	0.00656455	0.0109409	0.0131291	0.0175055	0.00437637	0.59081	0.4814	0.71116	0.02407	0.0415755	0.0131291	0.0284464	0.0109409	0.0459519
ENSMUSG00000001089.14	-0.0272516	-7.97224	-0.293465	11.6475	0.05145	0.0224509	0.0402245	0.0280636	0.0196445	0.0112254	0.00374181	0.0215154	0.0233863	0.0289991	0.0243218	0.0177736	0.0121609	0.0149673	0.0140318	0.0112254	0.00748363	0.01029	0.0318054	0.0140318	0.0187091	0.0121609	0.00374181	0.0130964	0.00748363	0.00561272	0.01029	0.00187091	0.0130964	0.0168382	0.0196445	0.0149673	0.0449018	0.0280636	0.0682881	0.02058	0.519177	0.42189	0.490178	0.0140318	0.02058	0.00187091	0.0224509	0.0187091	0.0112254
ENSMUSG00000001098.15	0.0390554	-8.10616	1.30483	9.89482	0.00949367	0.028481	0.056962	0.0126582	0.00632911	0.028481	0.0126582	0.0126582	0	0.0253165	0.0126582	0.00316456	0.00316456	0.0411392	0.0221519	0.00949367	0.00316456	0.0126582	0.028481	0.00632911	0.00632911	0.0158228	0	0.00949367	0.00632911	0.0253165	0.0221519	0.00316456	0.00632911	0.0253165	0.0506329	0.00316456	0.028481	0.0379747	0.0664557	0.0158228	0.560127	0.39557	0.765823	0.00316456	0.0443038	0.00949367	0.0126582	0.0126582	0.0221519
ENSMUSG00000001100.10	-0.0741433	-7.15195	0.253206	10.1712	0.0216802	0.0135501	0.0108401	0.0108401	0.0189702	0.0216802	0.0108401	0.0108401	0.0108401	0.0162602	0.0135501	0.0108401	0.00813008	0.0135501	0.0108401	0.00542005	0.0135501	0.0243902	0.0271003	0.0189702	0.0243902	0.0108401	0.0108401	0.0135501	0.0189702	0.0108401	0.0271003	0.00813008	0.00813008	0.0189702	0.0298103	0.00813008	0.0271003	0.0216802	0.0406504	0.0216802	0.607046	0.468835	0.593496	0.0189702	0.0243902	0.00813008	0.0189702	0.00813008	0.0325203
ENSMUSG00000001105.15	0.149706	-6.744	0.826881	8.64386	0.037594	0.0225564	0.075188	0.0075188	0	0.0075188	0.0075188	0.0075188	0.0075188	0	0.0075188	0	0.0150376	0.0075188	0.0150376	0.0451128	0.0150376	0	0.0977444	0.0075188	0.0075188	0	0	0	0.0075188	0	0.0150376	0	0.0150376	0.0150376	0.037594	0.0150376	0.075188	0.037594	0.0601504	0.0150376	0.616541	0.233083	0.548872	0.0300752	0.037594	0.0075188	0.0150376	0	0.0150376
ENSMUSG00000001120.15	0.0387181	-9.10412	-0.283788	10.1254	0.0161725	0.0215633	0.0377358	0.0134771	0.0215633	0.0431267	0.00269542	0.0107817	0.00269542	0.0269542	0.00539084	0.00269542	0.00539084	0.0754717	0.032345	0.0161725	0.00808625	0.0161725	0.0431267	0.00808625	0.0269542	0.0269542	0.00539084	0.0215633	0.00539084	0.0107817	0.00539084	0.00269542	0.00808625	0.0161725	0.0296496	0.00808625	0.0296496	0.0134771	0.0350404	0.00808625	0.552561	0.469003	0.641509	0.0107817	0.0512129	0.00269542	0.0161725	0.0269542	0.0242588
ENSMUSG00000001127.12	0.138462	-5.51288	-0.525035	10.973	0.0142857	0.0142857	0.0452381	0.0119048	0.0214286	0.0238095	0.00238095	0.0166667	0.00952381	0.0238095	0.0119048	0.0119048	0	0.0166667	0.0214286	0.00952381	0.0119048	0.0119048	0.052381	0.0119048	0.0309524	0.0214286	0	0.0309524	0.0047619	0.0119048	0.0214286	0.0047619	0.00714286	0.0214286	0.0261905	0.00238095	0.0142857	0.0238095	0.0333333	0.0190476	0.57619	0.464286	0.62381	0.0047619	0.0309524	0.0047619	0.0238095	0.00952381	0.0261905
ENSMUSG00000001128.7	0.422582	-2.11079	-3.66511	10.4471	0.0236559	0.0172043	0.0193548	0.00860215	0.0193548	0.0193548	0	0.00860215	0.00645161	0.0129032	0.0107527	0.0107527	0	0.0129032	0.0150538	0.00215054	0.0150538	0.0107527	0.0494624	0.0129032	0.0365591	0.027957	0.00215054	0.0387097	0.00860215	0.0107527	0.0107527	0.00860215	0.0150538	0.0150538	0.0215054	0.00645161	0.0172043	0.0150538	0.0387097	0.0107527	0.582796	0.6	0.548387	0.0129032	0.0301075	0.00215054	0.0172043	0.0193548	0.0344086
ENSMUSG00000001131.11	1.07128	-5.15078	-0.968032	9.2738	0.0145631	0.0194175	0.0339806	0.0145631	0.00970874	0.0242718	0.00970874	0.0145631	0.00970874	0.0242718	0.00970874	0.0242718	0.00970874	0.0339806	0.0291262	0	0.00485437	0.0242718	0.0291262	0	0.0291262	0.0194175	0	0.00970874	0.00485437	0.00970874	0.00970874	0.0145631	0.0145631	0.0194175	0.0291262	0.00485437	0.0145631	0.0145631	0.0194175	0.00970874	0.470874	0.504854	0.61165	0.0145631	0.0436893	0	0.0339806	0.0194175	0.0242718
ENSMUSG00000001134.9	0.328252	-5.39728	-0.563311	8.89178	0.0126582	0.00632911	0.0379747	0.0253165	0.0189873	0.0126582	0.0126582	0.0126582	0.0126582	0.0126582	0	0.0126582	0	0.0253165	0.0316456	0.0126582	0.0189873	0.0126582	0.0316456	0.0189873	0.0189873	0.0126582	0.00632911	0	0.0253165	0.00632911	0.0189873	0	0.0189873	0.0379747	0.056962	0.0126582	0.0253165	0.0443038	0.0506329	0.0253165	0.594937	0.310127	0.588608	0.00632911	0.0189873	0.00632911	0.00632911	0.0126582	0.0126582
ENSMUSG00000001138.13	0.367772	-3.82787	-0.0283272	11.0987	0.00840336	0.0168067	0.0210084	0.00280112	0.00840336	0.0196078	0.00980392	0.00420168	0.00420168	0.0308123	0.00560224	0.00140056	0	0.0182073	0.00560224	0.0070028	0.00140056	0.00980392	0.0280112	0.00560224	0.0182073	0.0140056	0.0210084	0.00840336	0.00840336	0.0378151	0.0112045	0.00140056	0.00140056	0.0266106	0.0910364	0.00840336	0.0112045	0.0280112	0.070028	0.00980392	0.703081	0.484594	0.810924	0.012605	0.0462185	0.0616246	0.0140056	0.0112045	0.0406162
ENSMUSG00000001143.13	0.234492	-2.36787	-0.545497	10.3106	0.0201149	0.0229885	0.0316092	0.0114943	0.0172414	0.00862069	0.00574713	0.0114943	0.00287356	0.00862069	0.0114943	0.00862069	0.00574713	0.0172414	0.0344828	0.0258621	0.0114943	0.0172414	0.0229885	0.0143678	0.0201149	0.0229885	0.00574713	0.00574713	0.00862069	0.0114943	0.0373563	0.00287356	0.00574713	0.0287356	0.0431034	0.00862069	0.0114943	0.0287356	0.0316092	0.0258621	0.563218	0.402299	0.681034	0.00287356	0.0172414	0.0143678	0.00862069	0.0143678	0.0258621
ENSMUSG00000001150.7	-0.024067	-7.7267	-0.715016	12.5307	0.0182556	0.0141988	0.0365112	0.0131846	0.0167343	0.015213	0.00811359	0.0116633	0.0106491	0.0268763	0.0162272	0.0192698	0.00608519	0.0141988	0.0141988	0.00862069	0.00862069	0.0136917	0.0486815	0.00862069	0.0177485	0.0192698	0.00608519	0.0228195	0.0040568	0.00862069	0.0131846	0.0020284	0.00507099	0.0218053	0.0466531	0.0157201	0.0278905	0.0263692	0.0496957	0.0157201	0.582657	0.440162	0.593306	0.0248479	0.020284	0.00912779	0.0182556	0.0162272	0.0162272
ENSMUSG00000001151.10	-0.0470724	-7.65482	-0.7335	13.0954	0.0200069	0.0148327	0.0434633	0.00724388	0.0134529	0.0113832	0.00620904	0.00793377	0.0151776	0.0206968	0.0155226	0.00758882	0.00344947	0.0106933	0.0179372	0.00758882	0.0200069	0.0248362	0.0814074	0.00655398	0.0096585	0.00931356	0.0051742	0.00724388	0.00655398	0.0103484	0.0148327	0.00620904	0.00931356	0.0210417	0.0648499	0.0120731	0.0431183	0.0248362	0.0914108	0.019662	0.654019	0.362884	0.651949	0.0179372	0.032425	0.0096585	0.025871	0.00793377	0.0124181
ENSMUSG00000001156.9	0.0675184	-6.33994	1.7785	9.59619	0.0263158	0.0175439	0.0526316	0.00877193	0.0131579	0.00877193	0	0.0175439	0.0263158	0.0482456	0.0131579	0.0219298	0.00877193	0.00438596	0.0263158	0	0.00438596	0.0263158	0.0263158	0.00877193	0.00438596	0.00438596	0.00438596	0.00438596	0.00877193	0.00877193	0.0350877	0.00438596	0.0131579	0.0175439	0.0657895	0.00877193	0.0350877	0.0789474	0.0482456	0.0131579	0.605263	0.403509	0.70614	0	0.0350877	0.0131579	0.0131579	0.00438596	0.0350877
ENSMUSG00000001157.13	0.00613428	-7.073	-1.30352	10.6466	0.0361905	0.0228571	0.0228571	0.0152381	0.0190476	0.00571429	0.0114286	0.0133333	0.0114286	0.0247619	0.0152381	0.0228571	0.0152381	0.0190476	0.0247619	0.0190476	0.0152381	0.0114286	0.0361905	0.00190476	0.00952381	0.0133333	0.00380952	0.0114286	0.00761905	0.0171429	0.00571429	0.00190476	0.00761905	0.0133333	0.0361905	0.0190476	0.0380952	0.032381	0.0342857	0.0171429	0.495238	0.407619	0.552381	0.0190476	0.00761905	0.00761905	0.0171429	0.0114286	0.0247619
ENSMUSG00000001158.13	0.134021	-7.73967	0.370632	9.30378	0.0512821	0.0192308	0.0384615	0.0128205	0.025641	0	0	0.0128205	0.0705128	0.0128205	0.0576923	0.00641026	0.0128205	0.0128205	0.0320513	0.00641026	0.00641026	0.00641026	0.0128205	0.00641026	0.0128205	0.00641026	0.00641026	0.0128205	0.0448718	0.0320513	0.025641	0.0192308	0	0	0.0192308	0	0.0769231	0.0192308	0.0320513	0.025641	0.455128	0.538462	0.455128	0.00641026	0.0192308	0	0	0.0128205	0.0128205
ENSMUSG00000001173.15	0.042537	-5.74433	-0.355237	11.5013	0.0377358	0.0221976	0.0221976	0.0277469	0.00776915	0.0199778	0.00110988	0.0133185	0.017758	0.0144284	0.00776915	0.0110988	0.00554939	0.0221976	0.0255272	0.0288568	0.017758	0.0099889	0.0355161	0.0155383	0.0166482	0.0144284	0.00443951	0.0221976	0.0144284	0.00776915	0.0122087	0.00221976	0.00554939	0.017758	0.0244173	0.0299667	0.0443951	0.0266371	0.036626	0.0321865	0.531632	0.342952	0.496115	0.00665927	0.0110988	0.00221976	0.017758	0.0155383	0.00554939
ENSMUSG00000001175.15	-0.132018	-8.92967	2.3547	9.224	0.0266667	0.0266667	0.0266667	0.0133333	0.0333333	0.0266667	0	0.02	0.0133333	0.00666667	0	0.00666667	0	0.0333333	0.0666667	0.02	0.00666667	0.00666667	0.0333333	0	0.0133333	0	0	0	0.00666667	0.0133333	0.00666667	0	0.0133333	0	0.0333333	0	0.106667	0.0333333	0.0333333	0.08	0.58	0.313333	0.506667	0.02	0.0133333	0.00666667	0.0333333	0.0133333	0.0266667
ENSMUSG00000001228.14	0.0314897	-8.62347	-0.186742	11.1984	0.0178799	0.0268199	0.0561941	0.0140485	0.0153257	0.0191571	0.00383142	0.0114943	0.00510856	0.0191571	0.0153257	0.00893997	0.00127714	0.0191571	0.0166028	0.0063857	0.0063857	0.0127714	0.0383142	0.00893997	0.0153257	0.0166028	0.0063857	0.0178799	0.00766284	0.0178799	0.0178799	0.0102171	0.00510856	0.0280971	0.0268199	0.00255428	0.0127714	0.0383142	0.0574713	0.0242656	0.570881	0.434227	0.688378	0.0153257	0.0229885	0.00255428	0.0153257	0.00255428	0.0357599
ENSMUSG00000001229.9	0.0363717	-5.16504	-0.619501	11.3387	0.0104287	0.0162225	0.0405562	0.0127462	0.0115875	0.0104287	0.0127462	0.00695249	0.0023175	0.0243337	0.00695249	0.00811124	0	0.032445	0.0196987	0.00811124	0.00811124	0.032445	0.0405562	0.0115875	0.0150637	0.0301275	0.00463499	0.0115875	0.00463499	0.013905	0.013905	0.00695249	0.00347625	0.0254925	0.0463499	0.00811124	0.0196987	0.032445	0.0556199	0.0104287	0.595597	0.390498	0.742758	0.0150637	0.0301275	0.00115875	0.0104287	0.00463499	0.0417149
ENSMUSG00000001240.13	-0.143872	-6.04147	1.12644	9.66356	0.00961538	0.0192308	0	0.00961538	0.0288462	0.0192308	0	0.00961538	0.0288462	0.0288462	0	0	0	0.00961538	0.00961538	0	0.0192308	0	0.0192308	0.00961538	0.00961538	0.0192308	0.0673077	0.00961538	0	0.0288462	0.0576923	0	0	0.0288462	0.105769	0.0384615	0	0.0192308	0.0384615	0	0.673077	0.557692	0.663462	0	0.0480769	0.00961538	0.0192308	0.0192308	0.00961538
ENSMUSG00000001247.16	-0.0685802	-4.03669	-0.472617	10.8025	0.00840336	0.0151261	0.0117647	0.010084	0.00840336	0.0235294	0.00336134	0.00672269	0.0151261	0.0184874	0.0268908	0.0168067	0	0.0235294	0.0134454	0.00504202	0.00504202	0.0168067	0.0302521	0.00336134	0.0168067	0.0319328	0.010084	0.0436975	0.010084	0.00840336	0.0268908	0.010084	0.00840336	0.0252101	0.0168067	0.00672269	0.0285714	0.0369748	0.0302521	0.0319328	0.608403	0.529412	0.62521	0.00840336	0.0420168	0.0117647	0.0218487	0.0117647	0.0252101
ENSMUSG00000001248.15	0.0906391	-6.18883	-1.00124	11.2533	0.010101	0.020202	0.0323232	0.00606061	0.0181818	0.0242424	0.010101	0.010101	0.00606061	0.040404	0.0020202	0.0242424	0	0.0323232	0.0121212	0.00606061	0.00606061	0.0121212	0.0444444	0.00606061	0.0181818	0.0262626	0.0121212	0.0121212	0.00808081	0.0181818	0.0222222	0.00808081	0.0040404	0.0383838	0.0484848	0.0141414	0.0222222	0.0383838	0.0464646	0.0121212	0.567677	0.472727	0.723232	0.010101	0.020202	0.00606061	0.010101	0.0020202	0.0282828
ENSMUSG00000001270.9	-0.134746	-6.92868	0.725717	10.1636	0.0026178	0.0287958	0.0497382	0.013089	0.0078534	0.0157068	0.0052356	0.0183246	0	0.0235602	0.0026178	0.0052356	0.0026178	0.0209424	0.0287958	0.0157068	0.0026178	0.0314136	0.0366492	0.0052356	0.0052356	0.0157068	0.0209424	0.0104712	0.0104712	0.0209424	0.0157068	0.0052356	0.0052356	0.0340314	0.0628272	0.0026178	0.0104712	0.0549738	0.0575916	0.0235602	0.63089	0.379581	0.78534	0.0104712	0.0235602	0.0078534	0.013089	0.0052356	0.052356
ENSMUSG00000001280.13	0.160389	-9.13597	0.108597	11.1966	0.0102302	0.0294118	0.0153453	0.0306905	0.028133	0.0319693	0.00127877	0.0242967	0.00511509	0.0306905	0.00511509	0.028133	0.00511509	0.0255754	0.016624	0.0204604	0.0358056	0.00895141	0.0792839	0.0102302	0.0191816	0.0140665	0.00127877	0.0179028	0.00255754	0.00511509	0.00255754	0.00639386	0.00639386	0.0127877	0.0179028	0.0217391	0.011509	0.00639386	0.0204604	0.0153453	0.561381	0.512788	0.496164	0.0179028	0.0306905	0	0.0268542	0.0306905	0.0332481
ENSMUSG00000001285.12	0.0258889	-5.02114	1.42699	10.1599	0.00787402	0.0262467	0.023622	0.00787402	0.00787402	0.023622	0.00262467	0.015748	0.0131234	0.0104987	0.00524934	0.0209974	0.00262467	0.0209974	0.0209974	0.00787402	0.0183727	0.0288714	0.0367454	0.00787402	0.0104987	0.0262467	0.00787402	0.023622	0.0104987	0.0104987	0.023622	0.0131234	0.0104987	0.0183727	0.0393701	0.015748	0.0209974	0.0209974	0.0498688	0.023622	0.637795	0.440945	0.611549	0.023622	0.0367454	0.0104987	0.0183727	0.015748	0.0131234
ENSMUSG00000001288.15	0.0600675	-6.19843	-0.00197093	10.5784	0.0174292	0.0174292	0.0501089	0.0087146	0.0130719	0.0261438	0.0043573	0.0087146	0.0108932	0.0283224	0.0152505	0.0108932	0.00217865	0.0283224	0.0392157	0.0087146	0.0087146	0.0130719	0.0326797	0	0.0305011	0.0392157	0.0043573	0.0174292	0.0130719	0.00217865	0.0174292	0.00217865	0.00653595	0.0261438	0.0588235	0.0043573	0.0196078	0.0413943	0.0544662	0.0087146	0.56427	0.45098	0.684096	0.0087146	0.0217865	0.0043573	0.0196078	0.0087146	0.0348584
ENSMUSG00000001289.12	0.0758191	-7.50826	-0.550288	8.86419	0.0322581	0.0322581	0.0774194	0.00645161	0.0129032	0.0193548	0.0258065	0	0	0.0129032	0.00645161	0.00645161	0.00645161	0.0129032	0.0516129	0.0258065	0.00645161	0.00645161	0.083871	0.0129032	0.0193548	0.00645161	0	0	0	0	0	0	0.00645161	0.0258065	0.0645161	0.00645161	0.0322581	0.0322581	0.0516129	0.0129032	0.567742	0.264516	0.741935	0.00645161	0.0387097	0.0193548	0.0193548	0.0129032	0.00645161
ENSMUSG00000001300.16	-0.0213868	-6.9707	-0.437878	9.98299	0.0296736	0.0296736	0.0326409	0.0237389	0.0237389	0.0118694	0.00890208	0.0118694	0.0237389	0.0178042	0.0148368	0.0148368	0.0118694	0.0385757	0.0207715	0.0148368	0.0148368	0.0178042	0.0237389	0.00296736	0.0267062	0.0178042	0.00890208	0.00890208	0.00296736	0.00593472	0.00296736	0.00296736	0.0148368	0.0178042	0.0237389	0.00296736	0.0148368	0.0267062	0.0237389	0.0207715	0.477745	0.436202	0.5727	0.0148368	0.0237389	0.00593472	0.00593472	0.0207715	0.0178042
ENSMUSG00000001305.5	-0.0991741	-9.29284	0.002386	9.72622	0.0496454	0.0141844	0.0957447	0.0177305	0.0070922	0.0106383	0	0.0106383	0.0070922	0.0283688	0.0283688	0.0177305	0.0035461	0.0106383	0.0390071	0.0070922	0.0035461	0.0070922	0.0248227	0	0.0106383	0.0035461	0.0035461	0.0106383	0.0106383	0.0035461	0.0035461	0.0106383	0.0070922	0.0070922	0.0212766	0.0141844	0.0390071	0.0390071	0.0744681	0.0390071	0.56383	0.414894	0.567376	0.035461	0.035461	0.0106383	0.0248227	0.0212766	0.0177305
ENSMUSG00000001313.12	0.0530966	-6.17977	-0.461167	9.41996	0	0.0131579	0.0526316	0.0131579	0.0219298	0	0.00438596	0.0307018	0.00438596	0.0131579	0.00877193	0.0175439	0	0.0175439	0.0219298	0.00877193	0.0131579	0	0.0307018	0.0175439	0.00877193	0.0131579	0.00438596	0.00877193	0.0131579	0.0219298	0.0307018	0.0131579	0.00877193	0.0219298	0.0438596	0.00438596	0.00877193	0.0438596	0.0526316	0.0219298	0.605263	0.451754	0.657895	0	0.0394737	0.00877193	0.0131579	0.0219298	0.0263158
ENSMUSG00000001323.17	-0.176188	-4.08467	-2.00944	9.99577	0.0323529	0.0205882	0.0235294	0.0205882	0.0176471	0.0235294	0.00588235	0.0147059	0.0147059	0.0117647	0	0.00882353	0.0176471	0.0205882	0.0117647	0.0411765	0.0264706	0.00588235	0.0264706	0.0147059	0.0205882	0.0205882	0.00294118	0.0205882	0.00294118	0.00294118	0.00294118	0	0.00588235	0.0147059	0.0382353	0.0117647	0.0382353	0.0205882	0.0176471	0.0205882	0.582353	0.405882	0.461765	0.0294118	0.0205882	0	0.0470588	0.0323529	0.0147059
ENSMUSG00000001348.15	-0.268886	-2.89682	-0.632985	9.94398	0.0182927	0.0335366	0.0243902	0.00914634	0.0182927	0.0182927	0.00609756	0.0152439	0.0121951	0.0121951	0.00609756	0.00609756	0.0121951	0.027439	0.027439	0.00609756	0.00609756	0.0243902	0.027439	0.0121951	0.0152439	0.0396341	0	0.00609756	0.0121951	0.0152439	0.00609756	0.00914634	0.00304878	0.0152439	0.0426829	0.0121951	0.00914634	0.0396341	0.0243902	0.0152439	0.557927	0.426829	0.670732	0.0121951	0.054878	0	0.00914634	0.0243902	0.0335366
ENSMUSG00000001366.14	0.0123165	-5.73785	-1.64712	10.4179	0.0251716	0.00686499	0.020595	0.00686499	0	0.0228833	0.00915332	0.0183066	0.0343249	0.01373	0.0160183	0.0160183	0.00457666	0.0251716	0.0320366	0.00915332	0.00915332	0.0160183	0.0434783	0.01373	0.0114416	0.00915332	0.00457666	0.0183066	0.00915332	0.00457666	0.0114416	0.00915332	0.00228833	0.0228833	0.0389016	0.00686499	0.0434783	0.0297483	0.0434783	0.0228833	0.549199	0.405034	0.576659	0.0251716	0.01373	0.0114416	0.020595	0.020595	0.0183066
ENSMUSG00000001376.17	0.223797	-7.1686	-0.390401	11.528	0.0341969	0.0124352	0.0435233	0.0279793	0.0196891	0.011399	0.00414508	0.0196891	0.0165803	0.0207254	0.0103627	0.0134715	0.0145078	0.0145078	0.0227979	0.0227979	0.0227979	0.011399	0.0393782	0.0103627	0.0124352	0.00518135	0.00103627	0.0165803	0.00414508	0.00310881	0.00829016	0.00414508	0.0124352	0.011399	0.026943	0.0300518	0.0373057	0.0217617	0.0518135	0.0321244	0.512953	0.321244	0.470466	0.0165803	0.0165803	0.00207254	0.0196891	0.0124352	0.00725389
ENSMUSG00000001380.7	0.0624955	-9.72415	0.635071	10.7134	0.0196078	0.0137255	0.0607843	0.00588235	0.00784314	0.0137255	0.00588235	0.00588235	0.0156863	0.00784314	0.00392157	0.00588235	0.00392157	0.0352941	0.0196078	0.0176471	0.00784314	0	0.0431373	0.00784314	0.00784314	0.0117647	0.00392157	0.00980392	0.00588235	0.0196078	0.0117647	0.00980392	0.0196078	0.0196078	0.0490196	0.0176471	0.027451	0.0352941	0.0647059	0.0294118	0.623529	0.341176	0.607843	0.0215686	0.00588235	0.00588235	0.0294118	0.0176471	0.027451
ENSMUSG00000001383.9	-0.021224	-7.39298	0.778533	9.23122	0.055	0.02	0.115	0.01	0.01	0.015	0.01	0.01	0.02	0.005	0.015	0.005	0	0.005	0.04	0.015	0	0.01	0.03	0.005	0.01	0	0	0.005	0.01	0.015	0.01	0.005	0	0.015	0.03	0.005	0.04	0.035	0.095	0.04	0.505	0.3	0.635	0.01	0.005	0.01	0.01	0.01	0.015
ENSMUSG00000001403.13	-0.519986	-7.45136	1.05778	9.16993	0.0277778	0.0444444	0.0388889	0	0.0277778	0.0222222	0	0.00555556	0	0.0277778	0.0111111	0	0	0.0444444	0.0166667	0	0.0166667	0.0166667	0.0277778	0	0.00555556	0.0444444	0	0.0222222	0.0111111	0.00555556	0.00555556	0	0.0222222	0.0333333	0.0333333	0	0.0277778	0.0333333	0.0166667	0.0222222	0.561111	0.444444	0.666667	0.0222222	0.0444444	0.0111111	0.0166667	0.0222222	0.0333333
ENSMUSG00000001415.10	0.108727	-7.22448	-1.77655	11.5774	0.0137525	0.0255403	0.0353635	0.00589391	0.00491159	0.0157171	0.000982318	0.00785855	0.0108055	0.0284872	0.0117878	0.018664	0.000982318	0.024558	0.0235756	0.0108055	0.0117878	0.0137525	0.046169	0.0117878	0.0147348	0.0196464	0	0.0196464	0.00687623	0.0166994	0.0117878	0.00491159	0.0147348	0.0314342	0.0491159	0.0137525	0.0255403	0.0275049	0.0579568	0.0235756	0.598232	0.40668	0.631631	0.0176817	0.0284872	0.000982318	0.0324165	0.00785855	0.0235756
ENSMUSG00000001416.13	0.00121133	-9.00805	0.763616	10.7532	0.0238095	0.010989	0.040293	0.025641	0.0238095	0.0238095	0.003663	0.0164835	0.0128205	0.0128205	0.00549451	0.010989	0.00549451	0.0421245	0.040293	0.0421245	0.00915751	0.010989	0.0347985	0.00732601	0.014652	0.003663	0	0.014652	0.00549451	0.010989	0.0201465	0.010989	0.00732601	0.010989	0.0238095	0.014652	0.0311355	0.0274725	0.047619	0.0311355	0.545788	0.386447	0.53663	0.021978	0.0238095	0.003663	0.021978	0.0201465	0.0164835
ENSMUSG00000001419.17	-0.156312	-5.69965	-0.0650641	10.7228	0.00590551	0.0275591	0.0314961	0.015748	0.0137795	0.0275591	0.0019685	0.011811	0.0019685	0.0334646	0.00787402	0.0216535	0	0.023622	0.0177165	0.0019685	0.00590551	0.015748	0.0610236	0.00393701	0.0531496	0.0393701	0.011811	0.0334646	0.00393701	0.015748	0.019685	0.0019685	0.00984252	0.0275591	0.0393701	0.00590551	0.00787402	0.0216535	0.0354331	0.015748	0.624016	0.51378	0.663386	0.0137795	0.0334646	0.0019685	0.0216535	0.0177165	0.023622
ENSMUSG00000001420.13	-0.723827	0.0707891	-1.47424	10.2009	0.00598802	0.00598802	0.0299401	0.00598802	0.0239521	0	0	0.0359281	0.011976	0.0239521	0.011976	0.00598802	0.011976	0.011976	0.011976	0.011976	0	0.00598802	0.0239521	0.011976	0.0598802	0.0479042	0.0239521	0.0359281	0.011976	0.011976	0.00598802	0	0.011976	0.0239521	0.0419162	0.00598802	0.0299401	0.0239521	0.125749	0.0299401	0.694611	0.502994	0.57485	0.00598802	0.0299401	0	0.0239521	0.0179641	0.011976
ENSMUSG00000001435.15	0.187063	-7.63528	-0.391232	12.4009	0.0121581	0.00683891	0.0258359	0.00531915	0.0106383	0.00987842	0.00531915	0.00683891	0.00835866	0.018997	0.00911854	0.00911854	0.00379939	0.0182371	0.0113982	0.00531915	0.00835866	0.0113982	0.0334347	0.00531915	0.0524316	0.0319149	0.0174772	0.0607903	0.00987842	0.00835866	0.0113982	0.00303951	0.00683891	0.0159574	0.0288754	0.00759878	0.0197568	0.0235562	0.0349544	0.025076	0.718845	0.578267	0.537234	0.0159574	0.0227964	0.00379939	0.0197568	0.0691489	0.0471125
ENSMUSG00000001436.15	0.659404	-3.62663	-1.19334	10.7507	0.00779727	0.00974659	0.0175439	0.00389864	0.00974659	0.0194932	0.00389864	0.0175439	0.00389864	0.0311891	0.0136452	0.00584795	0.00779727	0.0331384	0.0253411	0.00584795	0.00779727	0.0116959	0.042885	0.00389864	0.00779727	0.0194932	0.00779727	0.00584795	0.00389864	0.0175439	0.0116959	0.0155945	0.0116959	0.0292398	0.079922	0.00974659	0.0194932	0.0214425	0.0175439	0.0136452	0.561404	0.415205	0.736842	0.00974659	0.0350877	0.0175439	0.00779727	0.0116959	0.0214425
ENSMUSG00000001440.5	0.00929561	-10.4291	0.49938	11.3619	0.0205245	0.022805	0.0285063	0.0205245	0.0193843	0.0159635	0.00684151	0.00798176	0.0102623	0.00912201	0.0114025	0.0102623	0.0102623	0.0216648	0.027366	0.022805	0.013683	0.00798176	0.0478905	0.00684151	0.013683	0.0125428	0.004561	0.0114025	0.004561	0.00114025	0.00798176	0.00114025	0.013683	0.0193843	0.0433295	0.00912201	0.036488	0.0239453	0.04561	0.0353478	0.576967	0.3626	0.539339	0.022805	0.0262258	0.00798176	0.0399088	0.0159635	0.00684151
ENSMUSG00000001441.13	-0.0139566	-8.45311	-0.0346097	11.5718	0.0336591	0.0108578	0.0282302	0.0217155	0.0119435	0.0173724	0.00217155	0.0173724	0.00868621	0.0141151	0.00868621	0.0108578	0.00868621	0.0152009	0.0228013	0.0228013	0.0119435	0.00868621	0.0228013	0.0119435	0.0119435	0.0119435	0.00434311	0.0271444	0.00651466	0.0130293	0.00542888	0.00651466	0.00868621	0.0282302	0.0271444	0.0184582	0.0347448	0.0260586	0.0369164	0.0336591	0.572204	0.394137	0.466884	0.0162866	0.0217155	0.00325733	0.0412595	0.0206298	0.019544
ENSMUSG00000001445.10	-0.00669626	-4.56697	0.401272	9.62571	0.0190114	0.0228137	0.0456274	0.00760456	0	0.0152091	0.00380228	0.0152091	0.00760456	0.0152091	0.00380228	0.00760456	0.0152091	0.0152091	0.0228137	0.00380228	0.00760456	0.026616	0.0570342	0.00760456	0.00760456	0.0418251	0.0114068	0.0342205	0.0114068	0.0114068	0.0228137	0.00760456	0.0190114	0.0342205	0.0760456	0.0152091	0.00760456	0.0152091	0.0342205	0.026616	0.680608	0.380228	0.661597	0.00760456	0.0304183	0.0114068	0.0228137	0.0190114	0.0114068
ENSMUSG00000001467.5	0.0198164	-6.97368	0.287877	10.5632	0.0297619	0.0119048	0.031746	0.0238095	0.0218254	0.0178571	0.00396825	0.0138889	0.0138889	0.00793651	0.00793651	0.0178571	0.0138889	0.0178571	0.0238095	0.0238095	0.0119048	0.00992063	0.0277778	0.0138889	0.031746	0.00396825	0	0.0238095	0.00595238	0.00793651	0.00198413	0.0119048	0.00793651	0.0198413	0.047619	0.0178571	0.0376984	0.0178571	0.0238095	0.0218254	0.539683	0.394841	0.470238	0.0277778	0.0238095	0.00595238	0.0178571	0.031746	0.0198413
ENSMUSG00000001472.17	0.0120715	-9.57125	-0.182614	11.0014	0.0207337	0.0191388	0.0271132	0.0175439	0.0111643	0.0175439	0.00637959	0.00318979	0.0111643	0.0223285	0.0191388	0.015949	0.00637959	0.0127592	0.0175439	0.00797448	0.0143541	0.0191388	0.0318979	0.00956938	0.0207337	0.0239234	0.00478469	0.0175439	0.00797448	0.0143541	0.0191388	0.00797448	0.00956938	0.0223285	0.0606061	0.015949	0.0223285	0.0287081	0.0590112	0.0223285	0.604466	0.416268	0.625199	0.0143541	0.0255183	0.00637959	0.0175439	0.0191388	0.0111643
ENSMUSG00000001482.15	0.147215	-7.72959	-0.204444	10.6795	0.0130152	0.0260304	0.0455531	0.00433839	0.00433839	0.0151844	0.00867679	0.00650759	0.00650759	0.0195228	0.00867679	0.00650759	0	0.0368764	0.0238612	0.0021692	0.00650759	0.0303688	0.0455531	0.00867679	0.00867679	0.021692	0.00433839	0.0151844	0.0021692	0.0195228	0.0281996	0.00433839	0.00650759	0.0412148	0.0520607	0.0021692	0.0303688	0.0412148	0.0607375	0.0151844	0.577007	0.366594	0.767896	0.0021692	0.0195228	0.00650759	0.0151844	0	0.00867679
ENSMUSG00000001496.15	0.151197	-1.85416	2.36602	10.1293	0.0080429	0.0214477	0.0294906	0.00268097	0.00268097	0.0107239	0.0080429	0.00268097	0.00268097	0.0348525	0	0.0107239	0	0.0107239	0.0402145	0.00268097	0.0214477	0.0348525	0.0831099	0.00536193	0.0107239	0.0241287	0.0375335	0.00536193	0.00268097	0.0214477	0.0134048	0.00268097	0.0080429	0.0134048	0.0375335	0.00268097	0.00268097	0.0241287	0.0187668	0	0.686327	0.538874	0.825737	0.0134048	0.0536193	0.0589812	0.0160858	0.0134048	0.0857909
ENSMUSG00000001504.10	-0.0821814	-2.0287	0.890013	10.4778	0.0126316	0.0231579	0.0378947	0.00210526	0.0105263	0.0294737	0.0189474	0.00631579	0.00210526	0.0252632	0.00421053	0.00842105	0.00210526	0.00842105	0.0126316	0.00210526	0.00631579	0.0147368	0.0168421	0.00421053	0.0168421	0.0357895	0.0294737	0.0147368	0.00421053	0.0105263	0.00842105	0.00631579	0.00631579	0.0189474	0.0421053	0.00210526	0.0126316	0.0378947	0.0568421	0.0126316	0.614737	0.572632	0.783158	0.0126316	0.0568421	0.0610526	0.0105263	0.0105263	0.0652632
ENSMUSG00000001517.14	0.125503	-5.88733	-1.66956	11.1536	0.0158311	0.0184697	0.0461741	0.0131926	0.0158311	0.0145119	0.00659631	0.00791557	0.0105541	0.0356201	0.0105541	0.00791557	0.00395778	0.0277045	0.0158311	0.0131926	0.00791557	0.0158311	0.0316623	0.00527704	0.0290237	0.0422164	0.00791557	0.0501319	0.00923483	0.00659631	0.0131926	0.00395778	0.00527704	0.0224274	0.0343008	0.0158311	0.0263852	0.025066	0.060686	0.00791557	0.572559	0.480211	0.626649	0.0171504	0.0277045	0.00395778	0.00527704	0.0118734	0.0171504
ENSMUSG00000001518.12	0.128382	-4.33732	0.355961	10.4051	0.00675676	0.027027	0.0315315	0.0135135	0.018018	0.027027	0.00225225	0.0112613	0.00225225	0.0135135	0.0045045	0.0112613	0	0.0225225	0.0157658	0.00225225	0.0045045	0.0247748	0.045045	0.00900901	0.0112613	0.0112613	0.00675676	0.0202703	0.0045045	0.0157658	0.00675676	0.00675676	0.0112613	0.0157658	0.0630631	0.0135135	0.018018	0.0315315	0.0495495	0.0337838	0.63964	0.394144	0.662162	0.018018	0.027027	0.0045045	0.0135135	0.0202703	0.018018
ENSMUSG00000001521.12	0.0169449	-5.05501	0.0386567	10.5285	0.0260304	0.0303688	0.0433839	0.0151844	0.0173536	0.0151844	0.00867679	0	0.00867679	0.021692	0.0151844	0.0151844	0.0021692	0.0238612	0.0238612	0.00433839	0.00650759	0.0195228	0.0390456	0.00433839	0.0238612	0.0130152	0.00867679	0.021692	0.00650759	0.0195228	0.00867679	0.00433839	0.00433839	0.0173536	0.0390456	0.0173536	0.0303688	0.0455531	0.0585683	0.0151844	0.605206	0.407809	0.655098	0.0151844	0.032538	0.00867679	0.0195228	0.010846	0.0195228
ENSMUSG00000001524.14	0.00711043	-6.14971	0.768713	10.444	0.00431034	0.0193966	0.0301724	0.00646552	0.012931	0.0107759	0.00646552	0.0150862	0.00215517	0.0193966	0.0193966	0.0150862	0.00431034	0.0172414	0.0258621	0.012931	0.012931	0.0172414	0.0560345	0.00862069	0.0107759	0.0193966	0.00646552	0.012931	0.0107759	0.00862069	0.0193966	0.00646552	0.00862069	0.0387931	0.0711207	0.0150862	0.0172414	0.0280172	0.0387931	0.00431034	0.62069	0.403017	0.719828	0.0107759	0.0301724	0.00646552	0.0258621	0.0107759	0.0280172
ENSMUSG00000001525.10	-0.0039794	-7.1994	1.20554	10.3837	0.00449438	0.0337079	0.0292135	0.0134831	0.011236	0.0426966	0.00898876	0.00674157	0.00224719	0.0247191	0.00224719	0.00224719	0.00224719	0.0359551	0.0382022	0.00224719	0.00224719	0.0157303	0.0449438	0.00674157	0.011236	0.011236	0.00674157	0.0157303	0.00674157	0.00898876	0.0134831	0.0157303	0.00224719	0.0337079	0.0202247	0.00674157	0.0269663	0.0359551	0.0539326	0.0224719	0.582022	0.395506	0.71236	0.00674157	0.0337079	0.00449438	0.0224719	0.0179775	0.0382022
ENSMUSG00000001555.10	0.00587069	-6.99374	0.182004	10.7707	0.0171821	0.0206186	0.0154639	0.0154639	0.00687285	0.0206186	0.00687285	0.0137457	0.00171821	0.0137457	0.0154639	0.00687285	0.00515464	0.0395189	0.0257732	0.00859107	0.00687285	0.0257732	0.0292096	0.00343643	0.00515464	0.0223368	0.00687285	0.0292096	0.0103093	0.0154639	0.0137457	0.00687285	0.00343643	0.0292096	0.056701	0.00687285	0.0137457	0.0463918	0.0446735	0.024055	0.616838	0.398625	0.71134	0.00343643	0.0223368	0.00343643	0.0103093	0.0171821	0.04811
ENSMUSG00000001558.5	0.34594	-2.86386	-0.275588	10.9344	0.00985222	0.0344828	0.0377668	0.0295567	0.0131363	0.0229885	0.00656814	0.0131363	0.00821018	0.0246305	0.0131363	0.0164204	0.00492611	0.0279146	0.0344828	0.0229885	0.00821018	0.0131363	0.00821018	0.00821018	0.00821018	0.0164204	0	0.0164204	0.00656814	0.00656814	0.00985222	0.00656814	0.00985222	0.0197044	0.0229885	0.00492611	0.0197044	0.0328407	0.0525452	0.0164204	0.497537	0.392447	0.609195	0.0197044	0.0295567	0.00328407	0.0246305	0.00985222	0.0213465
ENSMUSG00000001569.10	-0.165368	-5.35043	0.528002	11.3253	0.0269006	0.0222222	0.0526316	0.0116959	0.00935673	0.0128655	0.00350877	0.0222222	0.0175439	0.0222222	0.0187135	0.0175439	0.00935673	0.0175439	0.0269006	0.00935673	0.00584795	0.0163743	0.0269006	0.00935673	0.00818713	0.00935673	0.00818713	0.0105263	0.00935673	0.0105263	0.0175439	0.00584795	0.00818713	0.0128655	0.0491228	0.0163743	0.0421053	0.0327485	0.0491228	0.0187135	0.566082	0.402339	0.59883	0.0163743	0.0327485	0.00701754	0.019883	0.0105263	0.0280702
ENSMUSG00000001576.15	-0.0783677	-8.32759	-0.428569	10.0348	0.0103093	0.0206186	0.0412371	0.024055	0.0446735	0.0137457	0.00687285	0.0103093	0.0137457	0.0171821	0.0137457	0.0103093	0	0.0721649	0.0137457	0.0206186	0.00687285	0.024055	0.0309278	0.0137457	0.00687285	0.0274914	0.0103093	0.00343643	0	0.0137457	0	0	0.00343643	0.0343643	0.0206186	0.00687285	0.0137457	0.0515464	0.024055	0.0103093	0.484536	0.38488	0.71134	0.00343643	0.0343643	0.00687285	0.00687285	0.0206186	0.0343643
ENSMUSG00000001627.12	-0.102779	-5.87493	-0.982372	10.4009	0.0422222	0.00888889	0.0377778	0.0177778	0.0222222	0.0133333	0.00666667	0.0288889	0.0177778	0.02	0.00666667	0.0155556	0.00444444	0.0133333	0.0244444	0.0222222	0.00444444	0.0111111	0.02	0.0111111	0.0133333	0.00444444	0.00444444	0.0111111	0.00888889	0.00666667	0.0111111	0.00666667	0.00444444	0.00888889	0.0266667	0.0377778	0.0377778	0.0177778	0.04	0.0444444	0.526667	0.417778	0.422222	0.0288889	0.00888889	0.0133333	0.0333333	0.0244444	0.0177778
ENSMUSG00000001630.13	0.0743844	-7.959	-1.89821	10.4686	0.0387097	0.0215054	0.0408602	0.0129032	0.0301075	0.0193548	0.00645161	0.0150538	0.0236559	0.00860215	0.0172043	0.00430108	0.0129032	0.0193548	0.0365591	0.0193548	0.00215054	0.0107527	0.027957	0.0150538	0.0172043	0.00430108	0.00860215	0.0150538	0.00430108	0.00215054	0.0129032	0.00430108	0.00645161	0.0129032	0.0215054	0.0107527	0.0516129	0.0387097	0.0387097	0.0215054	0.490323	0.365591	0.51828	0.0215054	0.0107527	0.00215054	0.0215054	0.0193548	0.0107527
ENSMUSG00000001632.16	0.0200073	-6.54257	-0.765052	11.8777	0.0237705	0.0221311	0.0483607	0.0139344	0.0155738	0.0163934	0.00163934	0.00983607	0.00327869	0.0327869	0.0114754	0.0155738	0	0.0262295	0.0229508	0.00737705	0.00901639	0.0245902	0.0368852	0.00901639	0.0221311	0.0254098	0.00491803	0.0196721	0.0139344	0.0139344	0.0229508	0.00983607	0.00983607	0.0147541	0.0311475	0.0057377	0.0262295	0.0311475	0.0614754	0.0262295	0.586885	0.431148	0.633607	0.0155738	0.0254098	0.000819672	0.0180328	0.00491803	0.0270492
ENSMUSG00000001642.18	-0.181571	-8.47861	-4.71133	9.99577	0.0283912	0.0347003	0.0536278	0.00630915	0.0157729	0.0126183	0.00946372	0.0157729	0	0.0283912	0.0189274	0.00630915	0.00315457	0.022082	0.0189274	0.0283912	0.00315457	0.0189274	0.0410095	0.00630915	0.00946372	0.0252366	0.00630915	0.0283912	0	0.00630915	0.00630915	0	0.00946372	0.022082	0.0378549	0.00946372	0.0189274	0.0347003	0.0378549	0.0252366	0.542587	0.359621	0.70347	0.00946372	0.0410095	0.00315457	0.00946372	0.00630915	0.0189274
ENSMUSG00000001663.10	0.0968375	-5.57914	0.184268	9.66534	0.00414938	0.0124481	0.0539419	0.00414938	0.00829876	0.00414938	0.0124481	0	0.00829876	0.00829876	0.0124481	0.00414938	0.00829876	0.033195	0.0373444	0.00414938	0.00829876	0.0207469	0.0373444	0.0207469	0.00829876	0.0290456	0.00414938	0.0248963	0.00414938	0.00829876	0.0124481	0.00829876	0.00414938	0.0248963	0.0788382	0.0165975	0.0248963	0.0414938	0.033195	0.0165975	0.651452	0.348548	0.680498	0.0290456	0.0373444	0.00414938	0.0248963	0	0.0124481
ENSMUSG00000001666.8	0.235517	-7.75562	1.4496	8.48382	0.0252101	0.0336134	0.0168067	0	0.0336134	0.0336134	0.00840336	0.0168067	0	0.0336134	0	0	0.0168067	0.0420168	0.0336134	0	0	0.0168067	0.0252101	0	0.00840336	0.0252101	0.00840336	0.0168067	0.00840336	0.0336134	0.0168067	0	0	0.00840336	0.0672269	0.00840336	0.0168067	0.0336134	0.0588235	0	0.546218	0.436975	0.731092	0	0.0252101	0.0252101	0.0252101	0.0168067	0.0168067
ENSMUSG00000001674.11	-0.0416867	-7.49579	-2.96523	10.9542	0.0499244	0.02118	0.0635401	0.0196672	0.02118	0.0121029	0.00907716	0.0075643	0.01059	0.00907716	0.0151286	0.0075643	0.00453858	0.0272315	0.0226929	0.0136157	0.0136157	0.0151286	0.03177	0.00605144	0.0121029	0.0151286	0	0.0226929	0.00453858	0.00605144	0.00605144	0.0075643	0.00151286	0.0226929	0.0484115	0.0151286	0.0378215	0.0272315	0.0287443	0.0257186	0.535552	0.352496	0.552194	0.0166415	0.0226929	0.00605144	0.0136157	0.0181543	0.0242057
ENSMUSG00000001687.15	0.0856453	-6.86177	-0.171242	8.47168	0.0338983	0.0508475	0.0169492	0.0169492	0.0169492	0.0169492	0.00847458	0.00847458	0.0254237	0.0254237	0	0.0169492	0	0.0254237	0.0338983	0.0254237	0.0169492	0.00847458	0.0169492	0.0254237	0.0254237	0.0169492	0.00847458	0.00847458	0.00847458	0.00847458	0.00847458	0	0.0169492	0.0254237	0.0169492	0.0169492	0.0169492	0.0338983	0.0508475	0.00847458	0.508475	0.381356	0.584746	0.0169492	0.0169492	0.00847458	0	0.0169492	0.0169492
ENSMUSG00000001707.8	0.201747	-6.23752	-0.122814	9.03892	0.0171429	0.0228571	0.0514286	0.0228571	0.0114286	0.0228571	0	0.0171429	0.00571429	0.00571429	0.0171429	0.04	0.00571429	0.0285714	0.0171429	0.0171429	0.0171429	0.0285714	0.04	0.0228571	0.0114286	0	0.0114286	0	0.00571429	0.0114286	0.00571429	0	0.0171429	0.0114286	0.0685714	0.0228571	0.0285714	0.0228571	0.0342857	0.0171429	0.554286	0.331429	0.594286	0.0171429	0.0171429	0.0228571	0.0114286	0.0228571	0.0171429
ENSMUSG00000001729.14	-0.0359245	-9.59829	-0.905488	10.4959	0.00623701	0.031185	0.0644491	0	0.016632	0.024948	0.014553	0.00831601	0	0.004158	0.012474	0.00623701	0.002079	0.024948	0.033264	0.014553	0.004158	0.02079	0.031185	0.004158	0.00831601	0.014553	0.00831601	0.014553	0.00831601	0.018711	0.016632	0.00831601	0.002079	0.029106	0.047817	0.004158	0.016632	0.039501	0.0831601	0.02079	0.571726	0.365904	0.777547	0.00623701	0.039501	0.002079	0.004158	0.004158	0.029106
ENSMUSG00000001739.14	0	-1.07457	-1.18997	9.41996	0.00877193	0.0438596	0.0263158	0	0	0.0570175	0.00877193	0.00877193	0.00438596	0.0131579	0.00438596	0.00877193	0.00877193	0.0394737	0.0350877	0.00438596	0	0.00438596	0.00438596	0.00438596	0.00877193	0.0131579	0.00438596	0.00438596	0	0.00438596	0.00438596	0.00438596	0.00438596	0.0394737	0.0657895	0.0131579	0.00877193	0.0175439	0.0175439	0.00877193	0.486842	0.473684	0.758772	0.00877193	0.0526316	0	0.0263158	0.0219298	0.0526316
ENSMUSG00000001750.16	-0.0912818	-1.08833	-0.847176	11.2912	0	0.0227545	0.0191617	0.00718563	0.011976	0.0239521	0.00838323	0.0143713	0.00718563	0.0227545	0.00598802	0.00958084	0.0011976	0.0311377	0.0239521	0.00838323	0.00479042	0.0239521	0.0526946	0.00838323	0.0155689	0.0191617	0.00359281	0.0143713	0.00598802	0.0143713	0.0167665	0.00359281	0.00239521	0.0299401	0.0682635	0.0107784	0.0179641	0.0191617	0.045509	0.00958084	0.609581	0.407186	0.735329	0.0143713	0.0359281	0.00479042	0.0251497	0.00598802	0.0299401
ENSMUSG00000001751.9	0.189466	-3.12046	-0.280552	11.117	0.00405405	0.0216216	0.0189189	0.0121622	0.00540541	0.0256757	0.00540541	0.00540541	0.00405405	0.022973	0.00945946	0.00810811	0.00135135	0.0175676	0.0189189	0.00675676	0.0135135	0.0175676	0.0337838	0.00945946	0.0108108	0.0297297	0.00675676	0.0148649	0.00810811	0.0175676	0.00945946	0.00675676	0.00945946	0.0297297	0.0675676	0.00405405	0.00945946	0.022973	0.0378378	0.0202703	0.628378	0.447297	0.72973	0.0121622	0.0445946	0.0108108	0.0324324	0.00945946	0.0364865
ENSMUSG00000001755.12	-0.175858	-4.79816	0.424107	10.7254	0.0124113	0.0141844	0.0283688	0.0195035	0.0106383	0.0265957	0.00531915	0.0124113	0.0035461	0.0301418	0.0124113	0.0106383	0.0035461	0.0230496	0.0141844	0.0070922	0.00531915	0.0195035	0.0549645	0.00886525	0.00886525	0.0159574	0.0159574	0.0265957	0.0035461	0.0177305	0.00886525	0.0070922	0.0070922	0.0283688	0.0744681	0.0106383	0.0124113	0.0212766	0.0478723	0.0177305	0.643617	0.406028	0.66844	0.0106383	0.0319149	0.0035461	0.0301418	0.0159574	0.0212766
ENSMUSG00000001761.7	-0.135449	-7.49736	-3.93008	11.2186	0.00251889	0.02267	0.0352645	0.00881612	0.00629723	0.0327456	0.00503778	0.0100756	0.00503778	0.0239295	0.0100756	0.00755668	0.00125945	0.0239295	0.0188917	0.0151134	0.00629723	0.0188917	0.0251889	0.00503778	0.011335	0.0277078	0.0100756	0.0264484	0.00881612	0.011335	0.0201511	0.00881612	0.00503778	0.0251889	0.0516373	0.00377834	0.00755668	0.02267	0.0428212	0.011335	0.588161	0.486146	0.730479	0.0138539	0.0453401	0.0100756	0.0201511	0.011335	0.0365239
ENSMUSG00000001763.14	-0.200531	-3.72201	-0.212219	9.7364	0.0105634	0.0387324	0.0246479	0.0140845	0	0.0140845	0.00704225	0	0.00704225	0.0176056	0.00352113	0.00352113	0.00704225	0.0598592	0.0316901	0.00352113	0.0105634	0.0105634	0.0422535	0.00352113	0	0.0105634	0.0105634	0.0140845	0.00704225	0.00352113	0.0140845	0	0.0140845	0.0316901	0.0669014	0.0105634	0.00704225	0.0352113	0.0176056	0.0105634	0.545775	0.355634	0.75	0.0140845	0.0176056	0.00704225	0.0352113	0.0105634	0.0316901
ENSMUSG00000001767.5	-0.100267	-9.36858	0.381451	11.0182	0.0419682	0.0289436	0.0463097	0.0101302	0.0130246	0.00723589	0.00289436	0.00868307	0.0318379	0.00434153	0.0130246	0.00868307	0.0115774	0.024602	0.0188133	0.0188133	0.0101302	0.00723589	0.040521	0.00868307	0.015919	0.00289436	0.00289436	0.0115774	0.0130246	0.0144718	0.0101302	0.00289436	0.00289436	0.0202605	0.015919	0.0115774	0.0795948	0.0188133	0.0520984	0.0274964	0.523878	0.327062	0.510854	0.0130246	0.0361795	0.00868307	0.024602	0.00578871	0.00434153
ENSMUSG00000001774.8	-0.029854	-5.40849	0.834276	10.0914	0.0753012	0.0120482	0.0391566	0.0180723	0.0271084	0.0060241	0	0.0331325	0.0180723	0.00903614	0.00903614	0.0240964	0.00903614	0.00903614	0.0180723	0.0240964	0.0180723	0.0150602	0.0210843	0.0180723	0.0240964	0.0060241	0.0060241	0.0180723	0.00301205	0.00301205	0	0.00301205	0.0180723	0.0060241	0.00903614	0.00903614	0.0572289	0.0150602	0.0331325	0.0361446	0.490964	0.400602	0.358434	0.0150602	0.0150602	0.0060241	0.0120482	0.00903614	0.0120482
ENSMUSG00000001783.3	0.0226057	-7.99134	0.577861	10.5689	0.0217391	0.0256917	0.041502	0.0217391	0.00988142	0.0217391	0.00197628	0.00592885	0.00988142	0.00592885	0.013834	0.00592885	0.00592885	0.0217391	0.0395257	0.0237154	0.0177866	0.0177866	0.0197628	0.013834	0.013834	0.00988142	0.00197628	0.0158103	0.00197628	0.00395257	0.00988142	0.0118577	0.00790514	0.00395257	0.0296443	0.00790514	0.0217391	0.0316206	0.0335968	0.0316206	0.583004	0.389328	0.537549	0.0237154	0.0335968	0.00197628	0.0335968	0.0316206	0.027668
ENSMUSG00000001785.13	-0.0709086	-10.1194	0.774902	10.5575	0.0239044	0.0199203	0.0298805	0.0199203	0.0139442	0.00996016	0.0059761	0.0219124	0.00996016	0.0179283	0.00796813	0.0239044	0.00796813	0.0179283	0.0119522	0.00996016	0.0119522	0.0119522	0.0278884	0.0119522	0.0239044	0.00398406	0.00796813	0.0119522	0.00199203	0.0119522	0.0059761	0.0059761	0.00796813	0.0139442	0.0278884	0.0199203	0.0378486	0.0458167	0.0398406	0.0438247	0.575697	0.406375	0.505976	0.0278884	0.00996016	0.00199203	0.0159363	0.0179283	0.0239044
ENSMUSG00000001786.14	-0.0558924	-4.27295	0.269486	10.6528	0.019084	0.0209924	0.019084	0.00954198	0.0171756	0.019084	0.00381679	0.0114504	0.0133588	0.00572519	0.0133588	0.0152672	0.0114504	0.0152672	0.019084	0.0171756	0.0114504	0.00763359	0.0324427	0.0152672	0.0438931	0.0171756	0.00763359	0.0305344	0.00572519	0.00572519	0.0114504	0.00572519	0.00572519	0.028626	0.0458015	0.0248092	0.0248092	0.0248092	0.0305344	0.0362595	0.603053	0.431298	0.509542	0.0114504	0.0209924	0.00381679	0.0209924	0.0171756	0.0114504
ENSMUSG00000001794.13	0.0766635	-8.33388	1.74371	9.66711	0.0260223	0.0297398	0.0148699	0.0223048	0.00743494	0.0111524	0	0.0223048	0	0.0371747	0.00743494	0.00743494	0.00371747	0.0371747	0.0408922	0.0148699	0.00371747	0.00743494	0.0260223	0.0111524	0.00743494	0	0.0111524	0.00743494	0.00743494	0.0148699	0.00743494	0.00743494	0.00371747	0.0185874	0.0408922	0.0111524	0.0148699	0.0223048	0.0408922	0.0297398	0.587361	0.446097	0.635688	0.0111524	0.0260223	0.00371747	0.0260223	0.0483271	0.0743494
ENSMUSG00000001802.16	-0.179999	-3.04853	-2.39359	11.2131	0.00505689	0.0189633	0.0101138	0.00252845	0.011378	0.011378	0.0101138	0.0126422	0.00252845	0.0240202	0.011378	0.011378	0.00126422	0.0151707	0.00758534	0.00379267	0.011378	0.0139064	0.0391909	0.00632111	0.0353982	0.0265487	0.011378	0.0278129	0.0126422	0.0265487	0.0101138	0.0139064	0.00632111	0.0240202	0.0379267	0.00632111	0.011378	0.0366625	0.0467762	0.0240202	0.663717	0.565107	0.65866	0.0240202	0.045512	0.00632111	0.0164349	0.00884956	0.0493047
ENSMUSG00000001827.12	0.138669	-3.49256	0.936033	9.59059	0.0234375	0.0351562	0.0195312	0.015625	0.0117188	0.015625	0.0078125	0.015625	0.00390625	0.0351562	0.0078125	0.0117188	0	0.0195312	0.03125	0.0078125	0.00390625	0.03125	0.046875	0.015625	0.0078125	0.0234375	0.0078125	0.0078125	0.00390625	0.0078125	0.015625	0	0	0.0234375	0.0273438	0.0078125	0.0273438	0.03125	0.0351562	0.0078125	0.472656	0.46875	0.714844	0.00390625	0.0273438	0.00390625	0.0234375	0.0195312	0.0117188
ENSMUSG00000001829.17	0.000281594	-5.85108	0.177604	11.1007	0.019174	0.0221239	0.0457227	0.019174	0.0117994	0.0221239	0.00294985	0.00884956	0.0117994	0.0162242	0.00884956	0.00737463	0.00147493	0.039823	0.0221239	0.00589971	0.00442478	0.020649	0.0339233	0.00884956	0.019174	0.0117994	0.00294985	0.0117994	0.0103245	0.0162242	0.020649	0.00884956	0.0103245	0.019174	0.0457227	0.00884956	0.020649	0.0235988	0.060472	0.0280236	0.60767	0.40413	0.659292	0.020649	0.0383481	0.00737463	0.0221239	0.019174	0.020649
ENSMUSG00000001833.17	0.0356427	-8.03431	0.661446	10.3663	0.0593607	0.0319635	0.0456621	0.0296804	0.0182648	0.00913242	0	0.0114155	0.0296804	0.00684932	0.00913242	0.00913242	0.0114155	0.0182648	0.0342466	0.0205479	0.0205479	0.00456621	0.0388128	0.0182648	0.0182648	0	0.00228311	0.0159817	0.00228311	0.00228311	0.00228311	0.0136986	0.00456621	0.00684932	0.0136986	0.0136986	0.0730594	0.0136986	0.0365297	0.0273973	0.502283	0.30137	0.40411	0.0205479	0.00913242	0.00228311	0.0159817	0.0228311	0.0114155
ENSMUSG00000001844.10	0.341025	-5.13355	-3.84696	10.032	0.0227273	0.0170455	0.0170455	0.00568182	0.0113636	0.0227273	0.00568182	0.0170455	0	0.0113636	0.0284091	0	0	0.0284091	0.0113636	0.00568182	0.0113636	0.0284091	0.0340909	0.00568182	0.0113636	0.0170455	0.00568182	0.0113636	0	0.0170455	0.0113636	0.00568182	0.0113636	0.0284091	0.0568182	0.0284091	0.0113636	0.0170455	0.0170455	0.0170455	0.522727	0.352273	0.693182	0.0170455	0.0340909	0	0	0.0113636	0.00568182
ENSMUSG00000001847.14	-0.062046	-7.99673	1.26001	9.31515	0.0259067	0.00518135	0.0621762	0.0259067	0.0207254	0.0259067	0.0103627	0.0103627	0.0103627	0	0.0103627	0.0103627	0	0.0414508	0.015544	0.0103627	0.00518135	0.0103627	0.0207254	0	0.00518135	0.0259067	0.0103627	0.0310881	0.015544	0	0	0.0103627	0.00518135	0.0310881	0.0414508	0.015544	0.0207254	0.0362694	0.0259067	0.0259067	0.549223	0.393782	0.564767	0.015544	0.015544	0.0103627	0.0259067	0.0310881	0.00518135
ENSMUSG00000001855.15	0.0239254	-6.75798	-0.302231	12.6562	0.0201342	0.0139022	0.0225312	0.014861	0.0311601	0.0278044	0.00479386	0.0239693	0.00671141	0.0325983	0.00575264	0.0225312	0.00431448	0.00767018	0.0134228	0.00671141	0.00910834	0.0071908	0.0345158	0.00575264	0.0316395	0.0206136	0.00527325	0.0412272	0.00191755	0.0033557	0.00431448	0.00143816	0.00671141	0.00958773	0.0239693	0.0119847	0.0186961	0.0129434	0.0234899	0.0134228	0.544583	0.581016	0.488974	0.0325983	0.0340364	0.00527325	0.0364334	0.0254075	0.0215724
ENSMUSG00000001864.13	0.0304462	-7.72258	1.15366	8.82655	0.0264901	0.0198675	0.0794702	0.0264901	0.00662252	0.013245	0	0	0	0.0264901	0.0198675	0.013245	0	0.0264901	0.0728477	0.00662252	0.00662252	0.00662252	0.013245	0	0.0198675	0.00662252	0.013245	0.013245	0.013245	0	0.0198675	0	0	0.0397351	0.0529801	0	0.0264901	0.0331126	0.0860927	0.013245	0.536424	0.337748	0.728477	0.013245	0.0264901	0.00662252	0.013245	0.013245	0.0198675
ENSMUSG00000001891.16	0.0406436	-8.78522	-0.859111	10.5774	0.0481928	0.0301205	0.0321285	0.0381526	0.0240964	0.0200803	0.00200803	0.0120482	0.0160643	0.0060241	0.00803213	0.0140562	0.0180723	0.0160643	0.0180723	0.0341365	0.0180723	0.0120482	0.0160643	0.0100402	0.0120482	0.0120482	0.00401606	0.0160643	0.00200803	0.00200803	0.00401606	0.0060241	0.0140562	0.0180723	0.0220884	0.0200803	0.0481928	0.0100402	0.0180723	0.0441767	0.491968	0.331325	0.381526	0.0180723	0.0100402	0	0.0100402	0.0261044	0.0160643
ENSMUSG00000001909.16	0.0222944	-4.71179	-0.200597	11.1085	0.0105422	0.0180723	0.0346386	0.0135542	0.0135542	0.00903614	0.00451807	0.0120482	0.00451807	0.0195783	0.0105422	0.0105422	0.00150602	0.0286145	0.0180723	0.00753012	0.0105422	0.0150602	0.0301205	0.00903614	0.0225904	0.0256024	0.00753012	0.0225904	0.0135542	0.0135542	0.0225904	0.0105422	0.00753012	0.0180723	0.0391566	0.0210843	0.0271084	0.0301205	0.0391566	0.0150602	0.652108	0.486446	0.584337	0.0286145	0.0451807	0.00753012	0.0331325	0.0165663	0.0195783
ENSMUSG00000001910.5	0.198846	-8.65904	-1.02284	10.5943	0.00776699	0.0252427	0.031068	0.0194175	0.0291262	0.015534	0.00582524	0.00582524	0.00194175	0.0427184	0.0038835	0.0252427	0.00194175	0.0194175	0.0368932	0.00776699	0.0038835	0.0174757	0.0485437	0.0038835	0.023301	0.015534	0.00776699	0.00970874	0.00582524	0.00970874	0.0213592	0.0116505	0.0038835	0.0213592	0.0349515	0.015534	0.0194175	0.0330097	0.0543689	0.00970874	0.574757	0.448544	0.664078	0.015534	0.0330097	0.0038835	0.0291262	0.00776699	0.0349515
ENSMUSG00000001918.17	0.0492004	-3.90277	-0.634651	10.7048	0.0179856	0.0179856	0.0215827	0.0143885	0.00899281	0.028777	0.00539568	0.00359712	0.00179856	0.0161871	0.00359712	0.00899281	0.00179856	0.0485612	0.0233813	0.0107914	0.00359712	0.00539568	0.0161871	0	0.00359712	0.028777	0.00899281	0.0107914	0.00359712	0.0143885	0.00719424	0.00719424	0.00719424	0.0341727	0.0827338	0.00359712	0.0107914	0.0269784	0.0269784	0.0125899	0.611511	0.444245	0.726619	0.0197842	0.0395683	0.0323741	0.0215827	0.0125899	0.0215827
ENSMUSG00000001924.15	0.0189776	-9.40497	0.482297	11.6339	0.0160529	0.0245515	0.0349386	0.0179415	0.0179415	0.0179415	0.00188857	0.0103872	0.00188857	0.0188857	0	0.00661001	0.00283286	0.0169972	0.0245515	0.0169972	0.0151086	0.0141643	0.0415486	0.00661001	0.01983	0.0151086	0.00377715	0.0179415	0.01322	0.0103872	0.0122757	0.0075543	0.00377715	0.0188857	0.0377715	0.0207743	0.0207743	0.0283286	0.0415486	0.0302172	0.592068	0.390935	0.578848	0.0141643	0.0245515	0.00283286	0.0311615	0.0113314	0.0188857
ENSMUSG00000001943.8	-2.89767	-0.653641	-0.682727	9.9542	0.0212766	0.0243161	0.0243161	0.00911854	0.00911854	0.0395137	0.00303951	0.0273556	0.00303951	0.0273556	0.00607903	0.0151976	0	0.0121581	0.0182371	0.00607903	0.00911854	0.0121581	0.0151976	0.00303951	0.0212766	0.0334347	0	0.0212766	0.00607903	0.00607903	0.00607903	0.00303951	0.00303951	0.0334347	0.0577508	0.0182371	0.00911854	0.0151976	0.0395137	0.0182371	0.571429	0.504559	0.629179	0.0151976	0.0273556	0.00303951	0.0212766	0.0212766	0.0243161
ENSMUSG00000001946.14	-0.0537521	-3.55344	0.777693	10.2119	0.0177215	0.0151899	0.0253165	0.0202532	0.0177215	0.0278481	0.00253165	0.0126582	0.00759494	0.0151899	0.00759494	0.0151899	0.00759494	0.0151899	0.0202532	0.0101266	0.00506329	0.0101266	0.035443	0	0.0278481	0.0303797	0.00253165	0.0253165	0.00506329	0.0101266	0.0177215	0.00253165	0	0.0126582	0.0481013	0.0126582	0.0253165	0.00759494	0.0253165	0.0126582	0.582278	0.498734	0.58481	0.0177215	0.0253165	0.00253165	0.043038	0.0253165	0.0177215
ENSMUSG00000001948.10	0.050494	-7.02568	0.801715	8.81698	0.0333333	0.0266667	0.0466667	0.0333333	0.0133333	0.0133333	0	0.0133333	0.0266667	0.00666667	0.00666667	0	0.00666667	0.00666667	0.0133333	0.02	0.0333333	0.02	0.0133333	0	0.0266667	0.00666667	0.00666667	0.00666667	0.00666667	0.00666667	0.0133333	0	0.00666667	0.0133333	0.02	0.02	0.0866667	0.02	0.1	0.0133333	0.58	0.346667	0.453333	0.0266667	0.00666667	0.0133333	0.04	0.0266667	0
ENSMUSG00000001962.8	-0.0865619	-7.48634	0.716171	9.99577	0.0441176	0.0176471	0.0911765	0.00588235	0.00882353	0.0117647	0.00588235	0.00882353	0	0.0147059	0.0147059	0.0205882	0.00294118	0.0294118	0.0352941	0.0117647	0.00294118	0.0147059	0.0411765	0.0117647	0.00588235	0.00588235	0	0.00882353	0.0117647	0.0147059	0.0235294	0.00294118	0.0176471	0.0147059	0.0235294	0.00882353	0.0411765	0.0294118	0.117647	0.0235294	0.558824	0.3	0.652941	0.0294118	0.0205882	0.00294118	0.00882353	0.00882353	0.0117647
ENSMUSG00000001964.14	0.0108144	-4.50393	0.772785	9.8009	0.0115385	0.0115385	0.0269231	0.00769231	0.00769231	0.0269231	0	0.00769231	0.00769231	0.0153846	0.0115385	0.00769231	0.00384615	0.0153846	0.0153846	0.0153846	0.00769231	0.00769231	0.0423077	0.00769231	0.00769231	0.0269231	0.00384615	0.0192308	0.00769231	0.0192308	0.00384615	0.00769231	0.00384615	0.0230769	0.0269231	0.0115385	0.0230769	0.0384615	0.0384615	0.0384615	0.519231	0.426923	0.596154	0.00769231	0.0307692	0.00384615	0.0230769	0	0.0269231
ENSMUSG00000001983.7	-0.154022	-5.9663	1.25792	9.79116	0.0372881	0.040678	0.0440678	0.0135593	0.00338983	0.00677966	0.00677966	0.00338983	0.00677966	0.0169492	0.0101695	0.0101695	0	0.0305085	0.0271186	0.020339	0.00338983	0.0237288	0.0135593	0.0135593	0.00338983	0.0135593	0.00677966	0.020339	0.00677966	0.0135593	0.00338983	0.0101695	0.0135593	0.0169492	0.0474576	0.00677966	0.0338983	0.0237288	0.0542373	0.0101695	0.569492	0.40339	0.586441	0.0169492	0.0305085	0.020339	0.0271186	0.0271186	0.0271186
ENSMUSG00000001995.9	0.0196562	-7.99382	-0.881616	12.3359	0.0164223	0.0217009	0.0375367	0.00938416	0.0134897	0.0211144	0.00938416	0.0123167	0.0111437	0.0293255	0.0199413	0.0134897	0.00469208	0.0252199	0.0170088	0.00997067	0.00703812	0.0199413	0.0340176	0.00762463	0.0193548	0.0222874	0.00527859	0.0152493	0.00879765	0.00645161	0.0146628	0.00293255	0.00703812	0.0170088	0.0416422	0.00703812	0.0199413	0.0369501	0.0457478	0.0228739	0.562463	0.46217	0.656305	0.0170088	0.0293255	0.00527859	0.0134897	0.0140762	0.0281525
ENSMUSG00000001998.15	-0.00888087	-5.4209	-0.293681	11.7553	0.0311665	0.00890472	0.030276	0.0186999	0.0178094	0.00801425	0.0062333	0.0204809	0.0160285	0.0124666	0.00801425	0.0178094	0.016919	0.0133571	0.0213713	0.0213713	0.0186999	0.0115761	0.0293856	0.015138	0.0106857	0.00979519	0.00534283	0.0186999	0.00445236	0.00178094	0.00178094	0.00267142	0.00712378	0.0222618	0.0365093	0.0231523	0.047195	0.016919	0.0329475	0.0276046	0.531612	0.370436	0.426536	0.0213713	0.0124666	0.00445236	0.0258237	0.0178094	0.0124666
ENSMUSG00000001999.15	-0.0341216	-5.34548	0.925025	10.062	0.0405405	0.0168919	0.0304054	0.0101351	0.00337838	0.0135135	0	0.00675676	0.0168919	0.0202703	0.0202703	0.0135135	0.0135135	0.0168919	0.0202703	0.0236486	0.00675676	0.0168919	0.0405405	0.0135135	0.0135135	0.00675676	0	0.00675676	0.00675676	0.0135135	0.00675676	0	0.00675676	0.0202703	0.0506757	0.0202703	0.0472973	0.0135135	0.0574324	0.0236486	0.564189	0.351351	0.567568	0.0168919	0.0168919	0.0101351	0.0202703	0.0101351	0.0236486
ENSMUSG00000002006.12	0.0627847	-6.97555	-1.06002	11.1799	0.0155239	0.0219922	0.0401035	0.0168176	0.00388098	0.0232859	0.00129366	0.0116429	0.00517464	0.0375162	0.00905563	0.0155239	0	0.0271669	0.0284605	0.00776197	0.00776197	0.0116429	0.0349288	0.0116429	0.0103493	0.0129366	0.00776197	0.0258732	0.0142303	0.0232859	0.0232859	0.0129366	0.0168176	0.0129366	0.0556274	0.00776197	0.0194049	0.0297542	0.0866753	0.0297542	0.631307	0.423027	0.663648	0.0155239	0.0206986	0.00388098	0.0168176	0.0142303	0.0297542
ENSMUSG00000002010.17	0.141979	-9.37506	0.975589	10.2082	0.0152284	0.0431472	0.0380711	0.0177665	0.0279188	0.0152284	0.00253807	0.0101523	0	0.0253807	0.0101523	0.00507614	0.00507614	0.0406091	0.035533	0.0329949	0.00761421	0.0177665	0.0203046	0.0253807	0.0228426	0.00253807	0.00507614	0.0126904	0.00507614	0.0152284	0.0152284	0.0101523	0.0101523	0.0279188	0.0279188	0.00507614	0.0177665	0.0253807	0.0304569	0.0126904	0.571066	0.408629	0.596447	0.0228426	0.0380711	0.00507614	0.0380711	0.0152284	0.0279188
ENSMUSG00000002012.13	0.0307935	-4.19291	0.403841	10.0126	0.0145349	0.00872093	0.0406977	0.00872093	0.0145349	0.0116279	0.00290698	0.00290698	0.00290698	0.0290698	0.0174419	0.00872093	0.00290698	0.0406977	0.0203488	0.0116279	0.00581395	0.0174419	0.0377907	0.0203488	0.0116279	0.0232558	0	0.0116279	0	0.00872093	0.0116279	0.0145349	0.00872093	0.0232558	0.0523256	0.0261628	0.0174419	0.0319767	0.0610465	0.0203488	0.601744	0.401163	0.671512	0.00872093	0.0523256	0.00290698	0.0116279	0.00581395	0.0290698
ENSMUSG00000002014.12	0.129258	-4.43359	-0.363499	9.03067	0.00574713	0.0114943	0.0229885	0.0172414	0.0229885	0.0287356	0	0.0114943	0.0114943	0.0229885	0.0114943	0.0172414	0.00574713	0.0287356	0.0172414	0.0229885	0.00574713	0.0114943	0.0344828	0.0114943	0.0114943	0.00574713	0	0.0172414	0.00574713	0.00574713	0.00574713	0	0.0229885	0.0114943	0.045977	0.00574713	0.0114943	0.0172414	0.045977	0.0172414	0.54023	0.448276	0.574713	0.0287356	0.0287356	0.0172414	0.0287356	0.00574713	0.0287356
ENSMUSG00000002015.5	0.195736	-6.35023	1.14684	9.52943	0.0447154	0.0203252	0.0650407	0.0243902	0.0121951	0.0162602	0	0.0162602	0.00813008	0.00813008	0.00813008	0.0121951	0	0.0162602	0.0243902	0.0203252	0	0.00813008	0.0447154	0.00406504	0.00813008	0.00813008	0	0	0.00406504	0.00813008	0.00406504	0.00813008	0.0121951	0.0243902	0.0609756	0.0243902	0.0325203	0.0121951	0.0650407	0.0284553	0.552846	0.292683	0.589431	0.0121951	0.0406504	0.00406504	0.0325203	0.00813008	0.0121951
ENSMUSG00000002017.10	-0.0123251	-6.85492	0.0685586	10.633	0.0271318	0.00775194	0.0310078	0.0174419	0.0155039	0.00581395	0	0.0116279	0.0290698	0.0116279	0.00581395	0.0232558	0.00968992	0.00581395	0.0174419	0.0116279	0.0290698	0.0116279	0.0368217	0.0193798	0.0155039	0.00387597	0.0135659	0.0174419	0.0116279	0.00581395	0.00387597	0.00581395	0.0135659	0.0135659	0.0135659	0.0135659	0.0406977	0.0193798	0.0232558	0.0155039	0.606589	0.492248	0.436047	0.00968992	0.0213178	0	0.0251938	0.0639535	0.0445736
ENSMUSG00000002028.13	0.0803398	-6.42115	-1.64582	13.5513	0.0358224	0.0199294	0.0413724	0.0151362	0.0174067	0.0161453	0.00277497	0.0174067	0.0141271	0.024218	0.0126135	0.0206862	0.00554995	0.0151362	0.0153885	0.0169021	0.00983855	0.0126135	0.0360747	0.00933401	0.0277497	0.0277497	0.00857719	0.0325429	0.00807265	0.00807265	0.0151362	0.00176589	0.00454087	0.0133703	0.0239657	0.0100908	0.0259839	0.0211907	0.0360747	0.0244702	0.540616	0.500505	0.532038	0.0179112	0.0244702	0.00580222	0.0191726	0.0174067	0.0209384
ENSMUSG00000002031.12	0.111645	-5.75207	0.696822	10.128	0.0231788	0.013245	0.0496689	0.013245	0.0165563	0.013245	0.00662252	0.013245	0	0.0198675	0.00331126	0.00993377	0	0.0331126	0.0165563	0.0264901	0.00331126	0.0165563	0.0331126	0.0165563	0.0165563	0.0264901	0.00662252	0.0331126	0	0	0.00662252	0.00662252	0	0.0198675	0.0463576	0.00993377	0.0165563	0.0562914	0.0761589	0.0629139	0.572848	0.344371	0.615894	0.013245	0.013245	0.00993377	0.0198675	0.00993377	0.00993377
ENSMUSG00000002032.17	0.821575	-2.80879	-1.56711	10.1472	0	0	0	0.0232558	0.0232558	0.0232558	0	0	0	0.0465116	0.0465116	0.0232558	0	0	0.0232558	0	0.0232558	0.0232558	0	0	0	0.0232558	0	0.0697674	0	0	0.0232558	0	0.0232558	0.0697674	0.0930233	0.0232558	0.0232558	0	0	0	0.604651	0.604651	0.55814	0.0232558	0.0465116	0	0.0465116	0.0232558	0.0465116
ENSMUSG00000002043.17	-0.0117146	-3.40594	0.0539623	9.19722	0	0.0125	0.0375	0	0.0125	0.0375	0	0	0.00625	0.01875	0.025	0	0	0.00625	0.03125	0	0	0.01875	0.05	0.00625	0.0125	0.025	0.01875	0	0	0.0125	0	0	0.0125	0.025	0.1	0.0125	0.00625	0.03125	0.05625	0.0125	0.64375	0.43125	0.84375	0.00625	0.0625	0.01875	0.00625	0.0125	0.05
ENSMUSG00000002052.6	-0.0427438	-9.20522	-0.258402	12.3393	0.0254777	0.0185292	0.0428489	0.0162131	0.0127389	0.0214244	0.00173712	0.0133179	0.00868558	0.0196873	0.00868558	0.0104227	0.00463231	0.0272148	0.0214244	0.015055	0.0115808	0.0110017	0.045165	0.00868558	0.015634	0.015634	0.00173712	0.0185292	0.015055	0.00810654	0.0173712	0.00521135	0.0104227	0.0162131	0.0277939	0.00810654	0.0434279	0.0370585	0.0694847	0.045165	0.598147	0.357267	0.591199	0.0127389	0.0318471	0.00115808	0.0196873	0.00984366	0.0191083
ENSMUSG00000002055.9	0.0962531	-6.76912	-0.133986	11.7727	0.0171527	0.0137221	0.0403087	0.0111492	0.025729	0.0128645	0.00343053	0.0222985	0.0077187	0.0248714	0.0102916	0.0188679	0.00857633	0.00943396	0.0180103	0.0077187	0.0231561	0.0128645	0.0591767	0.0102916	0.0154374	0.0102916	0.00171527	0.0180103	0.00428816	0.00686106	0.00857633	0.00600343	0.0188679	0.0214408	0.0548885	0.0180103	0.0557461	0.0240137	0.0600343	0.0180103	0.610635	0.380789	0.552316	0.0222985	0.0240137	0.00171527	0.0248714	0.0051458	0.0111492
ENSMUSG00000002058.13	0.098449	-5.62364	1.26656	9.67066	0.0114068	0.026616	0.0380228	0.00760456	0.0114068	0.0114068	0.0114068	0.00380228	0	0.0190114	0.0152091	0.00760456	0	0.0342205	0.0190114	0.0114068	0	0.0152091	0.0342205	0.00380228	0.00760456	0.0342205	0.0228137	0.0304183	0.00380228	0.0152091	0.026616	0.00760456	0.0114068	0.0152091	0.0342205	0.0114068	0.0152091	0.0494297	0.0608365	0.00760456	0.60076	0.441065	0.749049	0.0114068	0.0152091	0.0114068	0.00760456	0.0114068	0.0228137
ENSMUSG00000002059.18	-0.162083	-4.02345	0.802046	10.3083	0.0230769	0.0230769	0.0615385	0.0192308	0.00769231	0.0269231	0.00384615	0.0192308	0	0.00769231	0.0115385	0.00769231	0.00384615	0.0192308	0.0115385	0.0230769	0.0115385	0.0192308	0.0192308	0	0	0.0192308	0	0.00769231	0.00384615	0.0153846	0.0153846	0.00769231	0.0153846	0.0307692	0.0384615	0.00769231	0.0192308	0.0346154	0.0461538	0.0230769	0.561538	0.376923	0.676923	0.0153846	0.0384615	0.0153846	0.0269231	0.0153846	0.00384615
ENSMUSG00000002064.10	-0.00466231	-3.49104	0.490482	9.36851	0.0136364	0.0318182	0.0181818	0.0136364	0.0363636	0.00909091	0	0.0136364	0.00454545	0.0136364	0.0227273	0.0318182	0.00909091	0.0181818	0.0272727	0.00454545	0.00454545	0.0227273	0.0318182	0.0272727	0.00454545	0.0181818	0	0.00909091	0.0136364	0.00909091	0.00454545	0.00454545	0.00454545	0.0181818	0.0409091	0.00454545	0.0318182	0.0227273	0.0227273	0.0136364	0.554545	0.459091	0.568182	0.00909091	0.0181818	0.00454545	0.0136364	0.0363636	0.0181818
ENSMUSG00000002068.16	-0.143248	-7.14863	0.317446	10.3837	0.0268949	0.0146699	0.0366748	0.0195599	0.00977995	0.0122249	0.00733496	0.00733496	0.0195599	0.0195599	0.0146699	0.00977995	0.00733496	0.0195599	0.0391198	0.0195599	0.00977995	0.0171149	0.0415648	0.00733496	0.0171149	0.0220049	0.00488998	0.0220049	0	0.00244499	0.00733496	0.00733496	0.00733496	0.00977995	0.0293399	0.0244499	0.0391198	0.0317848	0.0391198	0.0268949	0.525672	0.361858	0.579462	0.0195599	0.0220049	0.00244499	0.0146699	0.00488998	0.00977995
ENSMUSG00000002083.13	-0.722909	-5.14358	1.95651	9.18735	0	0.0103093	0	0.00515464	0	0.0154639	0	0	0.0103093	0.0206186	0.0103093	0.00515464	0	0.00515464	0.0309278	0	0.0103093	0.0154639	0.0360825	0.00515464	0.0154639	0.0876289	0.0412371	0.0309278	0.0103093	0.0412371	0.0309278	0.00515464	0.00515464	0.0309278	0.0360825	0.00515464	0.0103093	0.0206186	0.0721649	0.00515464	0.773196	0.613402	0.773196	0.0103093	0.0979381	0.0103093	0.0206186	0.0206186	0.0309278
ENSMUSG00000002102.15	-0.00407943	-9.36997	0.229144	10.5353	0.027088	0.027088	0.0541761	0.0112867	0.00677201	0.020316	0.00902935	0.0180587	0.00451467	0.00225734	0.00902935	0.013544	0.00225734	0.03386	0.0361174	0.0248307	0.0112867	0.00451467	0.0406321	0.00451467	0.0158014	0.0158014	0.00677201	0.00902935	0.00902935	0.013544	0.013544	0.00225734	0.00677201	0.00677201	0.0632054	0.00451467	0.027088	0.0474041	0.0677201	0.0225734	0.598194	0.3386	0.670429	0.013544	0.0474041	0.00677201	0.0112867	0.0158014	0.0180587
ENSMUSG00000002103.15	0.118104	-5.74024	0.11942	10.3276	0.00235849	0.0212264	0.0306604	0.0235849	0.0188679	0.0259434	0.00235849	0.0188679	0.00471698	0.00943396	0.00707547	0.00943396	0.0117925	0.0165094	0.0235849	0.00707547	0.0212264	0.0188679	0.0636792	0.0141509	0.0117925	0.0283019	0.00235849	0.0283019	0.00471698	0.00707547	0.0165094	0.00943396	0.0188679	0.0283019	0.0495283	0.0212264	0.0165094	0.0259434	0.0353774	0.0117925	0.603774	0.379717	0.599057	0.0188679	0.0188679	0.00471698	0.0212264	0.00943396	0.0165094
ENSMUSG00000002104.11	-0.152057	-3.83545	0.45424	10.2761	0.0193705	0.0217918	0.0435835	0.00968523	0.00968523	0.00968523	0.00242131	0.00968523	0.00242131	0.0387409	0.00968523	0.00726392	0	0.0169492	0.0338983	0.00968523	0.00726392	0.0242131	0.0484262	0.00726392	0	0.00726392	0.00484262	0.00484262	0.00242131	0.0266344	0.0169492	0.00484262	0.00484262	0.031477	0.0823245	0.00484262	0.00726392	0.0266344	0.0653753	0.0121065	0.59322	0.394673	0.772397	0.00726392	0.0435835	0.00242131	0.0242131	0.00726392	0.0411622
ENSMUSG00000002105.15	0.0942925	-1.92248	-0.916855	10.1787	0.0138122	0.019337	0.0110497	0.00828729	0.00552486	0.0248619	0.00552486	0.00828729	0.00276243	0.0220994	0.00828729	0.0110497	0.00276243	0.0276243	0.019337	0.00276243	0.0110497	0.00828729	0.0303867	0.00828729	0.00276243	0.0303867	0.00828729	0.00828729	0.0110497	0.00276243	0.00828729	0	0.00552486	0.0524862	0.0966851	0.0165746	0.019337	0.0248619	0.0331492	0.00276243	0.646409	0.444751	0.69337	0.0110497	0.0497238	0.00828729	0.0331492	0.0220994	0.0303867
ENSMUSG00000002108.10	-0.661842	-2.66309	-0.46792	10.3869	0.0201794	0.0201794	0.0269058	0.0044843	0.00896861	0.00896861	0.00672646	0.0112108	0.00224215	0.0224215	0.0201794	0.00896861	0.00224215	0.0313901	0.029148	0.00672646	0.0246637	0.0179372	0.044843	0.0044843	0.0179372	0.0246637	0.00224215	0.0224215	0.0044843	0.0246637	0.0201794	0.0044843	0.0044843	0.0246637	0.0538117	0.0112108	0.0179372	0.029148	0.0695067	0.0112108	0.609865	0.41704	0.692825	0.0224215	0.0403587	0	0.0112108	0.00896861	0.0201794
ENSMUSG00000002109.14	0.20962	-4.82622	0.0759952	10.3443	0.026936	0.026936	0.03367	0.030303	0.026936	0.013468	0	0.016835	0.010101	0.03367	0.010101	0.003367	0.00673401	0.023569	0.026936	0.030303	0.010101	0.023569	0.023569	0.023569	0.010101	0.013468	0	0.020202	0.00673401	0.00673401	0.010101	0	0.00673401	0.03367	0.037037	0.016835	0.010101	0.020202	0.016835	0.043771	0.501684	0.40404	0.52862	0.003367	0.026936	0.003367	0.010101	0.03367	0.013468
ENSMUSG00000002129.11	-0.129776	-8.58476	-0.256317	11.2149	0.0176768	0.0138889	0.0555556	0.0151515	0.0138889	0.0113636	0.00378788	0.0126263	0.00252525	0.0113636	0.00883838	0.00505051	0.00126263	0.0315657	0.0277778	0.0239899	0.010101	0.00757576	0.0606061	0.00631313	0.0441919	0.0505051	0.00757576	0.0429293	0.00883838	0.0113636	0.00883838	0.00378788	0.00252525	0.0126263	0.0214646	0.00378788	0.0328283	0.020202	0.0707071	0.0265152	0.640152	0.400253	0.603535	0.010101	0.0340909	0.00505051	0.0227273	0.00378788	0.0138889
ENSMUSG00000002205.16	0.126582	-5.69161	-0.673029	10.4126	0.0198238	0.0220264	0.0440529	0.0154185	0.0132159	0.0352423	0.00440529	0.0132159	0.0110132	0.0242291	0.0220264	0.00881057	0.00220264	0.00881057	0.0132159	0.00660793	0.00440529	0.0176211	0.0418502	0.00660793	0.0220264	0.0242291	0.00220264	0.0198238	0.00220264	0.0132159	0.0132159	0	0.00660793	0.0286344	0.061674	0.0132159	0.0154185	0.0330396	0.0352423	0.0198238	0.550661	0.440529	0.671806	0	0.030837	0	0.0110132	0.0110132	0.0330396
ENSMUSG00000002210.11	-0.021537	-5.48987	0.0315743	10.611	0.00575816	0.024952	0.0383877	0.00383877	0.0134357	0.0134357	0.00959693	0.0115163	0.00959693	0.0230326	0.00383877	0.0153551	0.00383877	0.0172745	0.0364683	0.0153551	0.00383877	0.024952	0.049904	0	0.0326296	0.0383877	0.0115163	0.024952	0.00575816	0.0115163	0.0230326	0.00575816	0.00575816	0.0287908	0.0441459	0.00191939	0.0134357	0.0345489	0.0518234	0.00959693	0.612284	0.460653	0.714012	0.0191939	0.0211132	0.00575816	0.0230326	0.00767754	0.0230326
ENSMUSG00000002221.11	0.0793804	-4.66323	-1.49514	11.6398	0.0151372	0.0208136	0.0397351	0.012299	0.0170293	0.00662252	0.00473037	0.0141911	0.00662252	0.012299	0.00756859	0.00946074	0.0037843	0.0179754	0.013245	0.0189215	0.0179754	0.0217597	0.109745	0.013245	0.0293283	0.0217597	0.00851466	0.0227058	0.00473037	0.00756859	0.00851466	0.00473037	0.00946074	0.0217597	0.0359508	0.0113529	0.0179754	0.0236518	0.0482498	0.00946074	0.622517	0.373699	0.617786	0.0208136	0.0283822	0.00662252	0.013245	0.013245	0.00946074
ENSMUSG00000002222.14	0.0100682	-9.53762	-0.593022	10.2009	0.0382653	0.0178571	0.0204082	0.0229592	0.0153061	0.00255102	0.00255102	0.00765306	0.0102041	0.0178571	0.00510204	0.0178571	0.0178571	0.0153061	0.0229592	0.0255102	0.0204082	0.0204082	0.0459184	0.00765306	0.0204082	0.00510204	0	0.0102041	0.0153061	0.00255102	0.00765306	0.00255102	0.0102041	0.0229592	0.0331633	0.0178571	0.0306122	0.0331633	0.0357143	0.0255102	0.55102	0.354592	0.482143	0.0127551	0.0229592	0.00765306	0.0153061	0.0178571	0.0127551
ENSMUSG00000002227.15	-0.11585	-5.8412	-0.186331	11.6799	0.0199005	0.0199005	0.0378109	0.00895522	0.0079602	0.0288557	0.00597015	0.0079602	0.0039801	0.0218905	0.0129353	0.00597015	0.00199005	0.0308458	0.0109453	0.00696517	0.0109453	0.0218905	0.0328358	0.0079602	0.0139303	0.0358209	0.000995025	0.0228856	0.0139303	0.0129353	0.0208955	0.0079602	0.0129353	0.0298507	0.0616915	0.0129353	0.0238806	0.0308458	0.039801	0.0159204	0.61592	0.40597	0.679602	0.00696517	0.0318408	0.000995025	0.0139303	0.0179104	0.0199005
ENSMUSG00000002233.13	0.103	-6.08528	0.553239	9.18735	0.0154639	0.0206186	0.0618557	0.0103093	0.00515464	0.0206186	0	0.0154639	0.00515464	0.0103093	0.0206186	0.0103093	0.00515464	0.0309278	0.0257732	0.0257732	0.0103093	0.00515464	0.0206186	0.00515464	0.0103093	0.0154639	0.0103093	0.0206186	0.0103093	0.0103093	0.0309278	0	0.0103093	0.0309278	0.0309278	0	0.0257732	0.0515464	0.0618557	0.0206186	0.582474	0.381443	0.690722	0.00515464	0.0309278	0.0103093	0.0154639	0	0.0257732
ENSMUSG00000002249.21	-0.183743	-4.59738	0.253992	10.5137	0.0136364	0.0272727	0.05	0.00454545	0.00909091	0.0227273	0.00227273	0.00227273	0.00227273	0.0409091	0.00681818	0.00681818	0.00454545	0.0386364	0.0227273	0.00681818	0.00909091	0.0159091	0.0477273	0.00454545	0.00909091	0.0295455	0.0113636	0.025	0.00454545	0.0181818	0.0159091	0	0.0113636	0.0136364	0.0454545	0.00454545	0.0136364	0.0340909	0.0477273	0.00909091	0.568182	0.422727	0.761364	0.00681818	0.0454545	0.0113636	0.0181818	0.0113636	0.0159091
ENSMUSG00000002265.16	0.022586	-7.23065	0.0490708	12.221	0.0267176	0.019084	0.0267176	0.0165394	0.00445293	0.0139949	0.00127226	0.00890585	0.024173	0.0222646	0.0184478	0.0203562	0.00254453	0.019084	0.014631	0.0152672	0.0114504	0.0222646	0.0343511	0.028626	0.019084	0.024173	0.0019084	0.0184478	0.00954198	0.00954198	0.00445293	0.0152672	0.00445293	0.0108142	0.0171756	0.00890585	0.0483461	0.0318066	0.0820611	0.0356234	0.598601	0.419847	0.519084	0.0159033	0.0203562	0.0019084	0.0229008	0.0171756	0.0171756
ENSMUSG00000002266.17	0.621733	-3.09094	-1.69181	10.7657	0.05	0.0206897	0.0827586	0.0172414	0.0275862	0.0275862	0.00689655	0.0137931	0.012069	0.0206897	0.0206897	0.0103448	0.00172414	0.0172414	0.00517241	0.0137931	0.012069	0.0344828	0.0327586	0.0155172	0.0224138	0.0103448	0.0103448	0.0137931	0.0103448	0.00344828	0.00862069	0.00344828	0.00172414	0.0155172	0.0172414	0.00517241	0.0189655	0.0206897	0.0465517	0.0189655	0.468966	0.439655	0.587931	0.0189655	0.0155172	0.00172414	0.0103448	0.0189655	0.0103448
ENSMUSG00000002274.13	-0.46169	-4.47291	-2.47353	10.021	0	0.00342466	0.00342466	0.00342466	0.0136986	0.0273973	0.00684932	0.00684932	0.00342466	0.0273973	0.00684932	0.00684932	0	0.0239726	0.0205479	0.00342466	0.0171233	0.0136986	0.0205479	0.010274	0.0205479	0.0239726	0.00684932	0.00684932	0.00684932	0.0410959	0.010274	0.0239726	0.00684932	0.0239726	0.0684932	0.0136986	0.0239726	0.0239726	0.0445205	0.0136986	0.688356	0.547945	0.674658	0.010274	0.0376712	0.010274	0.0513699	0	0.0616438
ENSMUSG00000002279.19	0.0545129	-2.11941	0.159019	10.7657	0.00695652	0.0295652	0.0278261	0.00521739	0.0104348	0.0226087	0.00173913	0.0121739	0.0121739	0.0191304	0.013913	0.00521739	0.00347826	0.04	0.0208696	0.0121739	0.00869565	0.0173913	0.0313043	0.00347826	0.0208696	0.0330435	0.00521739	0.0104348	0.00347826	0.0173913	0.0173913	0	0.0104348	0.0313043	0.0695652	0.0208696	0.0121739	0.0226087	0.0278261	0.0121739	0.565217	0.431304	0.72	0.0121739	0.026087	0.00869565	0.0173913	0.0156522	0.0278261
ENSMUSG00000002289.16	0.239722	-4.49396	-0.0926418	10.2691	0.0121655	0.0218978	0.0316302	0.0218978	0.0145985	0.0170316	0.00486618	0.0218978	0.00973236	0.0194647	0.00729927	0.00486618	0.00486618	0.0170316	0.0170316	0.00486618	0.0243309	0.0194647	0.0705596	0.00973236	0.0121655	0.0291971	0.00729927	0.0121655	0.00243309	0.0218978	0.00973236	0.00729927	0.00973236	0.026764	0.0437956	0.0145985	0.0145985	0.0316302	0.0340633	0.0145985	0.610706	0.452555	0.6618	0.0121655	0.0291971	0.00973236	0.0243309	0.0194647	0.0340633
ENSMUSG00000002297.16	-0.0938835	-5.20879	-1.10145	11.0355	0.0496988	0.0135542	0.0466867	0.0240964	0.0180723	0.0135542	0.00150602	0.0135542	0.0240964	0.0135542	0.0060241	0.0286145	0.0150602	0.00753012	0.0105422	0.0135542	0.0195783	0.00753012	0.0391566	0.0150602	0.0180723	0.0150602	0.0105422	0.0240964	0.0060241	0.00150602	0.00301205	0.00150602	0.00903614	0.0195783	0.0165663	0.0150602	0.0481928	0.0256024	0.0301205	0.0286145	0.510542	0.396084	0.391566	0.0271084	0.00150602	0.00301205	0.0210843	0.0225904	0.00903614
ENSMUSG00000002307.16	0.0411923	-6.33763	-0.524335	11.1189	0.00944669	0.0202429	0.0337382	0.0107962	0.0175439	0.0188934	0.00404858	0.0148448	0.0107962	0.0148448	0.0175439	0.0148448	0.00269906	0.0148448	0.0107962	0.0107962	0.00809717	0.00944669	0.0431849	0.00269906	0.0107962	0.0337382	0.00944669	0.022942	0.00539811	0.0107962	0.0242915	0.00404858	0.00404858	0.025641	0.0377868	0.0121457	0.0364372	0.0377868	0.0728745	0.0445344	0.619433	0.453441	0.614035	0.0148448	0.025641	0.00404858	0.0242915	0.0161943	0.0134953
ENSMUSG00000002308.16	-0.194483	-3.16114	1.07245	9.75322	0.00383142	0.0153257	0.0114943	0.0153257	0.0229885	0.0306513	0.00766284	0.00766284	0.00766284	0.00766284	0.0153257	0.0268199	0.0114943	0.0114943	0.00766284	0.0191571	0.00766284	0.00766284	0.0306513	0.00766284	0.0268199	0.0114943	0.0114943	0.00383142	0.00766284	0.0153257	0.0153257	0	0.00766284	0.0268199	0.045977	0.0191571	0.0114943	0.0498084	0.0421456	0.0306513	0.578544	0.524904	0.578544	0.00766284	0.0306513	0.00383142	0.0344828	0.00383142	0.0268199
ENSMUSG00000002319.16	0.0121641	-6.40727	0.381353	11.719	0.0138504	0.0129271	0.023084	0.010157	0.010157	0.0175439	0.0110803	0.00831025	0.00277008	0.0212373	0.00738689	0.00831025	0.00277008	0.0203139	0.0286242	0.00738689	0.00277008	0.0147738	0.0424746	0.0129271	0.0120037	0.0295476	0.00369344	0.0175439	0.00554017	0.0147738	0.0110803	0.00461681	0.0110803	0.0267775	0.0849492	0.0184672	0.0221607	0.0258541	0.0590951	0.0286242	0.654663	0.387812	0.67036	0.0212373	0.043398	0.00554017	0.0240074	0.0138504	0.0147738
ENSMUSG00000002320.15	0.273459	-2.55715	-1.25242	10.8595	0.00494234	0.0214168	0.0164745	0.00823723	0.0164745	0.0115321	0.00329489	0.0164745	0.00164745	0.014827	0.00164745	0.0181219	0.00658979	0.0395387	0.0197694	0.0214168	0.00164745	0.0197694	0.0214168	0.0164745	0.0115321	0.00988468	0.00164745	0.0164745	0.0131796	0.014827	0.0131796	0.00988468	0.00823723	0.0197694	0.0527183	0.0131796	0.0181219	0.0197694	0.0263591	0.0181219	0.540362	0.395387	0.639209	0.00658979	0.0247117	0.00658979	0.00658979	0.00658979	0.0444811
ENSMUSG00000002324.8	0.0917491	-4.72661	-0.199922	10.7952	0.00675676	0.00506757	0.027027	0.00506757	0.0118243	0.0185811	0.00168919	0.0135135	0.0152027	0.0135135	0.0219595	0.00675676	0.00337838	0.0219595	0.0219595	0.0118243	0.0118243	0.0101351	0.0506757	0.00337838	0.0287162	0.0439189	0.00506757	0.0388514	0.0101351	0.0118243	0.0135135	0.0118243	0.0185811	0.035473	0.0456081	0.0236486	0.0489865	0.0135135	0.0709459	0.0152027	0.670608	0.434122	0.599662	0.0236486	0.0287162	0.00337838	0.0152027	0.00506757	0.0101351
ENSMUSG00000002325.15	0.156626	-1.86598	-1.04476	10.5392	0.0171674	0.0214592	0.0364807	0.0193133	0.00643777	0.027897	0	0.00643777	0.0150215	0.0300429	0.0171674	0.0128755	0.00858369	0.0150215	0.0171674	0.00858369	0.0107296	0.0171674	0.0343348	0.0150215	0.0257511	0.0364807	0.00214592	0.0236052	0.0128755	0.0107296	0.00858369	0.00214592	0.0128755	0.0171674	0.0364807	0.00858369	0.0214592	0.0257511	0.0622318	0.0107296	0.598712	0.465665	0.60515	0.0150215	0.027897	0.00214592	0.027897	0.0171674	0.0300429
ENSMUSG00000002326.6	0.0727307	-4.30939	0.808417	10.0334	0.025788	0.00573066	0.0429799	0.017192	0.0114613	0.00859599	0.00286533	0.0229226	0.00859599	0.0200573	0.00859599	0.0143266	0.00573066	0.0401146	0.034384	0.017192	0.0114613	0.00859599	0.0229226	0.0200573	0.00573066	0.0114613	0	0.0143266	0.00859599	0.00286533	0.0143266	0.00286533	0.00859599	0.017192	0.0200573	0.0114613	0.034384	0.017192	0.0315186	0.0315186	0.544413	0.409742	0.504298	0.0143266	0.017192	0	0.0429799	0.025788	0.0401146
ENSMUSG00000002329.7	0.112494	-5.54987	0.890898	8.9542	0.0121212	0.0121212	0.0242424	0.0121212	0.0242424	0.0121212	0.0181818	0.0121212	0.0121212	0.0242424	0.0121212	0.0121212	0.0121212	0.0242424	0.0181818	0.0121212	0.0363636	0.0363636	0.0242424	0	0.0181818	0.0121212	0.00606061	0.0181818	0.00606061	0	0.0363636	0	0	0.0242424	0.0242424	0.030303	0.00606061	0.0242424	0.0424242	0.0424242	0.593939	0.387879	0.569697	0.00606061	0.0181818	0.00606061	0.0181818	0.030303	0.0363636
ENSMUSG00000002332.16	0.00543422	-7.00326	0.512219	9.88111	0.0286624	0.0191083	0.0286624	0.0159236	0.00955414	0.0127389	0.00318471	0.00955414	0.00955414	0.0191083	0.00318471	0.00955414	0.00318471	0.0127389	0.0254777	0.0159236	0.0127389	0.00636943	0.022293	0.00955414	0.0127389	0.00955414	0.00318471	0.0254777	0	0.00955414	0.0191083	0.00955414	0.00955414	0.0191083	0.044586	0.0127389	0.0191083	0.022293	0.022293	0.0286624	0.595541	0.433121	0.582803	0.0191083	0.0318471	0.00636943	0.022293	0.0127389	0.044586
ENSMUSG00000002341.8	0.331602	-5.39414	-0.308808	11.8948	0.00551615	0.0118203	0.0197006	0.0126084	0.0181245	0.0228526	0.00472813	0.0133964	0.00630418	0.0212766	0.00866824	0.0141844	0.00472813	0.0149724	0.0181245	0.00630418	0.00551615	0.0220646	0.0323089	0.0110323	0.0252167	0.036249	0.00630418	0.0244287	0.00945626	0.0181245	0.0157604	0.00551615	0.00866824	0.0102443	0.037037	0.00945626	0.0283688	0.0323089	0.0409771	0.0204886	0.636722	0.531127	0.62569	0.0181245	0.0378251	0.00866824	0.0228526	0.0149724	0.0323089
ENSMUSG00000002342.17	0.163838	-3.78602	-0.720598	10.5147	0.002079	0.004158	0.022869	0.004158	0.012474	0.031185	0.002079	0.016632	0.002079	0.010395	0.010395	0.004158	0.002079	0.018711	0.014553	0.00623701	0	0.02079	0.047817	0.004158	0.014553	0.014553	0.00831601	0.016632	0.00623701	0.016632	0.02079	0.002079	0.012474	0.049896	0.110187	0.00831601	0.00831601	0.016632	0.037422	0.00831601	0.644491	0.422037	0.760915	0.018711	0.043659	0.014553	0.016632	0.00623701	0.027027
ENSMUSG00000002343.11	0.112686	-5.65345	0.811089	10.4594	0.00852878	0.021322	0.0341151	0.010661	0.010661	0.010661	0.00639659	0.0127932	0.0021322	0.0191898	0.00426439	0.00426439	0.00426439	0.0149254	0.0149254	0.0255864	0.010661	0.0149254	0.0597015	0.0149254	0.010661	0.010661	0.0021322	0.0021322	0.010661	0.0170576	0.0170576	0.00426439	0.0127932	0.0319829	0.0575693	0.021322	0.0170576	0.0319829	0.0490405	0.0255864	0.692964	0.402985	0.654584	0.021322	0.0533049	0.00639659	0.0511727	0.00639659	0.0319829
ENSMUSG00000002345.18	0.148507	-4.36585	0.885102	8.67243	0.0247934	0.0165289	0.0413223	0	0.00826446	0.0247934	0	0	0.00826446	0.0413223	0	0.0413223	0.00826446	0.0165289	0.0330579	0	0.00826446	0.0247934	0.0661157	0.00826446	0.00826446	0	0.00826446	0.0330579	0	0.00826446	0.0165289	0.0165289	0.00826446	0.00826446	0.0578512	0.00826446	0.0413223	0.0330579	0.0578512	0	0.61157	0.38843	0.719008	0	0.0661157	0	0.0165289	0.00826446	0.0247934
ENSMUSG00000002365.10	0.0389931	-8.71054	0.187539	10.8049	0.0268456	0.0352349	0.0503356	0.0134228	0.0184564	0.0167785	0.00671141	0.0151007	0.0033557	0.0201342	0.00838926	0.0100671	0.00838926	0.0234899	0.0302013	0.00838926	0.011745	0.0151007	0.0352349	0.00167785	0.011745	0.0167785	0.0100671	0.0167785	0.0033557	0.00671141	0.011745	0.0033557	0.0033557	0.011745	0.0268456	0.00838926	0.0369128	0.0352349	0.0385906	0.0285235	0.541946	0.40604	0.582215	0.0167785	0.0268456	0.0033557	0.0285235	0.0268456	0.0184564
ENSMUSG00000002372.9	-0.0111562	-7.5194	0.506921	10.7125	0.0101626	0.0182927	0.0426829	0.0142276	0.0264228	0.0264228	0.0162602	0.00406504	0.00609756	0.0325203	0.00813008	0.0223577	0	0.0182927	0.0162602	0	0.00406504	0.0142276	0.0569106	0.00813008	0.0203252	0.0304878	0.00203252	0.0121951	0	0.00609756	0.0162602	0.0101626	0.00406504	0.0142276	0.0386179	0.00406504	0.0304878	0.0304878	0.0630081	0.0203252	0.611789	0.49187	0.640244	0.0243902	0.0386179	0.0162602	0.0284553	0.0162602	0.0223577
ENSMUSG00000002379.7	0.379387	-8.08624	0.141361	8.86109	0	0.0138889	0.0416667	0	0.0208333	0.0486111	0.00694444	0.0208333	0.00694444	0.0138889	0	0.00694444	0.00694444	0.0208333	0.0347222	0.0208333	0	0.00694444	0.0138889	0.0138889	0.00694444	0.0277778	0	0.00694444	0.00694444	0.0138889	0.0138889	0	0	0.00694444	0.0347222	0.00694444	0.0208333	0.0138889	0.0208333	0.0138889	0.541667	0.527778	0.6875	0.0277778	0.0416667	0.0277778	0.0277778	0.0208333	0.0902778
ENSMUSG00000002393.14	-0.331183	-1.85978	0.545669	10.2842	0	0.0153453	0.0306905	0.00255754	0.00255754	0.0204604	0.0153453	0	0	0.0204604	0	0.0102302	0	0.0179028	0.0179028	0.00511509	0	0.00767263	0.0485934	0.0127877	0.0153453	0.0332481	0.0204604	0.00767263	0.00255754	0.0306905	0.0204604	0.0179028	0	0.028133	0.0613811	0.00511509	0.00255754	0.0383632	0.0485934	0.0102302	0.693095	0.508951	0.828645	0.0127877	0.0511509	0.0511509	0.0127877	0.00767263	0.0537084
ENSMUSG00000002395.14	0.149123	-6.08258	0.494176	9.74147	0.0315789	0.0210526	0.0491228	0.00350877	0.00701754	0.0210526	0.00350877	0.00350877	0.0105263	0.0105263	0.0175439	0.0140351	0	0.0210526	0.045614	0.00350877	0.00350877	0.00350877	0.0526316	0.0140351	0.00350877	0.00701754	0.0105263	0.0105263	0.0140351	0.0175439	0.0140351	0.00350877	0.0105263	0.0210526	0.077193	0.00350877	0.0350877	0.0315789	0.0631579	0.00350877	0.589474	0.392982	0.691228	0.0245614	0.0350877	0.0175439	0.0245614	0.00701754	0.0210526
ENSMUSG00000002396.8	0.556436	-0.257469	0.223653	9.59432	0.00909091	0.0181818	0.0454545	0.00454545	0.00454545	0.00454545	0	0.00454545	0.0227273	0.0181818	0.0318182	0.00454545	0.00454545	0.00909091	0.0136364	0	0.00909091	0.00909091	0.0590909	0.0136364	0.0272727	0.0318182	0.0272727	0.0272727	0.00909091	0.05	0.0318182	0.00454545	0	0.0318182	0.05	0.00454545	0.00909091	0.0272727	0.0590909	0.0227273	0.695455	0.504545	0.709091	0.0181818	0.05	0.00454545	0.0227273	0.00909091	0.0181818
ENSMUSG00000002409.18	-0.0342688	-5.20081	0.0660368	11.0161	0.00634921	0.0238095	0.0365079	0.0047619	0.0190476	0.0142857	0.00634921	0.00793651	0.0031746	0.0253968	0.0047619	0.00952381	0.0015873	0.0285714	0.0190476	0.00952381	0.0031746	0.0222222	0.0444444	0.00793651	0.0238095	0.0492063	0.00952381	0.0269841	0.00952381	0.0238095	0.0269841	0.0031746	0.00793651	0.0285714	0.0571429	0.00793651	0.00634921	0.031746	0.0380952	0.0142857	0.634921	0.485714	0.725397	0.0126984	0.0412698	0.00793651	0.00793651	0.00634921	0.0380952
ENSMUSG00000002413.15	0.119176	-6.13369	-0.0345396	11.3078	0.0322981	0.0161491	0.0223602	0.0161491	0.0236025	0.00869565	0.00248447	0.0124224	0.0198758	0.00869565	0.00621118	0.0161491	0.00993789	0.0161491	0.0223602	0.026087	0.0198758	0.00993789	0.0372671	0.0149068	0.0298137	0.0198758	0.00621118	0.0149068	0.00745342	0.00496894	0.0136646	0.00372671	0.00869565	0.0173913	0.021118	0.0149068	0.026087	0.0236025	0.0335404	0.026087	0.551553	0.439752	0.473292	0.0186335	0.026087	0.00621118	0.0111801	0.0198758	0.0347826
ENSMUSG00000002416.13	-0.856039	-3.39372	4.15092	8.31741	0	0	0	0	0.00943396	0.0188679	0	0	0	0.00943396	0.00943396	0.00943396	0	0.0188679	0.0188679	0.0188679	0	0.0188679	0.0471698	0.0188679	0.00943396	0.0188679	0	0.0377358	0.00943396	0.0283019	0.0377358	0.0188679	0	0.0283019	0.0377358	0.0188679	0.0188679	0.0377358	0.0283019	0.0377358	0.679245	0.509434	0.575472	0	0	0.0283019	0.0283019	0.0377358	0.0377358
ENSMUSG00000002428.12	-0.114829	-8.23655	-0.123751	11.557	0.0438247	0.0119522	0.0358566	0.0338645	0.0229084	0.0059761	0.00896414	0.0258964	0.0249004	0.00896414	0.00996016	0.0189243	0.0119522	0.0159363	0.0258964	0.0328685	0.0129482	0.00896414	0.0278884	0.0159363	0.0159363	0.00796813	0.00398406	0.0189243	0.00697211	0.00298805	0.00298805	0.00498008	0.00697211	0.00498008	0.0129482	0.0209163	0.0468127	0.0199203	0.0278884	0.0308765	0.466135	0.388446	0.369522	0.0219124	0.00996016	0.000996016	0.0209163	0.0298805	0.0129482
ENSMUSG00000002455.14	-0.145239	-9.2776	0.535235	11.4656	0.0265393	0.0244161	0.0477707	0.0180467	0.014862	0.014862	0.00106157	0.014862	0.0116773	0.00955414	0.0191083	0.0106157	0.00212314	0.0233546	0.0244161	0.0180467	0.00849257	0.00636943	0.0286624	0.014862	0.0116773	0.0169851	0.00530786	0.0159236	0.0159236	0.00849257	0.0127389	0.0106157	0.0138004	0.007431	0.0435244	0.0127389	0.0360934	0.0180467	0.0605096	0.0329087	0.59448	0.419321	0.552017	0.029724	0.0360934	0.00636943	0.0329087	0.00955414	0.0106157
ENSMUSG00000002458.13	0.220348	-4.35182	0.327627	9.61471	0.00921659	0.0138249	0.0276498	0.00921659	0.0138249	0.0184332	0.00460829	0.00460829	0	0.0414747	0.00921659	0.00921659	0	0.0184332	0.0276498	0	0.0230415	0.0138249	0.0368664	0.0184332	0.0322581	0.0460829	0	0.0184332	0.0184332	0.0184332	0.0184332	0.00460829	0.00460829	0.0184332	0.0276498	0.00921659	0.0322581	0.0322581	0.0599078	0.00921659	0.571429	0.488479	0.663594	0.0276498	0.0184332	0.00460829	0.0138249	0.00460829	0.00921659
ENSMUSG00000002477.5	-0.276193	-8.73229	0.067157	9.1472	0.0333333	0.025	0.05	0.0166667	0.05	0.0166667	0	0.00833333	0.0666667	0.0166667	0.00833333	0.0166667	0	0.00833333	0.0333333	0.0333333	0.00833333	0.00833333	0.00833333	0.0166667	0.00833333	0	0	0.0333333	0.025	0	0.0166667	0.0166667	0.025	0.00833333	0.00833333	0.0166667	0.05	0.00833333	0	0.025	0.525	0.441667	0.358333	0.00833333	0	0	0.0166667	0.0416667	0.0333333
ENSMUSG00000002486.15	-0.102882	-5.23774	0.492285	10.5459	0.0220884	0.0200803	0.060241	0.00401606	0.0060241	0.0120482	0.00200803	0	0.0100402	0.00803213	0.0421687	0.00803213	0.00200803	0.0160643	0.0261044	0.00803213	0.00803213	0.0220884	0.108434	0.0060241	0	0.00803213	0	0	0.0100402	0.0261044	0.0321285	0	0.00200803	0.0261044	0.064257	0.0140562	0.0461847	0.0140562	0.144578	0.00803213	0.666667	0.319277	0.781124	0.0200803	0.0421687	0.0160643	0.0120482	0.00200803	0.00803213
ENSMUSG00000002496.10	0.0371663	-8.57812	-0.643995	12.4305	0.00951848	0.019037	0.0380739	0.0117581	0.0162374	0.0201568	0.00335946	0.00951848	0.0106383	0.0223964	0.0134378	0.0100784	0.00447928	0.0296753	0.0195969	0.0151176	0.00503919	0.018477	0.0319149	0.00951848	0.0156775	0.0223964	0.00503919	0.0179171	0.00783875	0.0106383	0.0139978	0.0055991	0.00727884	0.0246361	0.0548712	0.0134378	0.0235162	0.0307951	0.0431131	0.0179171	0.56495	0.420493	0.655095	0.0151176	0.031355	0.0055991	0.018477	0.0111982	0.019037
ENSMUSG00000002504.15	-0.0295205	-6.3532	1.36184	10.098	0.00295858	0.0266272	0.0384615	0.0118343	0.00295858	0.0147929	0.00591716	0.0147929	0.00591716	0.00591716	0.00887574	0.0177515	0.00295858	0.0147929	0.00887574	0.00295858	0.00591716	0.0207101	0.0414201	0.0177515	0.0295858	0.0266272	0.00295858	0.0147929	0.0207101	0.0236686	0.035503	0.00887574	0	0.0177515	0.0473373	0.00887574	0.0147929	0.0325444	0.0798817	0.0177515	0.701183	0.476331	0.710059	0.0118343	0.035503	0.00887574	0.0147929	0.00591716	0.0532544
ENSMUSG00000002524.17	-0.0571551	-6.09519	0.590532	10.8138	0.0123894	0.0176991	0.0442478	0.00530973	0.0230088	0.00884956	0.0106195	0.00884956	0.00353982	0.0141593	0.00530973	0.00707965	0.00530973	0.0336283	0.0371681	0.0141593	0.0176991	0.00884956	0.0513274	0.00353982	0.0141593	0.0283186	0.00530973	0.019469	0.00353982	0.00884956	0.0106195	0.00176991	0.00707965	0.0212389	0.0318584	0.00176991	0.0283186	0.0212389	0.0477876	0.0176991	0.633628	0.435398	0.623009	0.0318584	0.0424779	0.0176991	0.0389381	0.0247788	0.0283186
ENSMUSG00000002546.16	-0.143231	-7.32367	-0.135592	11.6421	0.0175268	0.0223953	0.0467381	0.0136319	0.00778968	0.0165531	0.00486855	0.0097371	0.00778968	0.0243427	0.0136319	0.0107108	0.00486855	0.0107108	0.0204479	0.00778968	0.0185005	0.00876339	0.0944499	0.0116845	0.0107108	0.0136319	0.00292113	0.0136319	0.00681597	0.00876339	0.0146056	0.00681597	0.0107108	0.0204479	0.0681597	0.0107108	0.0253165	0.0272639	0.110029	0.0116845	0.668939	0.346641	0.672833	0.0262902	0.0311587	0.00681597	0.0204479	0.0116845	0.0116845
ENSMUSG00000002550.16	0.186778	-5.95364	-1.26004	10.007	0.0105634	0.0211268	0.0457746	0.0105634	0.00704225	0.028169	0.00352113	0.0176056	0.00704225	0.0176056	0.0140845	0.00352113	0	0.0422535	0.0211268	0.00352113	0.00704225	0.0316901	0.0352113	0.00352113	0.0176056	0.0176056	0.0140845	0.0105634	0.0140845	0.0176056	0.0176056	0.00352113	0	0.0140845	0.0528169	0	0.00704225	0.0352113	0.0492958	0.0387324	0.609155	0.394366	0.711268	0	0.028169	0.00704225	0.0246479	0.0211268	0.0387324
ENSMUSG00000002578.18	0.795027	-5.25196	-2.51736	11.0941	0.00851789	0.0187394	0.0357751	0.0102215	0.011925	0.0187394	0	0.011925	0.00340716	0.0289608	0.00511073	0.0136286	0.00340716	0.0187394	0.0187394	0.00681431	0.011925	0.0391823	0.0238501	0.00681431	0.0255537	0.0408859	0.00511073	0.0204429	0.00511073	0.0204429	0.0221465	0.0102215	0.00511073	0.0272572	0.0306644	0.011925	0.0238501	0.0289608	0.0477002	0.0238501	0.618399	0.473595	0.660988	0.00851789	0.0221465	0	0.00340716	0.0102215	0.0408859
ENSMUSG00000002580.7	-0.0184829	-7.07992	1.27278	8.44708	0.0172414	0.00862069	0.0258621	0.0258621	0.00862069	0.0172414	0	0	0.00862069	0.0258621	0	0.0172414	0	0.0431034	0.0172414	0.0258621	0	0.00862069	0.00862069	0	0.00862069	0.0344828	0.0172414	0.0344828	0.0172414	0	0.00862069	0	0	0.0172414	0.0431034	0	0.0344828	0.00862069	0.112069	0	0.62931	0.439655	0.672414	0.00862069	0.0258621	0.0258621	0.00862069	0.0344828	0.0258621
ENSMUSG00000002602.16	0.0170462	-5.14759	-0.9409	11.3815	0.00674916	0.0191226	0.0258718	0.00674916	0.0146232	0.0314961	0.00224972	0.0101237	0.00899888	0.015748	0.00899888	0.0146232	0.00337458	0.0168729	0.0213723	0.00787402	0.0134983	0.0179978	0.0314961	0.00787402	0.0202475	0.0269966	0.00787402	0.0303712	0.00899888	0.00674916	0.0202475	0.00449944	0.0112486	0.0247469	0.0506187	0.0146232	0.0292463	0.0281215	0.0393701	0.0213723	0.64117	0.461192	0.635546	0.00899888	0.0314961	0.00224972	0.023622	0.0224972	0.0202475
ENSMUSG00000002603.15	-0.13852	-4.42483	-0.679119	10.3597	0.0255754	0.0383632	0.0255754	0.00511509	0.00511509	0.0230179	0.00767263	0.00511509	0.00511509	0.0306905	0.0102302	0.00767263	0.00511509	0.028133	0.0179028	0.0102302	0.00767263	0.0204604	0.028133	0.00767263	0.0153453	0.0434783	0.0230179	0.00255754	0.00255754	0.0179028	0.028133	0.0102302	0.0102302	0.0255754	0.0588235	0.0102302	0.0179028	0.0383632	0.0383632	0.00767263	0.578005	0.43734	0.736573	0.00767263	0.0255754	0.0102302	0.0127877	0.0127877	0.0204604
ENSMUSG00000002608.8	-0.0178772	-4.19107	0.8978	10	0.0058651	0.0117302	0.0175953	0.0058651	0.0146628	0.0117302	0.00879765	0.0058651	0.00293255	0.0234604	0.0146628	0.0117302	0.00293255	0.0146628	0.0117302	0.0058651	0.0146628	0.0175953	0.0527859	0.0058651	0.0117302	0.0117302	0.0146628	0.026393	0.0058651	0.0205279	0.0205279	0.0205279	0.00293255	0.0175953	0.0557185	0.00293255	0.0234604	0.0498534	0.111437	0.0293255	0.70088	0.419355	0.70088	0.0205279	0.0469208	0.00293255	0.0146628	0.0117302	0.0322581
ENSMUSG00000002617.14	-0.107868	-5.09628	-0.582452	11.224	0.101631	0.0112923	0.0225847	0.0238394	0.0263488	0.00376412	0	0.0238394	0.0464241	0.00752823	0.0112923	0.0250941	0.0100376	0.0150565	0.0163112	0.0250941	0.0200753	0.0188206	0.02133	0.0539523	0.00125471	0.00501882	0	0.0238394	0.00125471	0	0.00125471	0.00125471	0.00752823	0.00501882	0.00376412	0.0276035	0.0489335	0.0125471	0.033877	0.0188206	0.401506	0.38143	0.308657	0.0112923	0.00752823	0	0.00627353	0.0276035	0.0100376
ENSMUSG00000002625.10	-0.150397	-5.51009	-0.365887	11.0458	0.017134	0.0218069	0.0451713	0.00778816	0.017134	0.0249221	0.0046729	0.0140187	0.0109034	0.0218069	0.00778816	0.0140187	0.00311526	0.0155763	0.0420561	0.00623053	0.017134	0.0109034	0.0358255	0.00311526	0.0186916	0.0155763	0.00778816	0.0109034	0.0124611	0.00934579	0.0140187	0.00778816	0	0.0140187	0.0186916	0.0109034	0.0327103	0.0436137	0.0638629	0.0280374	0.574766	0.454829	0.607477	0.0109034	0.0358255	0.0046729	0.0155763	0.0202492	0.0420561
ENSMUSG00000002635.11	-0.254742	-4.90824	1.81404	10.098	0.00821918	0.00547945	0.0246575	0.0136986	0.0109589	0.0109589	0.0191781	0.0164384	0.00821918	0.0273973	0.0109589	0.0219178	0	0.00273973	0.0191781	0.00821918	0.0109589	0.00273973	0.0547945	0.00547945	0.0273973	0.0191781	0.0191781	0.0164384	0.00273973	0.00821918	0.00547945	0.00547945	0.0109589	0.0164384	0.0356164	0.0273973	0.030137	0.030137	0.0410959	0.0246575	0.608219	0.479452	0.589041	0.0136986	0.0246575	0.0109589	0.0219178	0.0164384	0.030137
ENSMUSG00000002658.9	-0.149939	-9.19677	-0.0606054	10.5774	0.0196464	0.021611	0.100196	0.00982318	0.0255403	0.0235756	0.00392927	0.00589391	0.00392927	0.0412574	0.0117878	0.0235756	0.00196464	0.00589391	0.021611	0.0117878	0.00196464	0.00589391	0.0392927	0.00196464	0.0176817	0.0196464	0	0.0137525	0.00589391	0.0235756	0.021611	0.00392927	0.00785855	0.0137525	0.0275049	0.00392927	0.0255403	0.0333988	0.0962672	0.0373281	0.56778	0.428291	0.679764	0.0196464	0.0235756	0.00785855	0.0196464	0.00196464	0.0275049
ENSMUSG00000002660.8	-0.0222843	-5.17375	1.10934	9.67948	0.00732601	0.014652	0.025641	0.003663	0.014652	0.00732601	0.014652	0.014652	0.00732601	0.032967	0.014652	0.00732601	0.00732601	0.0512821	0.040293	0.010989	0.00732601	0.010989	0.043956	0.014652	0.014652	0.029304	0.021978	0.010989	0.00732601	0.021978	0.010989	0	0.00732601	0.010989	0.0512821	0.003663	0.014652	0.032967	0.040293	0.00732601	0.589744	0.457875	0.714286	0.00732601	0.047619	0.010989	0.029304	0.018315	0.029304
ENSMUSG00000002661.14	-0.463751	-5.12612	2.35423	9.38154	0.0045045	0	0.0135135	0	0.0135135	0.0045045	0.0045045	0	0.0045045	0.018018	0.0225225	0.00900901	0	0.027027	0.018018	0.00900901	0	0.00900901	0.0315315	0.027027	0.036036	0.00900901	0	0.027027	0.00900901	0.0315315	0.036036	0.0045045	0.0135135	0.00900901	0.0585586	0.0135135	0.0315315	0.036036	0.0630631	0.0135135	0.662162	0.481982	0.644144	0.00900901	0.027027	0.018018	0.00900901	0.00900901	0.036036
ENSMUSG00000002668.8	0.395698	-2.43635	-1.21501	11.2119	0	0.016129	0	0	0.0322581	0	0	0	0	0	0.0483871	0	0.016129	0.016129	0.0645161	0	0	0	0.0645161	0.016129	0.0322581	0.0967742	0	0.0483871	0	0	0.016129	0	0	0	0.0322581	0	0.0645161	0.0483871	0.0483871	0.016129	0.580645	0.435484	0.693548	0	0.0322581	0	0.016129	0.016129	0.016129
ENSMUSG00000002679.14	0.173137	-6.37272	0.920583	9.53528	0.0566802	0.0161943	0.0202429	0.0161943	0.00809717	0	0.00404858	0.0161943	0.0242915	0.0202429	0.0121457	0.00809717	0.00809717	0.0404858	0.0202429	0.0242915	0.0242915	0.0121457	0.0526316	0.0121457	0.0242915	0.0161943	0	0.0283401	0.0161943	0	0.00404858	0.00404858	0	0.00809717	0.0202429	0.0161943	0.0364372	0.0161943	0.0404858	0.0323887	0.530364	0.356275	0.453441	0.0121457	0.00404858	0.0121457	0.0283401	0.0242915	0.00404858
ENSMUSG00000002718.14	0.0776199	-8.99608	0.328088	11.5103	0.0349794	0.0226337	0.0246914	0.0329218	0.0226337	0.0123457	0.00411523	0.0164609	0.0102881	0.00720165	0.0113169	0.0154321	0.0123457	0.0257202	0.0216049	0.0360082	0.0133745	0.0123457	0.0329218	0.0123457	0.0133745	0.00720165	0.00308642	0.0236626	0.00411523	0.00308642	0.00411523	0.00102881	0.0113169	0.0236626	0.0349794	0.0174897	0.0462963	0.0102881	0.0288066	0.0339506	0.496914	0.32716	0.424897	0.0236626	0.0154321	0.00205761	0.031893	0.0113169	0.00823045
ENSMUSG00000002728.14	0.0349591	-4.99184	-0.365361	9.45533	0.027933	0.0223464	0.0111732	0.0111732	0.0167598	0.0111732	0.00558659	0.0111732	0.0111732	0.00558659	0.027933	0.00558659	0.00558659	0.0167598	0.0335196	0.027933	0.00558659	0.00558659	0.0111732	0.0167598	0.0167598	0.00558659	0	0.0335196	0	0.0111732	0.00558659	0.00558659	0.0111732	0.0167598	0.00558659	0.027933	0.0614525	0.0223464	0.0391061	0.027933	0.541899	0.374302	0.49162	0.0167598	0.027933	0.00558659	0.027933	0.0167598	0.0223464
ENSMUSG00000002731.6	0.171776	-6.16753	0.127778	9.88111	0.022293	0.0286624	0.0477707	0.022293	0.0159236	0.0254777	0.00955414	0.0127389	0.0159236	0.0127389	0.0159236	0.0286624	0.022293	0.0159236	0.0159236	0.0286624	0.00955414	0.0254777	0.0350318	0.0159236	0.0127389	0.00636943	0.0191083	0.0191083	0.00318471	0.00318471	0	0.00318471	0.00636943	0.0191083	0.0254777	0.0127389	0.0318471	0.0159236	0.0382166	0.00955414	0.496815	0.433121	0.531847	0.022293	0.0286624	0.00636943	0.0254777	0.0191083	0.0254777
ENSMUSG00000002732.14	0.280067	-2.85545	-0.0801986	9.38586	0.0547945	0.00913242	0.0456621	0.0319635	0.0182648	0.00456621	0.00456621	0.00913242	0.00913242	0.0228311	0.00913242	0	0.0228311	0.00456621	0.0228311	0.0273973	0.0228311	0.0182648	0.0136986	0.0136986	0.0136986	0.0136986	0.00456621	0.0136986	0	0	0.00913242	0.00913242	0.0182648	0.00913242	0.0136986	0.0182648	0.0639269	0.0456621	0.0228311	0.0319635	0.525114	0.328767	0.452055	0.0273973	0.00456621	0	0.0228311	0.0273973	0.0273973
ENSMUSG00000002733.8	0.217738	-5.81941	-2.42229	9.80574	0.033557	0.0201342	0.0234899	0.0167785	0.0234899	0.0268456	0.00671141	0.0033557	0.0167785	0.0201342	0.0134228	0.0201342	0.00671141	0.0201342	0.0369128	0.0100671	0.00671141	0.0134228	0.0302013	0.0167785	0.0100671	0.0234899	0.00671141	0.033557	0.0100671	0.0100671	0	0.00671141	0	0.0201342	0.033557	0.0201342	0.0369128	0.0234899	0.0469799	0.0234899	0.516779	0.449664	0.553691	0.0201342	0.033557	0.00671141	0	0.0134228	0
ENSMUSG00000002741.9	-0.212183	-7.22445	0.809394	9.224	0.0502513	0.0150754	0.0301508	0	0.0201005	0.0201005	0	0.00502513	0.0150754	0.0201005	0.00502513	0.0351759	0.00502513	0.0150754	0.0251256	0.0150754	0.0150754	0.0100503	0.0351759	0.00502513	0.00502513	0.0100503	0.0100503	0.00502513	0.0100503	0.00502513	0.0100503	0	0.00502513	0.00502513	0.0502513	0.0251256	0.040201	0.0351759	0.0301508	0.0301508	0.532663	0.371859	0.592965	0.0100503	0.0251256	0.0100503	0.0201005	0.0100503	0.0201005
ENSMUSG00000002748.7	-0.0351778	-7.45473	-0.319613	12.1167	0.0432432	0.0148649	0.0655405	0.0195946	0.0128378	0.0121622	0.00202703	0.0101351	0.0182432	0.0108108	0.0195946	0.0175676	0.00337838	0.0135135	0.0209459	0.0141892	0.0114865	0.0148649	0.0263514	0.0108108	0.0168919	0.00945946	0.00675676	0.0195946	0.00743243	0.0101351	0.0155405	0.00540541	0.0101351	0.0162162	0.0364865	0.0148649	0.0527027	0.025	0.0641892	0.027027	0.55473	0.370946	0.541892	0.0155405	0.0209459	0.0027027	0.0175676	0.0114865	0.0162162
ENSMUSG00000002763.16	-0.136003	-6.51788	0.371119	11.525	0.00509165	0.00712831	0.0162933	0.00509165	0.0132383	0.0193483	0.00712831	0.00814664	0.00814664	0.0234216	0.01222	0.0132383	0	0.0142566	0.00814664	0.00305499	0.00712831	0.01222	0.0325866	0.00814664	0.0162933	0.0315682	0.0193483	0.0183299	0.01222	0.0162933	0.0244399	0.00509165	0.00916497	0.0356415	0.0824847	0.00916497	0.0132383	0.0234216	0.0468432	0.0173116	0.707739	0.507128	0.686354	0.0162933	0.0427699	0.0162933	0.0264766	0.0244399	0.0244399
ENSMUSG00000002767.13	0.00278502	-6.54238	0.719253	9.84862	0.00651466	0.0358306	0.0586319	0.00977199	0.0162866	0.00977199	0.00651466	0.00977199	0	0.0130293	0.019544	0.0162866	0.00977199	0.0260586	0.0260586	0.0162866	0.00977199	0.00651466	0.029316	0.0162866	0.0228013	0.0162866	0.00651466	0.019544	0.0162866	0.029316	0.0260586	0.00325733	0.00651466	0.00977199	0.0488599	0.00977199	0.0130293	0.0130293	0.019544	0.00977199	0.605863	0.501629	0.618893	0.0260586	0.0390879	0.0162866	0.0260586	0.0162866	0.029316
ENSMUSG00000002768.8	0.0498157	-7.65767	0.897879	9.09276	0.0114286	0	0.00571429	0.0114286	0.0114286	0.00571429	0.00571429	0.0114286	0	0.0285714	0.00571429	0.0114286	0	0.0285714	0.0228571	0	0.0228571	0.00571429	0.0457143	0.0171429	0.04	0.0228571	0	0.04	0	0	0.0171429	0.00571429	0.00571429	0.0114286	0.0228571	0.00571429	0.0742857	0.04	0.0685714	0.0342857	0.748571	0.468571	0.52	0.0457143	0.04	0	0.0285714	0.04	0.0171429
ENSMUSG00000002769.9	-0.489722	-0.491234	-1.21188	9.78627	0.0170068	0.0272109	0.0408163	0.00340136	0.0170068	0.0170068	0.0136054	0.00340136	0.00340136	0.0306122	0.0102041	0.0102041	0	0.0238095	0.0204082	0.0102041	0	0.0272109	0.0238095	0.00340136	0.0136054	0.0136054	0.00680272	0.00680272	0.00340136	0.0170068	0.0136054	0.0102041	0.00340136	0.0136054	0.047619	0.0136054	0.0136054	0.0612245	0.0238095	0.0170068	0.571429	0.421769	0.738095	0.0204082	0.0272109	0.0170068	0.00680272	0.00680272	0.037415
ENSMUSG00000002778.14	0.101263	-5.99277	0.397778	9.32193	0.0140845	0.0234742	0.0375587	0.00469484	0.00938967	0.0375587	0.00938967	0.0187793	0	0.0234742	0	0	0.00469484	0.056338	0.0187793	0.0140845	0.00469484	0.0140845	0.00938967	0.00938967	0.00469484	0	0.00469484	0.00938967	0.0140845	0.00469484	0.00469484	0.00469484	0.00469484	0.056338	0.0610329	0	0	0.0234742	0.028169	0.00938967	0.455399	0.333333	0.7277	0.00938967	0.00938967	0.00938967	0.0375587	0.00469484	0.0187793
ENSMUSG00000002781.19	0.276873	-4.47218	0.488626	10.4367	0.0043573	0.0174292	0.0348584	0.0043573	0.0043573	0.0174292	0.0087146	0.00653595	0.0087146	0.0174292	0.0174292	0.0087146	0.0087146	0.0087146	0.0239651	0.00217865	0.0087146	0.0152505	0.0501089	0.0130719	0.0196078	0.0283224	0.00653595	0.0130719	0.0087146	0.0217865	0.00653595	0.00653595	0.0087146	0.0348584	0.0893246	0.00653595	0.0196078	0.0174292	0.0413943	0.0130719	0.638344	0.422658	0.745098	0.0108932	0.0501089	0.0087146	0.0217865	0.00653595	0.0239651
ENSMUSG00000002797.9	-0.0919302	-3.13718	0.324558	9.14975	0.0529101	0.021164	0.031746	0.021164	0.00529101	0.015873	0.00529101	0.00529101	0.00529101	0.021164	0.010582	0.026455	0.026455	0.026455	0.031746	0.010582	0.021164	0.010582	0.021164	0.00529101	0.021164	0.010582	0	0.00529101	0.015873	0.00529101	0	0	0	0.010582	0.037037	0	0.0529101	0.031746	0.0529101	0.00529101	0.502646	0.375661	0.560847	0.00529101	0.010582	0.026455	0.00529101	0.031746	0.031746
ENSMUSG00000002799.6	0.304673	-3.58867	-1.25226	11.8708	0.00721154	0.0352564	0.0200321	0.0112179	0.0088141	0.0200321	0.0088141	0.00400641	0.00240385	0.0296474	0.00961538	0.00641026	0.00240385	0.0200321	0.00801282	0.00641026	0.00400641	0.0192308	0.0240385	0.00721154	0.0152244	0.0304487	0.0128205	0.0136218	0.00480769	0.025641	0.0168269	0.00560897	0.00240385	0.0160256	0.0360577	0.00320513	0.0144231	0.0440705	0.0392628	0.0192308	0.584936	0.550481	0.734776	0.0104167	0.0272436	0.0120192	0.0136218	0.0152244	0.0592949
ENSMUSG00000002803.14	0.0168292	-5.43766	-0.686514	10.6662	0.0037037	0.0259259	0.037037	0.0111111	0.00740741	0.0240741	0.0037037	0.0148148	0.00740741	0.0203704	0.0185185	0.012963	0	0.0185185	0.0185185	0.0148148	0.00555556	0.012963	0.0333333	0.00555556	0.0111111	0.0296296	0.0185185	0.00925926	0.00555556	0.00925926	0.00555556	0.00555556	0.00555556	0.0203704	0.0537037	0.0111111	0.0259259	0.0259259	0.0462963	0.00740741	0.598148	0.453704	0.701852	0.0203704	0.0537037	0.0203704	0.0333333	0.0111111	0.0166667
ENSMUSG00000002804.4	0.0979767	-4.9996	1.60338	9.38802	0.0044843	0.0134529	0.0179372	0.0044843	0.0179372	0.00896861	0.0044843	0.0134529	0.00896861	0.0134529	0.0044843	0.00896861	0	0.0269058	0.0269058	0.00896861	0.00896861	0.00896861	0.0538117	0.0179372	0.00896861	0.0224215	0	0.0224215	0.0044843	0.0179372	0.0134529	0.0044843	0	0.0313901	0.0493274	0.0044843	0.0269058	0.0403587	0.0403587	0.0134529	0.650224	0.426009	0.659193	0.0179372	0.0403587	0.00896861	0.0179372	0.0224215	0.0224215
ENSMUSG00000002808.7	-0.0563325	-5.13763	0.605855	9.40088	0.00888889	0.0177778	0.0266667	0.00444444	0.0133333	0.0266667	0.00444444	0.00888889	0.0177778	0.0177778	0.00888889	0.00444444	0	0.0266667	0.0222222	0.0177778	0.00444444	0.00444444	0.0888889	0	0.0222222	0.0311111	0.00444444	0.0133333	0	0.0266667	0.0133333	0	0.00444444	0.0133333	0.0533333	0	0.0222222	0.0222222	0.0311111	0.0222222	0.573333	0.448889	0.706667	0.0177778	0.0133333	0.0177778	0.00444444	0.0222222	0.0222222
ENSMUSG00000002812.4	-0.0388116	-7.85204	-0.0679093	11.8982	0.0157233	0.0345912	0.0471698	0.0141509	0.0172956	0.0188679	0.00471698	0.0086478	0.00157233	0.0212264	0.0102201	0.00707547	0.00157233	0.0220126	0.0196541	0.0110063	0.00943396	0.0117925	0.0393082	0.00786164	0.0125786	0.0149371	0.00550314	0.0141509	0.00628931	0.0212264	0.0141509	0.00471698	0.0133648	0.0283019	0.0652516	0.0125786	0.0196541	0.0377358	0.0628931	0.0180818	0.597484	0.370283	0.710692	0.0180818	0.0275157	0.00393082	0.0125786	0.00471698	0.0298742
ENSMUSG00000002814.15	-0.0129485	-7.67782	-0.0305305	11.5868	0.0239044	0.0209163	0.0368526	0.00796813	0.0129482	0.0179283	0.00298805	0.0199203	0.0139442	0.0229084	0.0129482	0.00996016	0.00398406	0.0209163	0.0219124	0.0119522	0.0129482	0.0189243	0.0418327	0.0129482	0.0229084	0.0209163	0.00398406	0.0159363	0.0109562	0.0059761	0.0169323	0.0059761	0.00796813	0.0199203	0.0298805	0.00896414	0.0258964	0.0239044	0.0378486	0.0229084	0.576693	0.437251	0.582669	0.0139442	0.0288845	0.00498008	0.0258964	0.0209163	0.0219124
ENSMUSG00000002820.6	0.0346674	-3.85416	-1.34484	10.5821	0.0105263	0.0126316	0.0273684	0	0.0252632	0.0147368	0.00210526	0.00210526	0.00421053	0.0315789	0.0147368	0.00631579	0	0.0147368	0.0231579	0.00421053	0.00421053	0.0147368	0.0273684	0.0105263	0.0126316	0.0357895	0.00631579	0.0189474	0.0126316	0.0168421	0.0273684	0.0105263	0.0105263	0.0231579	0.0505263	0.00842105	0.0105263	0.0336842	0.0378947	0.0189474	0.606316	0.511579	0.677895	0.0147368	0.0231579	0.00842105	0.0189474	0.0168421	0.0252632
ENSMUSG00000002825.8	0.222571	-5.02148	0.828167	10.2703	0.0049505	0.0173267	0.029703	0.00990099	0.019802	0.0247525	0.0123762	0.00990099	0.0049505	0.0272277	0.00742574	0.0123762	0.0049505	0.029703	0.039604	0.00247525	0	0.0272277	0.0371287	0.0123762	0.00990099	0.0173267	0.0123762	0.0173267	0.00990099	0.019802	0.0148515	0	0.00990099	0.0123762	0.0569307	0.0173267	0.00990099	0.0272277	0.0371287	0.0148515	0.591584	0.457921	0.700495	0.00990099	0.0420792	0.0123762	0.0148515	0.0272277	0.0272277
ENSMUSG00000002833.11	-0.0157114	-9.69901	0.375962	10.9929	0.0164179	0.0164179	0.0925373	0.00746269	0.0134328	0.0134328	0.00597015	0.00298507	0.0149254	0.019403	0.0179104	0.0223881	0	0.00597015	0.00895522	0.00597015	0.00447761	0.00597015	0.0238806	0.00597015	0.0313433	0.0223881	0.0134328	0.0179104	0.0179104	0.00746269	0.0313433	0.00746269	0.00149254	0.00746269	0.0328358	0.00447761	0.0298507	0.0507463	0.0865672	0.0298507	0.613433	0.485075	0.641791	0.0164179	0.0343284	0.00447761	0.0149254	0.0119403	0.0149254
ENSMUSG00000002835.9	-0.0401823	-6.75076	-0.452284	11.4681	0.0175439	0.0142544	0.0657895	0.00219298	0.0164474	0.0175439	0.00657895	0.0109649	0.00657895	0.0197368	0.0197368	0.0186404	0.00767544	0.0175439	0.0164474	0.00657895	0.00438596	0.0164474	0.0361842	0.00657895	0.0230263	0.0285088	0.00767544	0.0142544	0.00438596	0.0109649	0.0208333	0.00219298	0.0120614	0.00767544	0.0361842	0.00986842	0.0394737	0.0361842	0.0789474	0.0317982	0.599781	0.429825	0.644737	0.0186404	0.0252193	0.00438596	0.0153509	0.00548246	0.0208333
ENSMUSG00000002844.9	-0.241054	-5.88479	0.7294	10.0901	0.0165289	0.0165289	0.0220386	0.00826446	0.00275482	0.00826446	0.0110193	0.00275482	0.0110193	0.0220386	0.0137741	0.00826446	0.00550964	0.0137741	0.0413223	0.0165289	0.00826446	0.030303	0.030303	0.00275482	0.00550964	0.0275482	0.00550964	0.00826446	0.00550964	0.00275482	0.0165289	0	0.0137741	0.0165289	0.0330579	0.0110193	0.0247934	0.0220386	0.0358127	0.0385675	0.597796	0.443526	0.68595	0.0110193	0.0606061	0.0110193	0.0220386	0.0220386	0.0440771
ENSMUSG00000002845.14	0.0393392	-4.85373	-1.96066	10.5372	0.0123203	0.0205339	0.0164271	0.0287474	0.0102669	0.0123203	0.0143737	0.00616016	0.0123203	0.0143737	0.0123203	0.0143737	0.00616016	0.0225873	0.0143737	0.0205339	0.00821355	0.026694	0.0225873	0.0123203	0.0143737	0.0143737	0.00616016	0.0184805	0.00616016	0.0102669	0.0123203	0.00205339	0.00821355	0.0451745	0.0472279	0.0225873	0.0164271	0.0102669	0.0143737	0.0143737	0.517454	0.390144	0.572895	0.0164271	0.0225873	0.00616016	0.0225873	0.00410678	0.0225873
ENSMUSG00000002846.9	-0.0873039	-5.49613	-0.110486	9.74651	0.013986	0.0174825	0.020979	0.0034965	0.0104895	0.0034965	0.0034965	0.013986	0.0174825	0.0244755	0.020979	0.0174825	0.013986	0.0104895	0.0174825	0.034965	0.020979	0.0104895	0.0314685	0.0104895	0.00699301	0.0174825	0.0104895	0.0174825	0.013986	0.0174825	0.0104895	0.00699301	0.00699301	0.013986	0.027972	0.00699301	0.0244755	0.0174825	0.048951	0.013986	0.590909	0.486014	0.538462	0.0244755	0.027972	0.020979	0.034965	0.034965	0.0314685
ENSMUSG00000002870.8	-0.000388029	-8.6781	0.511654	11.4388	0.00994475	0.0265193	0.038674	0.0110497	0.00773481	0.0243094	0.00220994	0.00662983	0.00883978	0.0254144	0.00994475	0.0110497	0.00552486	0.0364641	0.0320442	0.0165746	0.00662983	0.0198895	0.0331492	0.00773481	0.00773481	0.0198895	0.00441989	0.0132597	0.00441989	0.0276243	0.0143646	0.0143646	0.00110497	0.0243094	0.0486188	0.00110497	0.0165746	0.039779	0.0751381	0.0276243	0.60221	0.385635	0.713812	0.0110497	0.0375691	0.00552486	0.0165746	0.00994475	0.0276243
ENSMUSG00000002871.14	0.279329	-2.92227	-2.31555	10.2691	0.00540541	0.0135135	0.0216216	0.0108108	0.0216216	0.0243243	0.0027027	0	0	0.0324324	0.00810811	0.0108108	0.0027027	0.0513514	0.0108108	0.0216216	0.0027027	0.0108108	0.0189189	0.00540541	0.0108108	0.027027	0.00540541	0.00540541	0	0.00810811	0.0162162	0.00810811	0.00540541	0.0297297	0.072973	0.0108108	0.00810811	0.0216216	0.0351351	0.0135135	0.543243	0.435135	0.702703	0.0108108	0.0567568	0.00540541	0.0297297	0.00540541	0.0243243
ENSMUSG00000002885.14	-0.358709	-4.68253	0.307655	11.2969	0.014652	0.035409	0.032967	0.018315	0.02442	0.028083	0.004884	0.020757	0.004884	0.017094	0.01221	0.00976801	0.003663	0.032967	0.023199	0.00732601	0.017094	0.017094	0.021978	0.00854701	0.010989	0.017094	0.004884	0.01221	0.001221	0.003663	0.002442	0.00732601	0.004884	0.028083	0.0573871	0.00732601	0.021978	0.018315	0.032967	0.00610501	0.489621	0.435897	0.676435	0.00976801	0.023199	0.002442	0.010989	0.013431	0.03663
ENSMUSG00000002908.17	-0.095029	-5.16736	-1.14817	10.7805	0.0111317	0.012987	0.0333952	0.00556586	0.0166976	0.025974	0.00927644	0.00742115	0	0.0278293	0.0111317	0.00556586	0.00371058	0.0352505	0.025974	0.00556586	0.00927644	0.0296846	0.0371058	0.00371058	0.012987	0.0185529	0.00556586	0.0148423	0.00742115	0.0222635	0.0111317	0.00556586	0.00556586	0.0296846	0.0612245	0.00927644	0.012987	0.0204082	0.0519481	0.00927644	0.617811	0.437848	0.742115	0.0204082	0.0408163	0.00371058	0.0185529	0.0111317	0.0315399
ENSMUSG00000002910.11	-0.297829	-2.45585	0.958327	10.2586	0.00735294	0.00735294	0.0220588	0.00490196	0.0122549	0.0122549	0.0147059	0.0122549	0	0.0220588	0.00735294	0.00980392	0.00735294	0.0171569	0.0122549	0.00980392	0.00245098	0.0171569	0.0269608	0.00245098	0.0196078	0.0269608	0.0122549	0.0294118	0.00735294	0.0465686	0.0147059	0.0147059	0.00735294	0.0171569	0.0539216	0.00735294	0.00980392	0.0269608	0.0490196	0.00735294	0.669118	0.526961	0.740196	0.00980392	0.0367647	0.0318627	0.0220588	0.00735294	0.0465686
ENSMUSG00000002948.19	-0.24235	-4.52369	0.716778	10.5038	0.0190476	0.0190476	0.0619048	0.00714286	0.0190476	0.0214286	0.00238095	0.00952381	0.00238095	0.0166667	0.0142857	0.0142857	0.00238095	0.0428571	0.0357143	0.0142857	0.0047619	0.0190476	0.0404762	0.00952381	0.0238095	0.0285714	0.00238095	0.0119048	0.00714286	0.0238095	0.0166667	0.0047619	0.00714286	0.0214286	0.05	0.00714286	0.0119048	0.0333333	0.052381	0.0238095	0.559524	0.395238	0.695238	0.00952381	0.0142857	0.0119048	0.0119048	0.0047619	0.0357143
ENSMUSG00000002949.15	0.0407001	-7.03398	-0.0199436	10.4094	0.0375276	0.0198675	0.0618102	0.00662252	0.0154525	0.013245	0.00662252	0.00662252	0.0110375	0.0242826	0.00883002	0.013245	0.00662252	0.0353201	0.0242826	0.00662252	0.00441501	0.0110375	0.0397351	0.00441501	0.00662252	0.00883002	0.00441501	0.00441501	0.00662252	0.00883002	0.0198675	0.00220751	0.01766	0.01766	0.0264901	0.0198675	0.0331126	0.0419426	0.0596026	0.0154525	0.545254	0.375276	0.644592	0.013245	0.0353201	0.00883002	0.0154525	0.013245	0.0198675
ENSMUSG00000002957.11	-0.084471	-9.76915	-0.00492719	11.4747	0.0149095	0.027689	0.0415335	0.0234292	0.00958466	0.0202343	0.0117146	0.0170394	0.00745474	0.0234292	0.00532481	0.0085197	0.00745474	0.0340788	0.0159744	0.0170394	0.00745474	0.0117146	0.0404686	0.00532481	0.0149095	0.0159744	0.00532481	0.0149095	0.00745474	0.0117146	0.0085197	0.00638978	0.0085197	0.0191693	0.0553781	0.0117146	0.0212993	0.0362087	0.0383387	0.0117146	0.555911	0.383387	0.650692	0.0212993	0.027689	0.0085197	0.0223642	0.00638978	0.0202343
ENSMUSG00000002963.17	0.14608	-3.93852	0.301514	10.668	0.0114723	0.0267686	0.040153	0.00191205	0.0114723	0.0172084	0.00382409	0.0133843	0	0.0191205	0.0152964	0.00956023	0.00382409	0.0172084	0.0114723	0.00956023	0.00956023	0.00382409	0.0382409	0.00956023	0.0286807	0.0229446	0.0191205	0.0152964	0.0114723	0.0172084	0.0133843	0.00382409	0.0114723	0.0114723	0.0516252	0.0152964	0.0114723	0.0267686	0.0516252	0.0191205	0.627151	0.458891	0.650096	0.0286807	0.0191205	0.00382409	0.0210325	0.0152964	0.0344168
ENSMUSG00000002968.9	-0.186304	-5.29331	-0.0166066	11.4828	0.00536193	0.0214477	0.0268097	0.00670241	0.00670241	0.0241287	0.00536193	0.00670241	0.00268097	0.0214477	0.00536193	0.00536193	0.00268097	0.0227882	0.0187668	0.00268097	0.0107239	0.0134048	0.0817694	0.00536193	0.036193	0.0455764	0.0187668	0.0482574	0.00268097	0.0080429	0.0080429	0.00402145	0.0107239	0.0268097	0.0549598	0.0134048	0.00536193	0.0147453	0.0308311	0.00536193	0.706434	0.504021	0.676944	0.0241287	0.0335121	0.0134048	0.0268097	0.0174263	0.0321716
ENSMUSG00000002981.10	0.102655	-6.16448	0.0370346	10.9629	0.0135338	0.0255639	0.0315789	0.00902256	0.0120301	0.0255639	0.00150376	0.0120301	0.00150376	0.0225564	0.0075188	0.0150376	0	0.043609	0.0195489	0.0120301	0.00601504	0.0150376	0.037594	0.0075188	0.0240602	0.0210526	0.00451128	0.0135338	0.00451128	0.0075188	0.0150376	0.0075188	0.0075188	0.0225564	0.037594	0.0075188	0.00902256	0.037594	0.0360902	0.0210526	0.548872	0.407519	0.694737	0.0165414	0.0360902	0.0120301	0.0105263	0.0105263	0.0225564
ENSMUSG00000002984.17	-0.0201642	-5.31626	0.64143	10.1434	0.0165746	0.0359116	0.0248619	0.00828729	0.0276243	0.0165746	0.0165746	0.0138122	0	0.0248619	0.00552486	0.0138122	0	0.0165746	0.019337	0.00276243	0	0.0220994	0.0414365	0.00276243	0.0165746	0.0220994	0.0359116	0.0110497	0	0.00276243	0.0110497	0.00828729	0.00276243	0.0303867	0.0552486	0.00828729	0.00828729	0.0165746	0.0331492	0.00828729	0.604972	0.497238	0.740331	0.00828729	0.0359116	0.0138122	0.019337	0.0110497	0.0552486
ENSMUSG00000002985.16	0.233994	-2.02968	0.729555	9.87805	0.00641026	0.025641	0.0320513	0.00320513	0.0224359	0.0128205	0.00961538	0.00641026	0	0.00961538	0.00320513	0.00320513	0.0128205	0.0160256	0.0352564	0	0.0224359	0.00961538	0.0737179	0.00320513	0.00961538	0.00641026	0.00320513	0.00641026	0.00961538	0.0673077	0.0160256	0.00961538	0.0160256	0.0160256	0.0673077	0	0.0224359	0.0192308	0.102564	0.0192308	0.721154	0.400641	0.753205	0.0160256	0.0544872	0.0128205	0.0192308	0.00961538	0.0192308
ENSMUSG00000002996.17	0.0440372	-6.32035	0.368408	10.6909	0.0341556	0.0132827	0.0246679	0.028463	0.0151803	0.00759013	0.00379507	0.0189753	0.0170778	0.0170778	0.00948767	0.028463	0.00759013	0.0056926	0.0303605	0.0132827	0.0170778	0.0189753	0.0227704	0.0189753	0.028463	0.00189753	0.00189753	0.028463	0	0.00379507	0.00189753	0.00759013	0.00759013	0.0056926	0.0227704	0.00948767	0.0417457	0.0246679	0.028463	0.0360531	0.487666	0.44592	0.41556	0.0132827	0.0189753	0.00379507	0.0151803	0.0132827	0.0151803
ENSMUSG00000003031.14	-0.112744	-6.27053	1.13403	9.21675	0.00505051	0.030303	0.0454545	0.030303	0.00505051	0.00505051	0.010101	0.00505051	0.0252525	0.0353535	0.020202	0.00505051	0	0	0.0252525	0.00505051	0.0151515	0.010101	0.0505051	0.0151515	0.00505051	0.040404	0.0252525	0.020202	0.010101	0.020202	0.020202	0	0.00505051	0.00505051	0.0151515	0.00505051	0.0353535	0.040404	0.0606061	0.0151515	0.590909	0.469697	0.691919	0.010101	0.020202	0.0252525	0.0151515	0	0.0252525
ENSMUSG00000003033.15	-0.0663638	-7.53756	0.0974413	10.3542	0.00707547	0.0306604	0.0683962	0.0141509	0.0117925	0.0117925	0.00235849	0.0141509	0	0.0165094	0.00707547	0.0141509	0.00235849	0.0448113	0.0283019	0.0188679	0	0.0141509	0.0259434	0.00943396	0.00707547	0.0235849	0.00471698	0.0117925	0.00707547	0.0141509	0.0141509	0.00943396	0.00235849	0.0235849	0.0400943	0.00235849	0.0188679	0.0212264	0.0707547	0.0188679	0.528302	0.339623	0.721698	0	0.0259434	0	0.0117925	0.00707547	0.0283019
ENSMUSG00000003037.16	0.0382018	-8.6038	0.61401	9.28771	0.0288462	0.0240385	0.0673077	0.0288462	0.0192308	0.0336538	0.00961538	0.00480769	0.00480769	0.0192308	0.0240385	0.00961538	0.0192308	0.0432692	0.0288462	0.0288462	0	0	0.0288462	0.00961538	0	0	0.00480769	0	0.00480769	0.00480769	0.0240385	0	0	0.0144231	0.0480769	0.00480769	0.0192308	0.0480769	0.0432692	0.0192308	0.447115	0.355769	0.697115	0.0240385	0.0336538	0.00480769	0	0.0144231	0.00961538
ENSMUSG00000003038.15	-0.0774644	-8.23059	-9.83545	8.92481	0.0989011	0	0.142857	0.032967	0.010989	0.010989	0	0	0.032967	0	0.010989	0	0	0	0.010989	0	0	0	0.032967	0	0.032967	0.032967	0	0.0549451	0	0	0	0	0	0	0	0	0.032967	0.043956	0.032967	0.043956	0.604396	0.494505	0.461538	0.021978	0.043956	0.032967	0.0769231	0.043956	0
ENSMUSG00000003039.9	0.177879	-2.04741	0.125622	8.40939	0.0619469	0.00884956	0.150442	0	0.0176991	0.0176991	0.0176991	0.00884956	0.0176991	0.0265487	0.00884956	0	0	0.00884956	0.0442478	0.00884956	0.0176991	0.0265487	0.0353982	0	0	0.0176991	0.00884956	0	0.00884956	0.0176991	0.0176991	0	0	0.0176991	0.0530973	0	0.0176991	0.0442478	0.0884956	0.00884956	0.530973	0.318584	0.778761	0.0265487	0.0353982	0.00884956	0	0	0.0265487
ENSMUSG00000003062.13	-0.167481	-6.03879	-1.27577	9.90238	0.0254237	0.0254237	0.0169492	0.00423729	0.00847458	0.0127119	0.0127119	0.00847458	0.00847458	0.00847458	0.0211864	0.00847458	0.0211864	0.029661	0.0127119	0.0211864	0.00847458	0.0127119	0.0211864	0.0127119	0.00423729	0.00423729	0.00423729	0.0211864	0.00847458	0.00423729	0	0	0.00847458	0.0338983	0.029661	0.0254237	0.0550847	0.0127119	0.0466102	0.0211864	0.516949	0.360169	0.504237	0.0338983	0.0127119	0.0169492	0.0169492	0.0127119	0.0127119
ENSMUSG00000003068.16	0.00810008	-4.97489	-1.83096	10.4858	0.00686499	0.01373	0.0617849	0.0183066	0.0114416	0.0251716	0.00228833	0.00457666	0.00228833	0.0183066	0.00915332	0.00686499	0	0.0411899	0.0251716	0.0160183	0.00228833	0.0160183	0.0411899	0.00686499	0.0160183	0.0114416	0.01373	0.0228833	0.00686499	0.02746	0.0160183	0.00228833	0.00686499	0.02746	0.0457666	0.00686499	0.0114416	0.0572082	0.0686499	0.00228833	0.597254	0.379863	0.771167	0	0.020595	0.0114416	0.0114416	0.0114416	0.0434783
ENSMUSG00000003070.6	-0.683466	-5.49338	-1.38714	9.3015	0	0.0380952	0.0190476	0.00952381	0.0047619	0.0333333	0	0	0	0.0238095	0.0047619	0.0047619	0	0.0238095	0.0142857	0	0.0047619	0.0238095	0.0142857	0	0.0142857	0.047619	0.0285714	0.0142857	0.0190476	0.0190476	0.0238095	0.0142857	0	0.0285714	0.0857143	0.0047619	0.00952381	0.0238095	0.047619	0.00952381	0.633333	0.47619	0.795238	0.00952381	0.0190476	0.0238095	0.0190476	0.0047619	0.047619
ENSMUSG00000003072.15	-0.332775	-7.00431	2.59746	8.98868	0	0.0118343	0.0236686	0.0118343	0.0236686	0.0118343	0.0177515	0.0177515	0	0.0118343	0	0.00591716	0	0.0177515	0.0236686	0.00591716	0.00591716	0.0118343	0.0414201	0.00591716	0	0.0236686	0.0118343	0.0177515	0	0.0118343	0.0177515	0.0177515	0.0236686	0	0.0650888	0.0118343	0.0295858	0.0414201	0.035503	0	0.692308	0.473373	0.686391	0.0295858	0.0946746	0.0236686	0.0236686	0.0118343	0.0236686
ENSMUSG00000003099.11	0.084032	-8.9213	0.0902344	10.5517	0.022	0.028	0.054	0.016	0.016	0.014	0.01	0.01	0.002	0.02	0.002	0.004	0.004	0.03	0.03	0.012	0.004	0.014	0.04	0.01	0.006	0.026	0.004	0.006	0.004	0.014	0.02	0.006	0.008	0.022	0.042	0.01	0.014	0.042	0.064	0.022	0.572	0.354	0.73	0.01	0.044	0.012	0.004	0.006	0.038
ENSMUSG00000003119.14	-0.093143	-4.959	-0.5561	12.1309	0.0392954	0.0149051	0.0420054	0.0128726	0.0230352	0.0142276	0.00271003	0.0162602	0.0155827	0.0237127	0.0162602	0.0271003	0.00406504	0.0108401	0.0142276	0.0142276	0.0142276	0.0149051	0.0338753	0.0121951	0.0365854	0.0189702	0.00609756	0.0474255	0.00948509	0.00609756	0.0135501	0.00609756	0.00948509	0.00677507	0.0230352	0.0189702	0.0325203	0.0257453	0.0338753	0.0237127	0.54607	0.484417	0.46477	0.0210027	0.0115176	0.00135501	0.0169377	0.0216802	0.0101626
ENSMUSG00000003123.15	-0.0732955	-5.0573	0.0125026	11.7423	0.014944	0.0199253	0.01868	0.00498132	0.0199253	0.0211706	0.00871731	0.00747198	0.00373599	0.0174346	0.00747198	0.011208	0.00622665	0.0199253	0.0236613	0.00124533	0.00622665	0.0224159	0.0273973	0.00373599	0.0174346	0.0273973	0.00747198	0.01868	0.00871731	0.0261519	0.01868	0.00747198	0.014944	0.0286426	0.0635118	0.00747198	0.0174346	0.0286426	0.0435866	0.0124533	0.62391	0.476961	0.66127	0.0286426	0.0410959	0.00622665	0.0174346	0.0161893	0.0236613
ENSMUSG00000003131.7	-0.106135	-8.19368	1.623	9.44294	0.0130435	0.0304348	0.0478261	0.026087	0.026087	0.00869565	0.00434783	0	0.00434783	0.00434783	0.00869565	0	0.0130435	0.0173913	0.026087	0.0391304	0.0173913	0.0130435	0.0434783	0.026087	0.0217391	0.00869565	0.00869565	0.0130435	0.0130435	0	0.00869565	0	0.00869565	0.0173913	0.0391304	0.0304348	0.0304348	0.0347826	0.0391304	0.026087	0.608696	0.334783	0.517391	0.0217391	0.0217391	0	0.0173913	0.026087	0.00869565
ENSMUSG00000003135.15	-0.0126613	-6.93545	0.99367	10.5689	0.0237154	0.0177866	0.0177866	0.00988142	0.0118577	0.0118577	0.00790514	0.0118577	0.00395257	0.0375494	0.00592885	0.00592885	0.0118577	0.0217391	0.0296443	0.0217391	0.00197628	0.0158103	0.0395257	0.00395257	0.027668	0.0256917	0.0177866	0.0217391	0.00592885	0.0118577	0.0158103	0.00790514	0.0118577	0.0296443	0.0494071	0.0118577	0.027668	0.0256917	0.0375494	0.0118577	0.590909	0.456522	0.650198	0.00988142	0.027668	0.0335968	0.00592885	0.0118577	0.0434783
ENSMUSG00000003161.15	0.0359294	-7.64877	1.66823	9.2384	0.0100503	0.00502513	0.0201005	0.0201005	0.0100503	0.0150754	0.0150754	0.0201005	0.0201005	0.0251256	0.0150754	0.0100503	0	0.0150754	0.0351759	0.0150754	0.0301508	0.0100503	0.0351759	0	0.00502513	0.0201005	0.00502513	0.0201005	0.00502513	0.0100503	0.00502513	0	0.0150754	0.0100503	0.0201005	0.00502513	0.0100503	0.0150754	0.0150754	0.0603015	0.552764	0.467337	0.552764	0.00502513	0.0100503	0.0201005	0.0351759	0.0452261	0.0351759
ENSMUSG00000003166.20	0.166502	-7.11289	-0.640899	10.6891	0.0109091	0.0163636	0.0163636	0.00545455	0.0145455	0.0127273	0.00545455	0.0145455	0.00545455	0.0254545	0.00545455	0.0163636	0.00181818	0.0145455	0.0145455	0.00545455	0	0.0236364	0.04	0.0109091	0.0381818	0.0236364	0.00727273	0.0272727	0.00363636	0.0181818	0.02	0.00545455	0.00727273	0.0218182	0.04	0.00909091	0.0254545	0.0418182	0.0345455	0.0363636	0.627273	0.48	0.618182	0.0181818	0.0290909	0.00181818	0.0145455	0.0109091	0.0218182
ENSMUSG00000003184.15	-0.217903	-4.61451	0.794861	10.3004	0.0166667	0.0142857	0.0357143	0.0166667	0.00952381	0.0190476	0.0047619	0.00714286	0	0.0166667	0.0119048	0.00714286	0	0.0142857	0.0214286	0.00714286	0.00952381	0.0142857	0.05	0.00714286	0.0166667	0.0190476	0.0166667	0.0238095	0.00714286	0.00714286	0.0190476	0	0.0119048	0.0142857	0.0642857	0.0119048	0.0238095	0.052381	0.0333333	0.0190476	0.633333	0.416667	0.692857	0.0119048	0.0357143	0.00238095	0.0190476	0.0142857	0.0238095
ENSMUSG00000003190.12	0.0554119	-3.15087	0.0108758	9.63844	0.00390625	0.0117188	0.0195312	0.00390625	0.0117188	0	0.0117188	0.00390625	0.0078125	0.0273438	0.0117188	0.0117188	0	0.0078125	0.0078125	0	0.015625	0.0078125	0.015625	0.0117188	0.0273438	0.0507812	0.0273438	0.0273438	0.0078125	0.0234375	0.015625	0.0078125	0.0078125	0.0234375	0.078125	0.015625	0.0351562	0.015625	0.0507812	0.0078125	0.683594	0.542969	0.65625	0.0234375	0.0546875	0	0.015625	0.0117188	0.015625
ENSMUSG00000003198.10	-0.0275405	-4.51465	-1.86508	10.6627	0.0611111	0.012963	0.0314815	0.0351852	0.0148148	0.0148148	0.00185185	0.0277778	0.0425926	0.00925926	0.00925926	0.0296296	0.012963	0.00925926	0.012963	0.0203704	0.0444444	0.012963	0.0166667	0.0537037	0.0037037	0.0259259	0	0.00740741	0	0	0.0037037	0.00555556	0.00185185	0.00925926	0.00740741	0.0259259	0.0425926	0.012963	0.0277778	0.0185185	0.446296	0.409259	0.288889	0.0166667	0.012963	0	0.00555556	0.0296296	0.00185185
ENSMUSG00000003199.16	-0.0695214	-7.28961	-0.179657	10.5971	0.0102459	0.0163934	0.0368852	0.00614754	0.00614754	0.0102459	0.0143443	0.0122951	0.00614754	0.0266393	0.0143443	0.0143443	0	0.0163934	0.0286885	0.00204918	0.0102459	0.0204918	0.0307377	0.00409836	0.0163934	0.0348361	0.00409836	0.0184426	0.00409836	0.0102459	0.00819672	0.00409836	0.00614754	0.0143443	0.0594262	0.0102459	0.0143443	0.0389344	0.0696721	0.0143443	0.627049	0.44877	0.75	0.0102459	0.0430328	0.0102459	0.0102459	0.00819672	0.0409836
ENSMUSG00000003200.10	-0.106577	-7.68265	1.20631	10.1137	0.00813008	0.0243902	0.0840108	0.00542005	0.00271003	0.0162602	0.00271003	0.00542005	0.00813008	0.0216802	0.00542005	0.00271003	0.00542005	0.0243902	0.0243902	0.00271003	0.00542005	0.0135501	0.0514905	0.00271003	0.0216802	0.0271003	0	0.0135501	0	0.0216802	0.0162602	0.00271003	0.0108401	0.0108401	0.0731707	0.0108401	0.0135501	0.0352304	0.0867209	0.0325203	0.628726	0.352304	0.745257	0.0108401	0.0298103	0.0108401	0.00542005	0.0108401	0.0243902
ENSMUSG00000003208.9	0.0282389	-4.79354	0.0272388	9.8857	0.015873	0.0444444	0.0730159	0.0031746	0.0190476	0.0126984	0.0222222	0	0.0031746	0.015873	0.0126984	0.0031746	0	0.0190476	0.0253968	0	0.0031746	0.00634921	0.0571429	0.00634921	0.0222222	0.0253968	0.00634921	0.0126984	0.015873	0.015873	0.0222222	0.0031746	0.00634921	0.00634921	0.0507937	0.00634921	0.0253968	0.0444444	0.0984127	0.00634921	0.606349	0.387302	0.746032	0.0253968	0.0349206	0.015873	0.00952381	0.0031746	0.0126984
ENSMUSG00000003226.7	-0.0382408	-7.71379	-0.555345	13.1616	0.0494434	0.0127701	0.0347086	0.035036	0.0232482	0.00818599	0.00261952	0.0209561	0.0183366	0.0101506	0.00720367	0.0248854	0.0104781	0.00556647	0.0147348	0.0173543	0.0173543	0.00818599	0.0275049	0.0140799	0.0206287	0.00556647	0.000654879	0.0252128	0.00523903	0.00196464	0.00229208	0.00392927	0.0101506	0.00556647	0.0117878	0.021611	0.0553373	0.0157171	0.0258677	0.0435494	0.503274	0.400458	0.321218	0.0252128	0.0117878	0.00130976	0.0252128	0.0219384	0.0157171
ENSMUSG00000003233.12	-0.141913	-2.85009	-0.131127	11.0928	0.0041841	0.0209205	0.0292887	0.0111576	0.013947	0.0251046	0.0069735	0.0083682	0.0041841	0.0474198	0.0041841	0.0209205	0	0.0292887	0.0334728	0.0125523	0.0027894	0.0292887	0.0153417	0.0069735	0.027894	0.0292887	0.0153417	0.0195258	0.013947	0.0195258	0.0264993	0.0041841	0.0055788	0.0125523	0.0306834	0.0027894	0.0111576	0.0404463	0.0474198	0.0223152	0.571827	0.518828	0.700139	0.0111576	0.0334728	0.0041841	0.0153417	0.0111576	0.041841
ENSMUSG00000003234.16	-0.0190264	-7.80549	0.91397	11.0802	0.0126761	0.0239437	0.0380282	0.0112676	0.0084507	0.0126761	0.0028169	0.00985915	0.0056338	0.0211268	0.0169014	0.0112676	0.0028169	0.0211268	0.0197183	0.0169014	0.0084507	0.0126761	0.0464789	0.0084507	0.00422535	0.00985915	0.00422535	0.0183099	0.015493	0.015493	0.015493	0.00704225	0.0225352	0.0140845	0.0521127	0.0084507	0.0394366	0.0338028	0.0464789	0.0239437	0.615493	0.378873	0.607042	0.015493	0.0239437	0.0084507	0.0295775	0.00985915	0.0239437
ENSMUSG00000003235.13	-0.0404977	-8.60756	0.3879	11.1007	0.0167131	0.0264624	0.0208914	0.0139276	0.0111421	0.0097493	0.00696379	0.0194986	0.0097493	0.0222841	0.00835655	0.0097493	0.00696379	0.0306407	0.0139276	0.00835655	0.0139276	0.0139276	0.0376045	0.0125348	0.0097493	0.00835655	0.00557103	0.0181058	0.0153203	0.0111421	0.0097493	0.00278552	0.0139276	0.0208914	0.0389972	0.00835655	0.0362117	0.0348189	0.0501393	0.0250696	0.604457	0.384401	0.60585	0.0139276	0.0222841	0.00835655	0.0222841	0.0194986	0.0348189
ENSMUSG00000003269.17	0.0390868	-5.53487	0.187824	10.4605	0.0140845	0.0492958	0.0316901	0.0140845	0.00704225	0.0211268	0.00352113	0.00352113	0.00352113	0.0140845	0.0140845	0.00704225	0	0.0246479	0.0352113	0.0105634	0.00704225	0.00704225	0.0316901	0.0105634	0.0176056	0.0246479	0.00352113	0.0140845	0.0105634	0.0211268	0.028169	0	0.0140845	0.0352113	0.0492958	0.0140845	0.0211268	0.0316901	0.0915493	0.0246479	0.619718	0.34507	0.742958	0.00352113	0.0352113	0	0.0105634	0.00704225	0.0211268
ENSMUSG00000003273.14	-0.378488	-3.37458	-0.378705	9.94837	0.00303951	0.0364742	0.0121581	0.0182371	0	0.0182371	0	0.0121581	0.00911854	0.0334347	0.0151976	0.0151976	0	0.0273556	0.00607903	0.00607903	0.00911854	0.0212766	0.0303951	0.0121581	0.00911854	0.0395137	0.00607903	0.0273556	0.0151976	0.0212766	0.0182371	0	0.00911854	0.0607903	0.0516717	0.0121581	0.0151976	0.0212766	0.0243161	0.0121581	0.635258	0.483283	0.683891	0.0121581	0.0303951	0.00607903	0.0273556	0.0212766	0.0334347
ENSMUSG00000003282.9	0.413598	-5.75503	-0.26172	10.6733	0.034	0.018	0.05	0.014	0.02	0.024	0.004	0.016	0.01	0.024	0.006	0.018	0.008	0.006	0.026	0.006	0.014	0.046	0.036	0.012	0.026	0.016	0.002	0.022	0.006	0.002	0.006	0.006	0.008	0.02	0.024	0.012	0.022	0.02	0.03	0.026	0.492	0.424	0.526	0.016	0.012	0.006	0.012	0.01	0.004
ENSMUSG00000003299.10	-0.031803	-7.33688	0.883946	10.0265	0.00677966	0.0135593	0.0271186	0.00677966	0.0101695	0.0101695	0.00677966	0.0135593	0.00677966	0.0135593	0.0101695	0.020339	0	0.0237288	0.020339	0.0101695	0.00677966	0.0237288	0.0338983	0.0101695	0.00338983	0.040678	0.0135593	0.0135593	0.0135593	0.0169492	0.0338983	0.0101695	0.0169492	0.040678	0.040678	0.00677966	0.00677966	0.0237288	0.0440678	0.0169492	0.640678	0.454237	0.698305	0.0169492	0.0338983	0.0135593	0.0169492	0.00677966	0.0338983
ENSMUSG00000003308.15	-0.136509	-5.18477	0.380115	10.8734	0.008	0.0336	0.0192	0.0048	0.0096	0.0176	0.0128	0.0096	0.0016	0.0288	0.0064	0.0096	0.0032	0.0288	0.0288	0.0096	0.008	0.0272	0.0464	0.0048	0.0096	0.0224	0.0112	0.0016	0.0048	0.0288	0.0176	0.0032	0.0064	0.0144	0.0448	0.008	0.0112	0.032	0.048	0.016	0.6032	0.432	0.7872	0.0176	0.0352	0.0144	0.008	0.0016	0.0368
ENSMUSG00000003341.9	0.00644452	-3.11387	-1.04159	12.0651	0.0157186	0.0306886	0.0464072	0.0112275	0.00973054	0.0299401	0.010479	0.00673653	0.00449102	0.0217066	0.0112275	0.00898204	0.00299401	0.0366766	0.0329341	0.0112275	0.00598802	0.0149701	0.0434132	0.00898204	0.00973054	0.0134731	0.00748503	0.00598802	0.00598802	0.00973054	0.00898204	0.00748503	0.00748503	0.0217066	0.0651198	0.00823353	0.0172156	0.0269461	0.0411677	0.0194611	0.53518	0.363024	0.735778	0.0112275	0.0366766	0.00673653	0.011976	0.00598802	0.0224551
ENSMUSG00000003344.14	0.0639372	-7.14995	0.248184	10.6357	0.0019084	0.0324427	0.0362595	0.00763359	0.0152672	0.0305344	0.0152672	0.00763359	0	0.0267176	0.00572519	0.00763359	0.0019084	0.0209924	0.0152672	0.0133588	0.00381679	0.0152672	0.0305344	0.0019084	0.00572519	0.0343511	0.0229008	0.0114504	0.0019084	0.0229008	0.019084	0.00572519	0.00572519	0.019084	0.0515267	0.00381679	0.00572519	0.0400763	0.0515267	0.00954198	0.625954	0.471374	0.791985	0.0114504	0.0438931	0.0248092	0.0229008	0.00381679	0.0381679
ENSMUSG00000003345.16	0.142477	-9.46652	-2.31464	10.4231	0.0112867	0.0225734	0.0654628	0.00677201	0.0180587	0.020316	0.0180587	0.00902935	0.00677201	0.027088	0.00677201	0.00677201	0.00225734	0.03386	0.0248307	0.00225734	0	0.027088	0.0316027	0.00451467	0.0180587	0.0248307	0.00677201	0.00902935	0.00451467	0.0316027	0.0158014	0.00451467	0.00677201	0.020316	0.0586907	0.00451467	0.00451467	0.0496614	0.0609481	0.00902935	0.568849	0.408578	0.794582	0.0112867	0.020316	0.013544	0.00451467	0.0112867	0.0383747
ENSMUSG00000003346.14	-0.151948	-3.87688	-1.12514	9.87344	0	0.0160772	0.0289389	0.00643087	0.0128617	0.0257235	0.0096463	0.00321543	0	0.022508	0.00643087	0.00643087	0	0.0482315	0.0128617	0.0128617	0.00643087	0.0160772	0.0192926	0.00321543	0.0096463	0.0321543	0.0160772	0.0192926	0	0.0418006	0.0096463	0.00643087	0.00321543	0.0192926	0.0610932	0	0.00321543	0.0289389	0.0514469	0.0160772	0.594855	0.491961	0.765273	0.0128617	0.0353698	0.0096463	0.0289389	0	0.0546624
ENSMUSG00000003348.10	-0.0109413	-8.0134	1.04973	9.35535	0.0183486	0.0366972	0.0412844	0.0137615	0.0137615	0.0229358	0.00917431	0.00458716	0	0.00458716	0.00917431	0	0	0.0412844	0.0321101	0.00458716	0.00917431	0.0321101	0.0366972	0.00458716	0.0183486	0.0366972	0.00458716	0.00458716	0	0.0366972	0.0137615	0.00917431	0.00458716	0.0137615	0.0458716	0.0137615	0.00917431	0.0366972	0.0504587	0.0183486	0.555046	0.348624	0.779817	0.0183486	0.00917431	0.0137615	0.00458716	0	0.0275229
ENSMUSG00000003352.14	-0.198889	-5.83913	-0.899268	10.5488	0.0174672	0.0218341	0.0327511	0.00873362	0.00218341	0.0174672	0.00436681	0.00218341	0.00436681	0.0262009	0.0174672	0.010917	0.00218341	0.0262009	0.0152838	0.0131004	0.010917	0.0283843	0.0567686	0.00436681	0.00873362	0.0262009	0.00873362	0.0196507	0.010917	0.0283843	0.0131004	0.00218341	0.010917	0.0131004	0.0545852	0.00655022	0.0131004	0.0524017	0.0633188	0.0196507	0.626638	0.419214	0.716157	0.00873362	0.0393013	0.00873362	0.0152838	0.0131004	0.0131004
ENSMUSG00000003360.15	0.00419729	-8.92495	-0.165609	11.265	0.0256098	0.0121951	0.0792683	0.00609756	0.0109756	0.0182927	0.00243902	0.00487805	0.0121951	0.0097561	0.0207317	0.00365854	0	0.0365854	0.0207317	0.0231707	0.00609756	0.0097561	0.0353659	0.0097561	0.0121951	0.0121951	0.00487805	0.0158537	0.0182927	0.0182927	0.0378049	0.0146341	0.00487805	0.0121951	0.0365854	0.00487805	0.045122	0.0353659	0.0646341	0.0390244	0.596341	0.396341	0.631707	0.0109756	0.0207317	0.00609756	0.0207317	0.0121951	0.0304878
ENSMUSG00000003363.15	0.182048	-5.17291	-0.388692	10.5196	0.0102249	0.0224949	0.0224949	0.0184049	0.00817996	0.0306748	0.00817996	0.0102249	0.00408998	0.0245399	0.00204499	0.0143149	0	0.0245399	0.0245399	0.00613497	0.00408998	0.0163599	0.0408998	0.0122699	0.0265849	0.0224949	0.00204499	0.0122699	0.0102249	0.0184049	0.0102249	0.00408998	0.00817996	0.0204499	0.0736196	0.0102249	0.0184049	0.0286299	0.0347648	0.0143149	0.603272	0.443763	0.683027	0.0204499	0.0368098	0.0143149	0.0163599	0.0102249	0.0224949
ENSMUSG00000003378.9	0.268422	-6.25852	-3.12899	11.5943	0.00306122	0.0316327	0.0255102	0.00714286	0.00714286	0.0316327	0.0102041	0.00510204	0.00102041	0.0244898	0.0122449	0.00102041	0.00204082	0.0438776	0.0306122	0.00816327	0.00102041	0.0142857	0.0306122	0.00408163	0.00816327	0.027551	0.0112245	0.0122449	0.0112245	0.027551	0.0214286	0.00714286	0.00510204	0.0255102	0.0663265	0.00816327	0.00918367	0.0255102	0.0591837	0.00714286	0.590816	0.455102	0.803061	0.00918367	0.0377551	0.0122449	0.0173469	0.00918367	0.0346939
ENSMUSG00000003379.7	0.784927	-1.90872	-2.82487	9.37504	0.00904977	0.0497738	0.0180995	0.0226244	0.0180995	0.0180995	0.00904977	0.00452489	0.00452489	0.00452489	0.0226244	0	0.00904977	0.0316742	0.0180995	0.00452489	0.00904977	0.00904977	0.0316742	0	0.040724	0.0180995	0	0.0180995	0	0.0226244	0.00904977	0	0.00904977	0.040724	0.0497738	0.00904977	0.0452489	0.0226244	0.0226244	0.0226244	0.574661	0.420814	0.647059	0.00904977	0.0271493	0	0	0.0135747	0.0361991
ENSMUSG00000003380.11	-0.924762	-2.7862	2.09312	9.52748	0	0.0107527	0.0215054	0.00537634	0.00537634	0.016129	0.016129	0	0	0.016129	0	0	0.00537634	0.0107527	0.0215054	0.0107527	0.0107527	0.0107527	0.0483871	0.00537634	0.0107527	0.0268817	0	0.0107527	0.0107527	0.0268817	0.0215054	0.00537634	0	0.0268817	0.0860215	0.0107527	0.016129	0.0107527	0.0430108	0.0107527	0.672043	0.430108	0.725806	0.016129	0.0430108	0.0107527	0.0322581	0.0107527	0.0537634
ENSMUSG00000003382.18	0.163916	-4.14586	-0.319088	10.6294	0.0214008	0.0194553	0.036965	0.0077821	0.0077821	0.0194553	0.00389105	0.0136187	0.00194553	0.0252918	0.0194553	0.0175097	0.00389105	0.0194553	0.0233463	0.00583658	0.0077821	0.0116732	0.0311284	0.0136187	0.0252918	0.040856	0.0194553	0.0291829	0.00194553	0.0175097	0.0252918	0.00194553	0.00389105	0.0155642	0.0350195	0.00972763	0.0272374	0.0311284	0.0428016	0.0136187	0.59144	0.494163	0.669261	0.00583658	0.0350195	0.00194553	0.0194553	0.0175097	0.0291829
ENSMUSG00000003402.14	0.211364	-5.58239	0.255598	10.633	0.0172414	0.01341	0.0421456	0.00574713	0.0229885	0.0268199	0.00574713	0.0114943	0.00383142	0.0153257	0.00574713	0.0153257	0.00191571	0.01341	0.0153257	0.00383142	0.00574713	0.00766284	0.0383142	0.00766284	0.0229885	0.0344828	0.01341	0.00957854	0.00191571	0.00957854	0.0210728	0.00383142	0.00766284	0.0153257	0.0383142	0.0114943	0.0498084	0.0383142	0.111111	0.0249042	0.632184	0.425287	0.664751	0.01341	0.0249042	0.00766284	0.0210728	0.00957854	0.0268199
ENSMUSG00000003410.8	-0.0106638	-5.88764	-0.0794664	10.3049	0.00815217	0.0353261	0.0516304	0.0190217	0.0163043	0.0326087	0.00271739	0.00815217	0.00271739	0.0190217	0.00815217	0.0163043	0.00271739	0.0516304	0.0244565	0.00271739	0	0.00815217	0.0516304	0.00271739	0.013587	0.0244565	0.00543478	0	0.00543478	0.013587	0.0108696	0.00271739	0.00271739	0.0298913	0.0516304	0.00543478	0.00543478	0.0271739	0.0298913	0.0163043	0.554348	0.434783	0.766304	0.0163043	0.048913	0.00271739	0.0190217	0.0163043	0.0461957
ENSMUSG00000003421.13	0.0306547	-7.28243	1.3909	9.94837	0.013245	0.013245	0.0562914	0.00662252	0.013245	0.0264901	0.0264901	0.00331126	0.00993377	0.013245	0.00662252	0.00993377	0	0.0264901	0.0231788	0.00662252	0.00331126	0.00662252	0.0430464	0.00662252	0.013245	0.0397351	0.00993377	0.00331126	0.013245	0.0231788	0.0231788	0.00331126	0.00993377	0.00993377	0.0562914	0	0.0165563	0.0596026	0.0496689	0	0.622517	0.463576	0.754967	0.0231788	0.0331126	0.0165563	0.013245	0.00993377	0.0298013
ENSMUSG00000003423.15	-0.0382533	-3.49776	1.05519	10.0701	0.0103093	0.0274914	0.024055	0.00687285	0.0137457	0.0137457	0.00687285	0.0103093	0	0.0137457	0.024055	0.0103093	0.00687285	0.0343643	0.0274914	0	0.0137457	0.0137457	0.0549828	0.00687285	0.0137457	0.0206186	0.00687285	0.024055	0.00687285	0.0103093	0.0171821	0.00343643	0.0103093	0.0103093	0.0859107	0.0103093	0.0309278	0.0378007	0.0515464	0.0137457	0.62543	0.415808	0.670103	0.0171821	0.0274914	0.0103093	0.0206186	0.0171821	0.0343643
ENSMUSG00000003429.11	0.411235	-9.01067	-1.78827	8.90087	0.0188679	0.0188679	0.113208	0.0188679	0.00628931	0.0314465	0.0251572	0.0125786	0	0.00628931	0.0188679	0	0.00628931	0.0440252	0.0251572	0.0251572	0.0125786	0.0125786	0.0377358	0.00628931	0	0.0188679	0	0.0188679	0.0188679	0.0125786	0.0251572	0.0125786	0.00628931	0.0188679	0.0314465	0	0.0125786	0.0251572	0.0314465	0.00628931	0.484277	0.352201	0.672956	0	0	0.00628931	0.0251572	0.0188679	0.0188679
ENSMUSG00000003435.9	-0.0157912	-8.51513	-0.373486	11.7134	0	0.0188679	0.0188679	0	0	0	0	0	0	0.113208	0	0	0	0	0.0377358	0	0	0	0	0	0.0377358	0	0	0	0	0.0188679	0	0	0.0188679	0	0.0377358	0	0.0377358	0.0566038	0.150943	0	0.509434	0.433962	0.754717	0	0.0377358	0.0188679	0	0	0.0188679
ENSMUSG00000003436.11	0.0182457	-1.84206	1.32612	10.7805	0	0.0136519	0.00341297	0.00682594	0.00341297	0.0136519	0.0136519	0.00511945	0.00682594	0.0136519	0.00853242	0.00682594	0.00170648	0.00341297	0.00341297	0.00682594	0.00511945	0.0136519	0.0187713	0.00853242	0.0204778	0.0307167	0.0204778	0.0290102	0.0119454	0.0443686	0.00853242	0.00853242	0.00341297	0.0153584	0.0494881	0.0119454	0.0153584	0.0238908	0.0341297	0.0204778	0.682594	0.624573	0.68942	0.0136519	0.052901	0.0204778	0.0170648	0.0221843	0.0665529
ENSMUSG00000003437.14	-0.109344	-6.44901	0.244115	10.6519	0.0205224	0.016791	0.0447761	0.016791	0.011194	0.0186567	0	0.00559701	0.00932836	0.0279851	0.0186567	0.0373134	0.00373134	0.0186567	0.0223881	0.0149254	0.00373134	0.0149254	0.0447761	0.00559701	0.0149254	0.0186567	0.00373134	0.011194	0.00932836	0.00559701	0.011194	0.00932836	0.00559701	0.00373134	0.00932836	0.00746269	0.0541045	0.0485075	0.0802239	0.0485075	0.585821	0.393657	0.570896	0.0186567	0.0261194	0.00186567	0.0261194	0.00559701	0.0223881
ENSMUSG00000003438.17	-0.00232623	-5.48867	1.27984	10.0539	0.0141243	0.019774	0.0282486	0.00564972	0.00847458	0.0169492	0.00564972	0.0169492	0.00564972	0.0169492	0.00564972	0.00564972	0.00282486	0.0225989	0.0112994	0.019774	0.00282486	0.0112994	0.0508475	0.00564972	0.0310734	0.0254237	0.00282486	0.0225989	0.00564972	0.0169492	0.0367232	0.00847458	0.00564972	0.0282486	0.0536723	0.0141243	0.0141243	0.0310734	0.0480226	0.0225989	0.632768	0.440678	0.683616	0.00847458	0.0367232	0.0141243	0.0112994	0.00847458	0.0254237
ENSMUSG00000003444.8	-0.0116973	-7.06777	-0.173528	9.23122	0.015	0.015	0.04	0.01	0.015	0.01	0	0.035	0	0.025	0	0.015	0	0.015	0.015	0.015	0.015	0.01	0.11	0.005	0.03	0.03	0.02	0.01	0	0.015	0	0	0	0.03	0.05	0.005	0.005	0.04	0.02	0.015	0.63	0.465	0.635	0.03	0.05	0.015	0.015	0.01	0.015
ENSMUSG00000003458.12	0.29532	-5.59741	-0.0971102	11.0566	0.031746	0.031746	0	0.015873	0.015873	0	0.015873	0.031746	0	0	0.031746	0.015873	0	0.015873	0.015873	0.031746	0	0	0.031746	0.015873	0.015873	0.015873	0	0.031746	0	0.015873	0.015873	0	0	0.015873	0.047619	0.047619	0	0.015873	0.015873	0	0.555556	0.52381	0.507937	0.015873	0.015873	0	0.031746	0.047619	0.047619
ENSMUSG00000003464.13	0.213828	-6.54346	0.485706	9.81538	0.0266667	0.0133333	0.03	0.00666667	0.00666667	0.00333333	0.00666667	0.02	0.00666667	0.0166667	0.00333333	0.0166667	0	0.02	0.0433333	0.00333333	0.01	0.00666667	0.0666667	0.01	0.02	0.0266667	0.00333333	0.0133333	0	0.00333333	0.00333333	0	0.00666667	0.0266667	0.0566667	0.00666667	0.0433333	0.0266667	0.0933333	0.0333333	0.65	0.386667	0.62	0.01	0.03	0.0133333	0.0533333	0.00666667	0.0266667
ENSMUSG00000003500.13	0.0663954	-7.57876	-0.130783	10.8234	0.0135922	0.0135922	0.0504854	0.00582524	0.0194175	0.0291262	0.0038835	0.00776699	0.0038835	0.0174757	0.0038835	0.0038835	0.0135922	0.0349515	0.0330097	0.0194175	0.00970874	0.0135922	0.038835	0.00970874	0.00776699	0.0135922	0.0038835	0.00776699	0.00776699	0.00582524	0.00970874	0.00582524	0.00582524	0.0213592	0.0446602	0.00582524	0.00970874	0.031068	0.0368932	0.031068	0.592233	0.4	0.679612	0.015534	0.038835	0.0135922	0.0194175	0.0116505	0.038835
ENSMUSG00000003526.12	0.0545526	-4.12017	0.740524	10.8556	0.01	0.0183333	0.0333333	0.01	0.005	0.02	0.00666667	0.00833333	0.00833333	0.0216667	0.0266667	0.00666667	0.00166667	0.0216667	0.035	0.00666667	0.0116667	0.0166667	0.045	0.00666667	0.01	0.01	0.00833333	0.0166667	0.00166667	0.0233333	0.0183333	0.00833333	0.00666667	0.0166667	0.06	0.005	0.0133333	0.025	0.0666667	0.0166667	0.611667	0.413333	0.7	0.0233333	0.035	0.0116667	0.0266667	0.0133333	0.0216667
ENSMUSG00000003527.9	-0.0463277	-6.37607	-0.100253	10.4959	0.012474	0.016632	0.047817	0.010395	0.033264	0.00831601	0.004158	0.010395	0.010395	0.024948	0.012474	0.00831601	0.004158	0.012474	0.014553	0.00623701	0.002079	0.00831601	0.0540541	0.00623701	0.031185	0.033264	0.004158	0.022869	0.012474	0.014553	0.014553	0.00623701	0.00623701	0.02079	0.031185	0.00831601	0.029106	0.016632	0.0706861	0.02079	0.634096	0.482328	0.621622	0.010395	0.047817	0.02079	0.029106	0.024948	0.024948
ENSMUSG00000003528.15	-0.183765	-7.56565	0.532825	9.87191	0.0128205	0.0320513	0.0512821	0.00641026	0.00961538	0.0224359	0.00961538	0.0160256	0.00641026	0.0128205	0.0128205	0.00320513	0	0.0480769	0.0224359	0.00641026	0.0192308	0.0160256	0.0160256	0.00641026	0.00961538	0.0192308	0.00961538	0.0128205	0.0128205	0.0160256	0.0224359	0	0.0192308	0.0160256	0.0448718	0.00320513	0.0192308	0.0192308	0.0160256	0.0160256	0.586538	0.442308	0.705128	0.0224359	0.0224359	0.0192308	0.0160256	0.025641	0.0480769
ENSMUSG00000003531.15	-0.124446	-5.96594	0.719175	9.69697	0	0.0201005	0.040201	0.00502513	0.00502513	0.0150754	0.0150754	0.0100503	0.0100503	0.0251256	0.0150754	0	0	0.0150754	0.0201005	0.0100503	0.00502513	0.0251256	0.125628	0.00502513	0.00502513	0.0100503	0	0.00502513	0.0100503	0.0100503	0.040201	0.00502513	0.0150754	0.0351759	0.0954774	0.00502513	0.0251256	0.0301508	0.0603015	0.0100503	0.703518	0.346734	0.773869	0.0201005	0.0351759	0.0201005	0.0201005	0.0100503	0.00502513
ENSMUSG00000003534.17	0.119195	-4.09615	-0.859888	11.4184	0.00657895	0.0197368	0.0175439	0.00877193	0.0109649	0.0208333	0.00438596	0.00877193	0.00328947	0.0186404	0.0131579	0.00986842	0	0.0252193	0.0263158	0.00657895	0.00328947	0.0120614	0.0372807	0.00877193	0.0175439	0.0427632	0.00767544	0.0186404	0.00438596	0.0197368	0.0296053	0.00548246	0.00548246	0.0296053	0.0548246	0.0120614	0.00767544	0.0307018	0.0438596	0.0274123	0.644737	0.468202	0.719298	0.00657895	0.0394737	0.00767544	0.0142544	0.0175439	0.0339912
ENSMUSG00000003541.6	0.153522	-2.94253	0.237329	8.91886	0.0124224	0.0248447	0.00621118	0	0.00621118	0.0434783	0	0.0186335	0	0.0124224	0.0186335	0	0	0.0124224	0.0186335	0.0310559	0.00621118	0.0186335	0.0248447	0.0124224	0.0124224	0.0434783	0.0310559	0.0310559	0.0186335	0.0248447	0.0248447	0.00621118	0.00621118	0.0496894	0.0310559	0.00621118	0.0248447	0.0124224	0.0434783	0.0124224	0.63354	0.509317	0.701863	0	0.0372671	0.0310559	0.0310559	0	0.0186335
ENSMUSG00000003546.10	0.0654945	-5.67227	0.49584	10.8619	0.0112903	0.0241935	0.0403226	0.0112903	0.00645161	0.0177419	0.0016129	0.00967742	0.00322581	0.0387097	0.00967742	0.0112903	0	0.0209677	0.0129032	0.0016129	0.0112903	0.016129	0.0580645	0.0112903	0.00967742	0.0112903	0.00322581	0.00806452	0.00645161	0.0129032	0.0370968	0.00483871	0.016129	0.0193548	0.0709677	0.00322581	0.0129032	0.0241935	0.0903226	0.0209677	0.672581	0.419355	0.714516	0.0225806	0.0290323	0.0129032	0.0306452	0.0129032	0.0290323
ENSMUSG00000003549.9	0.0330872	-4.88438	0.481568	9.98014	0.0133779	0.0200669	0.0434783	0.0100334	0.0133779	0.0434783	0.00334448	0.00334448	0.00334448	0.0234114	0.0200669	0.00668896	0	0.0234114	0.0100334	0.00334448	0.00334448	0.0100334	0.0468227	0.00668896	0.0267559	0.0401338	0.00668896	0.0167224	0.00334448	0.0100334	0.0167224	0.00334448	0.0100334	0.0301003	0.0535117	0.0100334	0.0367893	0.0200669	0.0434783	0.0133779	0.618729	0.448161	0.675585	0.0234114	0.0367893	0.00668896	0.0200669	0.0167224	0.0167224
ENSMUSG00000003573.15	0.111181	-4.51084	0.479518	10.1636	0.0111111	0.0194444	0.0277778	0.0111111	0.00833333	0.0388889	0	0.0277778	0	0.0277778	0.0138889	0.00833333	0	0.025	0.0111111	0	0.0166667	0.00555556	0.075	0.00277778	0.0138889	0.0166667	0	0.00555556	0.0111111	0.0111111	0.0416667	0.00833333	0.00277778	0.00555556	0.05	0.0111111	0.0305556	0.0194444	0.0916667	0.00833333	0.663889	0.455556	0.691667	0.0416667	0.0416667	0.0222222	0.0222222	0.00833333	0.0277778
ENSMUSG00000003575.13	-0.0906281	-6.49793	0.59536	10.8872	0.00158479	0.0269414	0.0206022	0.00475436	0.0253566	0.0316957	0.00950872	0.0126783	0.00475436	0.0459588	0.00792393	0.00633914	0	0.0174326	0.0237718	0.00316957	0.00158479	0.0158479	0.0824089	0.00950872	0.0396197	0.0332805	0.0190174	0.0237718	0.00633914	0.00475436	0.0110935	0.00633914	0.00475436	0.0174326	0.0570523	0.0110935	0.00158479	0.0380349	0.0348653	0.00950872	0.616482	0.522979	0.708399	0.0142631	0.0316957	0.0126783	0.0110935	0.0126783	0.0348653
ENSMUSG00000003581.14	-0.108222	-1.91233	0.451882	10.1561	0.00789474	0.0184211	0.0263158	0.00526316	0.00526316	0.0157895	0.00263158	0.00789474	0.00526316	0.0131579	0.0131579	0.00789474	0.00263158	0.0131579	0.0157895	0.00526316	0.0157895	0.0131579	0.0578947	0.00526316	0.0105263	0.0210526	0.0263158	0.0157895	0.0105263	0.0131579	0.0184211	0.00526316	0.0131579	0.0184211	0.0842105	0.0210526	0.00526316	0.0184211	0.0473684	0.0263158	0.681579	0.444737	0.689474	0.0157895	0.0342105	0.0157895	0.0157895	0.0236842	0.0368421
ENSMUSG00000003623.4	0.109248	-7.07927	0.502348	10.8455	0.0293638	0.0146819	0.0261011	0.0195759	0.0146819	0.0146819	0	0.0195759	0.0244698	0.00489396	0.00815661	0.0130506	0.0146819	0.00489396	0.0293638	0.0163132	0.0163132	0.0163132	0.0244698	0.0228385	0.0228385	0.00489396	0.00489396	0.0179445	0.0114192	0.00326264	0.00489396	0.00489396	0.00978793	0.0146819	0.0179445	0.0293638	0.0538336	0.0146819	0.0309951	0.0277325	0.533442	0.381729	0.398042	0.0212072	0.0130506	0.00489396	0.0195759	0.0293638	0.00978793
ENSMUSG00000003660.10	0.00482705	-8.79097	0.621837	12.6466	0.0149743	0.0215255	0.0486664	0.016846	0.0135704	0.0238652	0.0051474	0.0112307	0.00655124	0.00842302	0.00608329	0.0145063	0.00421151	0.0336921	0.0285447	0.0219934	0.00608329	0.0116986	0.0416472	0.0149743	0.0102948	0.0102948	0.00233973	0.017314	0.0116986	0.0145063	0.0121666	0.00701919	0.00561535	0.0243332	0.0528779	0.0149743	0.0276088	0.0290126	0.0533458	0.03416	0.576977	0.337857	0.61956	0.0140384	0.0182499	0.00374357	0.0219934	0.00889097	0.0210576
ENSMUSG00000003662.10	0.0120444	-6.49605	1.21574	9.99577	0.0117647	0.0117647	0.0235294	0.0117647	0.0117647	0.0294118	0.00294118	0.0147059	0.00294118	0.0323529	0.00588235	0.0117647	0.00294118	0.0117647	0.00294118	0.0117647	0.00294118	0.0147059	0.0411765	0.0176471	0.0117647	0.0147059	0.0147059	0.00294118	0.00588235	0.0176471	0.00294118	0.00588235	0.00588235	0.0147059	0.0264706	0.0117647	0.0264706	0.0323529	0.0382353	0.0470588	0.576471	0.497059	0.602941	0.0117647	0.0382353	0.00294118	0.0264706	0.00882353	0.0294118
ENSMUSG00000003680.16	0.1035	-5.57246	0.465427	10.875	0.0144231	0.0128205	0.0176282	0.00480769	0.0144231	0.0112179	0.00641026	0.0112179	0.00320513	0.0272436	0.0128205	0.00961538	0.00480769	0.00961538	0.0128205	0.00480769	0.00961538	0.0160256	0.0352564	0.00641026	0.0160256	0.0240385	0.0160256	0.0240385	0.0176282	0.0192308	0.0160256	0.0112179	0.0144231	0.0272436	0.0560897	0.00801282	0.0128205	0.0320513	0.036859	0.0144231	0.671474	0.495192	0.649038	0.025641	0.0400641	0.0144231	0.0208333	0.0144231	0.025641
ENSMUSG00000003721.14	0.106399	-5.54778	-1.90627	9.40727	0.0265487	0.0265487	0.00442478	0.00884956	0.0176991	0.0132743	0.0132743	0.00442478	0.0176991	0.00884956	0.00442478	0.0176991	0.0132743	0.0132743	0.0176991	0.0353982	0.0176991	0.00442478	0.0176991	0.0132743	0.0309735	0.00442478	0	0.0132743	0	0.00884956	0.00442478	0.00884956	0.00442478	0.0132743	0.0309735	0.0132743	0.0221239	0.0176991	0.0132743	0.00884956	0.504425	0.433628	0.473451	0.0176991	0.0132743	0.00884956	0.0265487	0.0309735	0.0221239
ENSMUSG00000003731.13	0.0900198	-8.61259	0.891939	10.6546	0.0204842	0.0297952	0.0260708	0.0242086	0.0167598	0.0111732	0.00744879	0.0130354	0.0111732	0.0223464	0.0111732	0.00744879	0.00931099	0.0260708	0.0223464	0.0297952	0.0148976	0.00744879	0.0409683	0	0.00744879	0.0111732	0.0018622	0.0223464	0.00931099	0	0.0167598	0.00372439	0.00744879	0.0242086	0.0316574	0.0223464	0.0316574	0.0242086	0.0502793	0.0297952	0.538175	0.379888	0.549348	0.0204842	0.027933	0.00372439	0.0223464	0.018622	0.0167598
ENSMUSG00000003752.9	0.0246615	-5.03787	0.462223	10.9929	0.00736377	0.017673	0.0368189	0.00883652	0.011782	0.0191458	0.00441826	0.0220913	0.0103093	0.017673	0.017673	0.0103093	0.00147275	0.011782	0.0220913	0.00589102	0.011782	0.017673	0.0309278	0.00883652	0.017673	0.0250368	0.0103093	0.0220913	0.011782	0.00589102	0.0191458	0.00294551	0.00589102	0.0220913	0.0441826	0.0103093	0.0220913	0.0353461	0.0618557	0.0324006	0.620029	0.484536	0.649485	0.00883652	0.0265096	0.011782	0.0147275	0.0220913	0.0368189
ENSMUSG00000003762.13	0.0102151	-4.76115	0.0171515	10.6466	0.00187266	0.00749064	0.0280899	0.00374532	0.0093633	0.0131086	0.00187266	0.011236	0.0093633	0.0149813	0.0187266	0.0224719	0.00187266	0.0262172	0.0187266	0.00561798	0.0149813	0.0168539	0.0524345	0.00561798	0.0131086	0.0205993	0.00749064	0.011236	0.0093633	0.0224719	0.0205993	0.00561798	0.0205993	0.0243446	0.0524345	0.00561798	0.0149813	0.0337079	0.0468165	0.0168539	0.653558	0.462547	0.668539	0.0149813	0.0468165	0.00561798	0.0374532	0.0168539	0.0299625
ENSMUSG00000003778.14	0.08251	-5.91288	-0.449833	11.5147	0.0241597	0.0052521	0.0294118	0.012605	0.0178571	0.0147059	0.00105042	0.0241597	0.00945378	0.0168067	0.012605	0.019958	0.0115546	0.0168067	0.0336134	0.0178571	0.012605	0.00735294	0.0262605	0.0105042	0.0336134	0.019958	0.00420168	0.0346639	0.0052521	0.00630252	0.0052521	0.00210084	0.00420168	0.0105042	0.0231092	0.012605	0.0472689	0.0262605	0.0546218	0.0388655	0.597689	0.454832	0.470588	0.0241597	0.0168067	0.0105042	0.0304622	0.0178571	0.0136555
ENSMUSG00000003779.16	-0.0106429	-7.6863	0.548976	11.4257	0.0337838	0.0202703	0.0405405	0.0157658	0.0135135	0.0202703	0.00112613	0.0146396	0.00563063	0.0202703	0.00225225	0.0157658	0.00675676	0.0213964	0.0123874	0.0168919	0.0225225	0.0146396	0.0619369	0.0101351	0.0168919	0.0112613	0.00337838	0.0135135	0.0123874	0.00675676	0.0146396	0.00788288	0.0168919	0.0168919	0.0439189	0.0157658	0.0371622	0.0292793	0.0461712	0.0168919	0.57545	0.370495	0.563063	0.0168919	0.0236486	0.00675676	0.0112613	0.0123874	0.0168919
ENSMUSG00000003808.18	0.00448183	-6.14005	0.763622	10.5774	0.0117878	0.0157171	0.0491159	0.0117878	0.0137525	0.0137525	0.0117878	0.00785855	0.00196464	0.0294695	0.00982318	0.00982318	0.00392927	0.0176817	0.0255403	0.0137525	0.00785855	0.0235756	0.043222	0.00589391	0.0157171	0.0157171	0.00196464	0.0157171	0.0137525	0.0137525	0.0176817	0.00982318	0.00392927	0.0235756	0.0569745	0.00785855	0.0176817	0.021611	0.0687623	0.0157171	0.611002	0.394892	0.70334	0.0157171	0.0314342	0.00785855	0.0176817	0.00196464	0.0353635
ENSMUSG00000003809.14	-0.146017	-6.40625	0.493632	10.3934	0.0111607	0.0223214	0.0267857	0.015625	0.0133929	0.0290179	0.00223214	0.0133929	0.00892857	0.0111607	0.0178571	0.0111607	0.00669643	0.0267857	0.0357143	0.0223214	0.00223214	0.0111607	0.03125	0.0133929	0.0111607	0.0133929	0.00446429	0.0133929	0.0133929	0.0133929	0.0178571	0.00892857	0.00446429	0.015625	0.0491071	0.0178571	0.0133929	0.0290179	0.046875	0.0111607	0.564732	0.450893	0.629464	0.0133929	0.03125	0.00669643	0.0267857	0.0245536	0.03125
ENSMUSG00000003810.12	0.114772	-9.32285	-2.42595	12.411	0.0155989	0.0133705	0.0334262	0.00779944	0.0178273	0.0183844	0.00668524	0.0122563	0.00612813	0.0328691	0.0139276	0.0183844	0.00668524	0.0139276	0.0144847	0.0111421	0.0139276	0.0206128	0.0295265	0.0133705	0.032312	0.0228412	0.00668524	0.0300836	0.00891365	0.0155989	0.021727	0.00779944	0.0144847	0.0178273	0.0295265	0.0194986	0.0362117	0.0228412	0.0395543	0.0222841	0.594429	0.493593	0.54429	0.0150418	0.0228412	0.00278552	0.0178273	0.0167131	0.0172702
ENSMUSG00000003812.13	0.847559	-3.11539	-0.521959	10.0593	0.027027	0.024024	0.024024	0.012012	0.015015	0.027027	0.00900901	0.015015	0.003003	0.027027	0.00900901	0.00900901	0.00600601	0.00900901	0.00900901	0.00600601	0.027027	0.015015	0.039039	0.012012	0.015015	0.018018	0.00900901	0.03003	0.00600601	0.00600601	0.003003	0	0.018018	0.018018	0.039039	0.00600601	0.00900901	0.036036	0.021021	0.00900901	0.555556	0.474474	0.621622	0.012012	0.03003	0.003003	0.015015	0.021021	0.036036
ENSMUSG00000003813.15	0.187222	-4.61119	-0.2348	10.1254	0.010989	0.0274725	0.032967	0.00824176	0.0164835	0.0192308	0.010989	0.00824176	0.00549451	0.0247253	0.00549451	0.00549451	0.010989	0.0302198	0.0274725	0.010989	0.00824176	0.00549451	0.0686813	0.00824176	0.0247253	0.0274725	0.010989	0.0302198	0.00549451	0.00274725	0.010989	0.00274725	0	0.0164835	0.0384615	0.00274725	0.032967	0.0164835	0.0851648	0.0164835	0.620879	0.409341	0.637363	0.0192308	0.0274725	0.010989	0.0302198	0.00824176	0.0192308
ENSMUSG00000003814.8	0.0280014	-5.61453	0.918938	10.29	0.0239808	0.0191847	0.0791367	0.0191847	0.0143885	0.0143885	0.00479616	0	0.00239808	0.00719424	0.00239808	0.00719424	0.00479616	0.028777	0.0119904	0.0119904	0.00959233	0.00719424	0.0263789	0.00959233	0.0191847	0.00959233	0.00959233	0.0239808	0.00479616	0.00239808	0.00479616	0.00479616	0.00479616	0.0167866	0.028777	0.00719424	0.0551559	0.059952	0.0671463	0.0743405	0.59952	0.306954	0.597122	0.0119904	0.0263789	0	0.0119904	0.00719424	0.0335731
ENSMUSG00000003824.12	-0.0654792	-6.92754	0.404533	9.0634	0.0224719	0.0224719	0.0561798	0.011236	0.00561798	0.0168539	0.011236	0.011236	0.00561798	0.0393258	0.0168539	0.0168539	0	0.0168539	0.0337079	0.0224719	0.0168539	0.0224719	0.0617978	0.0168539	0.00561798	0.0224719	0.0168539	0.00561798	0	0.011236	0.00561798	0	0.011236	0.00561798	0.0393258	0.011236	0.0674157	0.0280899	0.0674157	0.011236	0.561798	0.342697	0.668539	0.011236	0.0224719	0.011236	0	0.0168539	0.00561798
ENSMUSG00000003847.16	0.194208	-6.4127	-0.240793	12.2134	0.01	0	0.03	0.01	0.02	0	0	0.01	0.02	0.02	0	0.02	0	0.01	0.02	0.01	0	0.01	0.03	0.01	0.04	0.02	0	0.04	0.01	0	0	0	0.02	0.02	0.04	0.01	0.05	0.04	0.02	0.02	0.58	0.48	0.43	0.03	0.01	0.01	0.04	0.02	0.01
ENSMUSG00000003848.14	0.046762	-6.61517	0.564883	10.2444	0.0247525	0.0247525	0.0371287	0.0123762	0.0049505	0.0222772	0.00742574	0.0148515	0.0049505	0.0148515	0.0173267	0.00247525	0.00742574	0.0247525	0.019802	0.0123762	0.0049505	0.0148515	0.0420792	0.0148515	0.0123762	0.0272277	0.00742574	0.0123762	0.0148515	0.0148515	0.019802	0.00247525	0.00742574	0.00990099	0.0544554	0.0049505	0.0173267	0.039604	0.0594059	0.0222772	0.59901	0.39604	0.685644	0.0123762	0.029703	0.00742574	0.0148515	0.00990099	0.019802
ENSMUSG00000003863.18	-0.169688	-6.25584	-0.190572	11.8082	0.0108787	0.0217573	0.041841	0.00753138	0.0100418	0.0158996	0.0108787	0.00669456	0.0041841	0.0175732	0.0167364	0.0133891	0.00251046	0.0150628	0.0276151	0.00334728	0.00920502	0.0133891	0.0401674	0.0041841	0.0125523	0.0200837	0.0041841	0.0167364	0.00920502	0.01841	0.0309623	0.0083682	0.0108787	0.0225941	0.0702929	0.0150628	0.0343096	0.023431	0.0853556	0.0217573	0.656067	0.445188	0.692887	0.0158996	0.0368201	0.00920502	0.0225941	0.0125523	0.0276151
ENSMUSG00000003865.16	0.0195755	-5.73868	0.259228	11.1573	0.00541272	0.02977	0.0338295	0.0108254	0.0121786	0.0243572	0.00541272	0.014885	0.00541272	0.0202977	0.00811908	0.00947226	0	0.0257104	0.0189445	0.0067659	0.00541272	0.0202977	0.0243572	0.0067659	0.0189445	0.0230041	0.00947226	0.00541272	0.0067659	0.0230041	0.0175913	0.00811908	0.00541272	0.0202977	0.0433018	0.0121786	0.0257104	0.0311231	0.0514208	0.0216509	0.572395	0.430311	0.690122	0.014885	0.02977	0.00541272	0.0189445	0.00947226	0.0230041
ENSMUSG00000003868.14	-0.066782	-8.35419	0.591924	10.4543	0.0107759	0.00646552	0.0474138	0.00431034	0.0258621	0.0431034	0.00862069	0.00646552	0.00646552	0.00862069	0	0.0107759	0	0.0581897	0.0323276	0.0301724	0.00431034	0.0107759	0.0366379	0.00215517	0.0107759	0.00862069	0	0.00646552	0.0150862	0.0193966	0.0193966	0.0107759	0.00431034	0.0258621	0.0474138	0	0.0150862	0.0409483	0.075431	0.0172414	0.594828	0.415948	0.734914	0.0215517	0.0431034	0.00431034	0.012931	0.012931	0.0387931
ENSMUSG00000003872.9	-1.42663	-0.855789	2.28449	9.33985	0.00480769	0.00961538	0.0384615	0.00480769	0.00961538	0	0.0144231	0.0144231	0	0.0144231	0.00961538	0.0144231	0	0.0288462	0.0192308	0	0	0.0192308	0.0528846	0.0192308	0	0.0144231	0.0144231	0.00961538	0.0144231	0.0336538	0.0336538	0.00480769	0.00480769	0.0144231	0.0769231	0	0.0336538	0.0192308	0.0673077	0.00961538	0.711538	0.432692	0.725962	0.0144231	0.0384615	0.00480769	0.0384615	0.00961538	0.0432692
ENSMUSG00000003873.11	0.0493877	-6.85175	1.5823	9.27146	0.0103627	0.0103627	0.0310881	0.00518135	0.0259067	0.0414508	0.00518135	0.00518135	0.00518135	0.0259067	0.0103627	0	0	0.0362694	0.0414508	0.0103627	0.00518135	0	0.0466321	0	0	0.0259067	0.00518135	0.00518135	0.015544	0.00518135	0.015544	0.00518135	0.00518135	0.0414508	0.0466321	0.0103627	0.015544	0.0414508	0.0466321	0.0207254	0.580311	0.440415	0.751295	0.0103627	0.0207254	0.00518135	0.0310881	0.0103627	0.0362694
ENSMUSG00000003923.14	-0.211225	-6.56967	0.740178	9.55075	0.0819672	0.00409836	0.045082	0.0122951	0.00409836	0	0.00409836	0.00409836	0.0163934	0.0204918	0.0122951	0.0204918	0	0.0163934	0.0368852	0.0245902	0	0.00409836	0.0368852	0.00409836	0.0204918	0.00819672	0.00409836	0.0122951	0.0163934	0.00819672	0.0122951	0.0122951	0.0163934	0.00409836	0.0245902	0.0245902	0.0491803	0.00819672	0.045082	0.0286885	0.520492	0.401639	0.430328	0.0368852	0.00819672	0.00819672	0.0327869	0.0204918	0.00409836
ENSMUSG00000003929.11	-0.081345	-7.61089	-0.546829	10.7715	0.0639098	0.0131579	0.0338346	0.0206767	0.0169173	0.0150376	0.0018797	0.0300752	0.0300752	0.0056391	0.0075188	0.018797	0.0075188	0.0131579	0.0112782	0.0300752	0.0263158	0.0300752	0.0225564	0.0451128	0.0112782	0.0112782	0.0037594	0.0093985	0.0037594	0.0018797	0	0.0075188	0.0037594	0.0112782	0.0037594	0.0206767	0.0507519	0.0056391	0.0357143	0.0206767	0.460526	0.37782	0.347744	0.0131579	0.0150376	0.0018797	0.0093985	0.0300752	0
ENSMUSG00000003934.5	-0.19058	-3.19507	-0.43615	10	0.0058651	0.0117302	0.0175953	0.0058651	0.0058651	0.0146628	0	0.00293255	0.0117302	0.026393	0.00879765	0.00879765	0.00879765	0.00879765	0.0234604	0.0058651	0.00879765	0.0234604	0.0175953	0.00293255	0.0117302	0.0469208	0.00293255	0.0527859	0.0117302	0.0058651	0.0351906	0.00293255	0.0117302	0.0146628	0.0439883	0.0175953	0.0175953	0.0293255	0.0351906	0.00879765	0.695015	0.554252	0.618768	0.026393	0.0234604	0.0117302	0.0205279	0.026393	0.0293255
ENSMUSG00000003948.17	-0.0908222	-6.85418	-2.08746	9.5812	0.0125523	0.0083682	0.0209205	0.0209205	0.0251046	0.0041841	0.0125523	0.0041841	0.0041841	0.0083682	0.0041841	0.0083682	0.0125523	0.0209205	0.0376569	0.0334728	0	0.0251046	0.0083682	0.0334728	0.0167364	0.0083682	0.0083682	0	0.0083682	0.0041841	0.0209205	0.0125523	0	0.0376569	0.0167364	0.0167364	0.0167364	0.0125523	0.0125523	0.0125523	0.493724	0.405858	0.577406	0.0209205	0.0543933	0	0.0251046	0.0292887	0.0167364
ENSMUSG00000003955.8	0.0481699	-7.93303	0.697469	8.87344	0.025641	0.0192308	0.0833333	0.0128205	0.025641	0.025641	0	0.0128205	0.0320513	0.0192308	0.025641	0.00641026	0	0.0320513	0.0320513	0.0128205	0	0.0128205	0.0128205	0.0128205	0.0192308	0.0128205	0.00641026	0	0	0.0128205	0.00641026	0.00641026	0.0128205	0.0128205	0.0512821	0.0128205	0.025641	0.0128205	0.0576923	0.0128205	0.467949	0.423077	0.608974	0.0128205	0.0192308	0.0192308	0.0320513	0.0192308	0.025641
ENSMUSG00000003970.9	-0.0376071	-9.40791	1.02891	9.59805	0.0271318	0.0232558	0.0736434	0.0116279	0.00775194	0.0155039	0.00387597	0.0155039	0.0116279	0	0.0116279	0	0	0.0387597	0.0116279	0.0232558	0	0.0310078	0.0193798	0.00775194	0.00775194	0.0193798	0	0.0271318	0.0232558	0.0155039	0.0193798	0.0271318	0.00387597	0.00775194	0.0232558	0	0	0.0193798	0.0387597	0.00775194	0.612403	0.48062	0.666667	0.00775194	0.0465116	0.0193798	0.0232558	0.0155039	0.0542636
ENSMUSG00000003992.15	0.0953313	-8.33848	-0.372031	10.137	0.0110497	0.0303867	0.00828729	0.0359116	0.0138122	0.00552486	0	0.0110497	0.019337	0.0220994	0.00828729	0.0248619	0.00828729	0.00552486	0.0690608	0.00276243	0.00552486	0.00552486	0.0276243	0.0138122	0.0607735	0.038674	0.0138122	0.0469613	0.00276243	0	0.00828729	0	0.00276243	0.0110497	0.00828729	0.00276243	0.0165746	0.0110497	0.0165746	0.0220994	0.552486	0.558011	0.436464	0.0220994	0.00828729	0.00552486	0.019337	0.0690608	0.0276243
ENSMUSG00000004032.10	0.0726236	-8.54844	1.21045	9.76487	0.0177778	0.0488889	0.0666667	0.00888889	0.00444444	0.0177778	0	0.00888889	0.00888889	0.00888889	0	0.00444444	0.00888889	0.04	0.0488889	0.00444444	0.00888889	0.00888889	0.0355556	0.00444444	0.00888889	0.00888889	0	0.0177778	0.00444444	0.0266667	0.00444444	0.00888889	0.00888889	0.0133333	0.0666667	0.00444444	0.0311111	0.0355556	0.0355556	0.0355556	0.484444	0.302222	0.635556	0.0177778	0.00888889	0	0.0266667	0.00444444	0
ENSMUSG00000004035.12	0.00602491	-7.57694	0.469621	9.68825	0.00456621	0.0273973	0.0639269	0.0182648	0.0182648	0.0136986	0.00456621	0.00456621	0.00913242	0.0182648	0.0182648	0.00456621	0.00456621	0.0319635	0.0456621	0.0136986	0.0136986	0.00913242	0.0136986	0.00456621	0.0182648	0.0136986	0	0.0136986	0	0.0273973	0.00456621	0.00913242	0.00456621	0.00913242	0.0776256	0.0228311	0.00913242	0.0456621	0.0593607	0.0273973	0.520548	0.342466	0.712329	0.00913242	0.0182648	0.0136986	0.0136986	0.00456621	0.0228311
ENSMUSG00000004054.9	0.069935	-4.99237	-1.65493	11.3449	0.00822562	0.0152761	0.0199765	0.00587544	0.0117509	0.0176263	0.00822562	0.00587544	0.00587544	0.0211516	0.0117509	0.00822562	0.00235018	0.0199765	0.0164512	0.00705053	0.00587544	0.0105758	0.0364277	0.00470035	0.0282021	0.0434783	0.0105758	0.0305523	0.0188014	0.0188014	0.027027	0.0141011	0.0141011	0.0117509	0.0505288	0.00587544	0.0211516	0.0305523	0.0517039	0.0141011	0.670975	0.548766	0.652174	0.0199765	0.0340776	0.00587544	0.0246769	0.0141011	0.0376028
ENSMUSG00000004056.15	0.0903684	-6.86847	-2.6617	10.4988	0.0186722	0.0165975	0.0456432	0.0103734	0.0186722	0.026971	0.00414938	0.00829876	0.00414938	0.00829876	0.0165975	0.0103734	0.00207469	0.0311203	0.0352697	0.0103734	0	0.0165975	0.0311203	0.00622407	0.0186722	0.0207469	0.00622407	0.00622407	0.0124481	0.0186722	0.0165975	0.00414938	0.00414938	0.0248963	0.0435685	0.00829876	0.0165975	0.0435685	0.0684647	0.0228216	0.564315	0.377593	0.692946	0.0103734	0.0290456	0.00622407	0.00829876	0.0103734	0.0248963
ENSMUSG00000004069.17	-0.0700632	-8.633	0.574098	10.5187	0.0264317	0.0110132	0.0396476	0.0198238	0.0352423	0.0132159	0.00440529	0.0176211	0.0110132	0.0198238	0.0198238	0.00660793	0.00220264	0.030837	0.0154185	0.0198238	0.00660793	0.0132159	0.0462555	0.00660793	0.00881057	0.0220264	0.00220264	0.0220264	0.00440529	0.0110132	0.0154185	0.00440529	0	0.00440529	0.0242291	0.00660793	0.0154185	0.0242291	0.0264317	0.0242291	0.537445	0.471366	0.57489	0.0176211	0.0242291	0.00660793	0.0220264	0.0264317	0.0374449
ENSMUSG00000004071.13	0.386232	-4.39228	-0.357586	9.31741	0.00956938	0.00478469	0.0143541	0.0143541	0.0287081	0.0287081	0.0143541	0	0	0.00478469	0	0.00478469	0.00478469	0.0287081	0.0382775	0.00478469	0.00478469	0.0191388	0.0287081	0.00478469	0.0956938	0.0382775	0	0.0813397	0.00478469	0.00478469	0	0	0.00478469	0.00478469	0.0287081	0.00478469	0.00956938	0.0143541	0.0239234	0.00956938	0.607656	0.559809	0.564593	0.0191388	0.0334928	0	0.00956938	0.0191388	0.0526316
ENSMUSG00000004096.9	0.0745189	-8.0509	0.371651	9.43254	0.0347826	0.0347826	0.0652174	0.00434783	0.0304348	0.00434783	0	0.0217391	0.0478261	0.0130435	0.0217391	0.00434783	0.00869565	0.00434783	0.0130435	0.0173913	0.0130435	0.00434783	0.0347826	0.00869565	0.00869565	0.00869565	0.00434783	0.026087	0.0173913	0.0130435	0	0.00434783	0.00869565	0.0217391	0.0130435	0.0130435	0.0695652	0.0391304	0.0521739	0.0652174	0.565217	0.386957	0.430435	0.0304348	0.0217391	0	0.026087	0.0130435	0.00434783
ENSMUSG00000004099.16	-0.0653194	-9.54897	0.0332712	12.2479	0.0289944	0.0259099	0.0481184	0.0123381	0.0111043	0.0265268	0.00431832	0.0117212	0.0148057	0.0172733	0.0172733	0.0104874	0.00370142	0.0222085	0.0185071	0.00925355	0.00616903	0.0154226	0.032079	0.00863664	0.0197409	0.0228254	0.00555213	0.0166564	0.00616903	0.0135719	0.0148057	0.00370142	0.00493523	0.0154226	0.0370142	0.00678593	0.025293	0.0351635	0.0604565	0.0234423	0.55583	0.423196	0.649599	0.0141888	0.0209747	0.00431832	0.0222085	0.0117212	0.0228254
ENSMUSG00000004105.8	-0.107227	-4.86836	0.0450186	10.5343	0.00607287	0.048583	0.0404858	0.01417	0.0101215	0.0283401	0.00809717	0.00607287	0.0121457	0.01417	0.0121457	0.00607287	0	0.0222672	0.0242915	0.01417	0.01417	0.0222672	0.048583	0.0101215	0.0202429	0.0182186	0.00202429	0.01417	0.00809717	0.0121457	0.01417	0.00809717	0.00202429	0.01417	0.0728745	0.00809717	0.00607287	0.0303644	0.062753	0.0121457	0.572874	0.392713	0.706478	0.0101215	0.0161943	0.00202429	0.0222672	0.0161943	0.0242915
ENSMUSG00000004127.12	0.129424	-3.30125	-0.0192593	9.9571	0.0453172	0.0271903	0.0543807	0.0120846	0.0120846	0.00302115	0.0060423	0.00302115	0.0151057	0.0241692	0.0060423	0.0181269	0.0060423	0.0181269	0.021148	0.0151057	0.0271903	0.0181269	0.0422961	0.0181269	0.0151057	0.00302115	0.00302115	0.0181269	0.0151057	0.0181269	0.0120846	0.00302115	0.00302115	0.0120846	0.0422961	0.0060423	0.0453172	0.0392749	0.0513595	0.0302115	0.574018	0.344411	0.52568	0.021148	0.0181269	0	0.00906344	0.021148	0.0060423
ENSMUSG00000004187.11	0.174903	-3.82369	-2.67257	11.2167	0.00423729	0.0127119	0.00847458	0.00282486	0.0225989	0.0211864	0.00564972	0.0240113	0.0141243	0.0240113	0.0112994	0.0127119	0.00141243	0.0112994	0.0112994	0.00423729	0.0183616	0.0141243	0.0762712	0.00564972	0.0183616	0.0183616	0.00706215	0.029661	0.00847458	0.0141243	0.0211864	0.0112994	0.00988701	0.0324859	0.0635593	0.0183616	0.0282486	0.0183616	0.0466102	0.00847458	0.693503	0.50565	0.628531	0.0254237	0.0254237	0.00706215	0.0183616	0.0282486	0.0169492
ENSMUSG00000004207.14	0.28232	-5.80895	1.0605	10.749	0.018018	0.0288288	0.0504505	0.0162162	0.00720721	0.0198198	0.0036036	0.00900901	0.00540541	0.0216216	0	0	0.0036036	0.0216216	0.0288288	0.0126126	0.00720721	0.00900901	0.0486486	0.0126126	0.00900901	0.0252252	0.00720721	0.0306306	0.0018018	0.00720721	0	0.0018018	0.0036036	0.0216216	0.0486486	0.0126126	0.0108108	0.0306306	0.0630631	0.0162162	0.574775	0.372973	0.702703	0.0144144	0.0378378	0.00720721	0.0162162	0.00720721	0.0162162
ENSMUSG00000004221.16	0.186232	-7.20216	1.33705	10.3641	0.0145278	0.0121065	0.0581114	0.00484262	0.00242131	0.00484262	0	0.00968523	0.00484262	0.0266344	0.0193705	0.0121065	0.00484262	0.00484262	0.0338983	0.0121065	0.0193705	0.0169492	0.108959	0.0169492	0.00726392	0.00726392	0.00242131	0.0266344	0.00726392	0.00726392	0.0266344	0.00484262	0.00726392	0.0169492	0.0532688	0.00726392	0.0266344	0.0242131	0.108959	0.0169492	0.661017	0.317191	0.682809	0.00968523	0.0290557	0.00242131	0.0387409	0.00484262	0.00726392
ENSMUSG00000004233.14	0.0180871	-4.5251	0.609616	10.1662	0.033241	0.0110803	0.0526316	0.00277008	0.0193906	0.0110803	0.00277008	0.0166205	0.00831025	0.0166205	0.00277008	0.0138504	0.00831025	0.0304709	0.0221607	0.0166205	0.00831025	0.0249307	0.0415512	0.00554017	0.0110803	0.0138504	0.00277008	0.0193906	0.0138504	0.0110803	0.00554017	0.00277008	0.00831025	0.0249307	0.0249307	0.0193906	0.0110803	0.0360111	0.0526316	0.0138504	0.570637	0.371191	0.617729	0.0249307	0.0221607	0.0110803	0.0221607	0.0166205	0.0138504
ENSMUSG00000004263.15	-0.157124	-7.32632	-1.75114	11.785	0.0127551	0.0144558	0.0204082	0.0085034	0.0119048	0.0161565	0.00085034	0.0085034	0.00510204	0.0246599	0.00595238	0.0178571	0.00255102	0.00680272	0.0136054	0.00255102	0.00680272	0.0272109	0.037415	0.0221088	0.0578231	0.0544218	0.0178571	0.0612245	0.00765306	0.0178571	0.0136054	0.00510204	0.00595238	0.0102041	0.0348639	0.0085034	0.0161565	0.0187075	0.0382653	0.00765306	0.67517	0.593537	0.595238	0.0136054	0.0433673	0.0102041	0.0255102	0.0110544	0.0263605
ENSMUSG00000004264.17	-0.0389531	-6.21543	0.734183	9.85487	0.0166667	0.0166667	0.0466667	0.02	0.02	0.00666667	0.01	0.00333333	0.01	0.02	0.00333333	0.01	0	0.0533333	0.0166667	0.0166667	0.00333333	0.00333333	0.07	0.00333333	0	0.02	0.00333333	0.01	0.0266667	0.01	0.02	0.01	0.00666667	0.02	0.06	0.01	0.0266667	0.0266667	0.04	0.01	0.613333	0.396667	0.696667	0.00333333	0.0633333	0.0133333	0.0266667	0.01	0.0266667
ENSMUSG00000004267.16	0.333961	-4.63397	-0.141052	10.3826	0.0137931	0.0252874	0.045977	0.0229885	0.00689655	0.0091954	0.0091954	0.0114943	0.0045977	0.0114943	0.00689655	0.0045977	0.0045977	0.0436782	0.0206897	0.0137931	0.00229885	0.00689655	0.0275862	0.00689655	0.0091954	0.016092	0.00229885	0.00689655	0.0091954	0.0114943	0.0091954	0.00689655	0.0045977	0.0206897	0.0413793	0.00689655	0.0275862	0.0413793	0.0482759	0.0275862	0.6	0.393103	0.678161	0.0183908	0.0482759	0.00689655	0.0298851	0.0091954	0.0321839
ENSMUSG00000004268.11	0.215197	-6.31351	0.0287902	9.52356	0.0163265	0.0204082	0.0489796	0.00816327	0.0163265	0.0163265	0.00408163	0.0163265	0.00816327	0.0204082	0.00816327	0.0244898	0	0.0163265	0.0285714	0.0285714	0.00408163	0.0204082	0.0326531	0.00408163	0.0244898	0.0122449	0.00408163	0.0163265	0.0244898	0	0.0163265	0.00408163	0.0122449	0.0204082	0.0285714	0.0163265	0.0285714	0.044898	0.0285714	0	0.57551	0.408163	0.595918	0.00816327	0.0204082	0.00816327	0.0163265	0.0122449	0.0326531
ENSMUSG00000004285.12	-0.238378	-7.88355	-0.598415	8.89178	0.00833333	0.0333333	0.0416667	0.0166667	0	0.025	0.00833333	0.0166667	0.00833333	0	0.0333333	0	0.00833333	0.0666667	0.025	0.0333333	0.00833333	0.025	0.0166667	0.00833333	0.00833333	0.00833333	0.00833333	0.00833333	0	0.025	0.00833333	0	0.025	0.00833333	0.05	0	0.0166667	0.05	0.0583333	0.0333333	0.575	0.341667	0.716667	0.0166667	0.0333333	0.0166667	0.0166667	0.00833333	0.0416667
ENSMUSG00000004319.15	0.078068	-5.76397	-1.00555	11.3886	0.0299885	0.0149942	0.0149942	0.0184544	0.0242215	0.0103806	0.00461361	0.0196078	0.0230681	0.017301	0.00807382	0.017301	0.0103806	0.0276817	0.0242215	0.0357555	0.00461361	0.00922722	0.0126874	0.011534	0.0184544	0.00807382	0.00461361	0.0184544	0.00576701	0.00230681	0.00346021	0.00461361	0.00692042	0.0138408	0.0230681	0.0161476	0.0299885	0.0288351	0.0322953	0.017301	0.492503	0.420992	0.433679	0.0265283	0.0207612	0.00346021	0.0276817	0.0253749	0.0161476
ENSMUSG00000004328.15	-0.240987	-6.83505	1.51239	11.0224	0.0075188	0.0150376	0.0285714	0.00300752	0.0120301	0.0135338	0.00902256	0.0180451	0.0105263	0.0285714	0.0150376	0.0210526	0.00150376	0.0240602	0.0180451	0.00451128	0.0150376	0.0240602	0.0315789	0.0105263	0.0150376	0.0390977	0.0135338	0.0315789	0.00601504	0.0315789	0.0165414	0.00451128	0.0075188	0.0270677	0.0721805	0.00601504	0.0210526	0.0270677	0.037594	0.0195489	0.637594	0.500752	0.691729	0.0120301	0.0406015	0.0120301	0.0195489	0.0135338	0.0225564
ENSMUSG00000004356.8	0.000536656	-8.86609	-0.0189058	13.0357	0.0311828	0.0172043	0.0491039	0.0143369	0.0150538	0.0125448	0.00681004	0.0125448	0.018638	0.0121864	0.0107527	0.011828	0.0121864	0.0222222	0.0218638	0.0193548	0.0136201	0.0157706	0.0311828	0.0136201	0.0129032	0.00860215	0.00430108	0.0136201	0.00645161	0.00358423	0.0078853	0.00215054	0.0103943	0.0258065	0.0437276	0.0229391	0.0405018	0.0197133	0.0408602	0.0232975	0.533333	0.332975	0.530108	0.0222222	0.0207885	0.00394265	0.0225806	0.011828	0.00681004
ENSMUSG00000004360.9	-0.0664695	-5.06419	-3.95909	10.9527	0.046225	0.0231125	0.0338983	0.0385208	0.0261941	0.0169492	0.0046225	0.0169492	0.0292758	0.0231125	0.0200308	0.0231125	0.00924499	0.0107858	0.0200308	0.0107858	0.027735	0.0107858	0.0246533	0.0154083	0.027735	0.0138675	0.0046225	0.01849	0.0046225	0	0.00616333	0.0046225	0.00308166	0.0138675	0.0169492	0.0215716	0.0523883	0.0292758	0.0292758	0.0261941	0.476117	0.422188	0.437596	0.0200308	0.0169492	0.00154083	0.0123267	0.00924499	0.00616333
ENSMUSG00000004364.14	-0.108791	-10.4984	-0.145898	11.1874	0.0416125	0.0117035	0.0364109	0.0377113	0.0325098	0.00650195	0.00390117	0.0143043	0.023407	0.00650195	0.0156047	0.0130039	0.0195059	0.00780234	0.0416125	0.0247074	0.0286086	0.0117035	0.0221066	0.0130039	0.0130039	0.00130039	0.00260078	0.00780234	0.00780234	0.00260078	0.0143043	0.00650195	0.0104031	0.0221066	0.0117035	0.0156047	0.0585176	0.0169051	0.0312094	0.0312094	0.498049	0.325098	0.371912	0.0195059	0.0130039	0	0.0143043	0.0195059	0.00650195
ENSMUSG00000004393.10	0.0707611	-6.34876	0.209625	10.6812	0.0127971	0.0201097	0.0548446	0.00365631	0.0109689	0.0164534	0.00182815	0.00548446	0.00914077	0.00548446	0.0109689	0.00365631	0.00548446	0.0127971	0.0164534	0.0146252	0.0109689	0.0182815	0.0438757	0.0109689	0.0146252	0.0164534	0.00731261	0.0255941	0.0146252	0.0127971	0.0164534	0.00914077	0.00548446	0.0292505	0.0511883	0.0292505	0.023766	0.0255941	0.0457038	0.0219378	0.647166	0.383912	0.61426	0.0127971	0.0274223	0.0127971	0.0365631	0.0127971	0.0274223
ENSMUSG00000004394.12	0.0909073	-4.61778	0.719873	9.41996	0.0131579	0.0219298	0.0394737	0	0.0131579	0.0263158	0.00438596	0.0175439	0.00438596	0.00877193	0.00877193	0.00438596	0.00438596	0.0438596	0.0307018	0.00438596	0.00438596	0.0219298	0.0657895	0.0131579	0	0.0175439	0.0131579	0	0.0131579	0.0131579	0.00438596	0.0263158	0	0.0263158	0.0438596	0.0175439	0.0131579	0.0307018	0.0614035	0.00877193	0.600877	0.372807	0.714912	0.00438596	0.0175439	0.00438596	0.0263158	0.0131579	0.0394737
ENSMUSG00000004446.12	-0.0821005	-6.03568	0.997385	9.20212	0.0204082	0.0561224	0.0102041	0.00510204	0.0204082	0.00510204	0.00510204	0.0102041	0.0255102	0.0255102	0.0102041	0.0102041	0.0153061	0.0204082	0.0408163	0.0102041	0.0255102	0.0255102	0.0357143	0.00510204	0.0102041	0.0102041	0	0.00510204	0	0.0102041	0.00510204	0.00510204	0.0102041	0.0204082	0.0612245	0.00510204	0.0306122	0.0459184	0.0612245	0.0255102	0.581633	0.346939	0.673469	0.0153061	0.0561224	0	0.00510204	0.00510204	0.0306122
ENSMUSG00000004455.16	0.299776	-6.60848	-9.32664	10.128	0.0246914	0.0277778	0.0462963	0.0123457	0.0154321	0.00308642	0.00617284	0.00617284	0.0246914	0.00925926	0.00925926	0.00617284	0.0123457	0.0432099	0.0216049	0.0123457	0.0123457	0.00617284	0.0277778	0.0123457	0.0246914	0.00925926	0.00617284	0.0123457	0.00617284	0	0.0123457	0.00308642	0	0.0339506	0.0246914	0.0246914	0.0216049	0.0308642	0.0432099	0.0401235	0.512346	0.348765	0.546296	0.0277778	0.0185185	0.00308642	0	0.0123457	0.0216049
ENSMUSG00000004460.17	-0.112637	-5.28807	0.284454	10.0741	0.0389972	0.0222841	0.0334262	0.0167131	0.0111421	0.0167131	0	0.0139276	0.0111421	0.00557103	0.0139276	0.00835655	0.0139276	0.0278552	0.0167131	0.0139276	0.0111421	0.0139276	0.0417827	0.0111421	0.00835655	0.0139276	0.00835655	0.0222841	0.0167131	0.00278552	0.0167131	0.00278552	0.00835655	0.00835655	0.0473538	0.00278552	0.0501393	0.0334262	0.0306407	0.0389972	0.598886	0.342618	0.554318	0.00557103	0.0222841	0	0.0111421	0.0278552	0.0250696
ENSMUSG00000004462.7	0.285182	-6.66456	-1.4326	10.7194	0.0144665	0.0108499	0.0361664	0.0162749	0.0253165	0.0198915	0.00542495	0.0162749	0.0126582	0.0235081	0.0162749	0.0162749	0.00904159	0.00904159	0.0180832	0.0180832	0.0108499	0.0271248	0.034358	0.0162749	0.0144665	0.0144665	0.00723327	0.0235081	0.00542495	0.00723327	0.0108499	0.00361664	0.0108499	0.0289331	0.034358	0.0235081	0.0361664	0.0126582	0.0325497	0.00904159	0.529837	0.435805	0.54792	0.0162749	0.0253165	0.00542495	0.0271248	0.0108499	0.00904159
ENSMUSG00000004473.10	-0.0647541	-4.58311	2.25898	9.94837	0.00303951	0.0151976	0.0151976	0.0121581	0.0121581	0.0182371	0	0.0121581	0.00303951	0.0182371	0.00303951	0.0121581	0	0.00607903	0.00911854	0	0.0121581	0.0212766	0.0486322	0.00911854	0.00607903	0.0212766	0.00607903	0.0243161	0.00911854	0.0303951	0.0212766	0.00911854	0.0121581	0.0243161	0.0395137	0.0121581	0.0182371	0.0364742	0.0820669	0.0182371	0.699088	0.471125	0.711246	0.0182371	0.0395137	0.0273556	0.0121581	0.0151976	0.0334347
ENSMUSG00000004500.9	0.187346	-6.79075	-0.532859	10.7895	0.00856164	0.0119863	0.0325342	0.010274	0.0188356	0.0119863	0.010274	0.010274	0.0136986	0.0222603	0.0239726	0.0171233	0.00856164	0.0119863	0.0119863	0.00856164	0.010274	0.0376712	0.0393836	0.0205479	0.0291096	0.0205479	0.00684932	0.0256849	0.00684932	0.0188356	0.010274	0.015411	0.00684932	0.0239726	0.0239726	0.010274	0.0136986	0.0136986	0.0445205	0.00856164	0.599315	0.532534	0.616438	0.0205479	0.0530822	0.00513699	0.00856164	0.015411	0.0291096
ENSMUSG00000004530.12	-0.0343483	-10.6334	0.403177	10.4778	0.0189474	0.0294737	0.0568421	0.0147368	0.0126316	0.0105263	0.0126316	0.00842105	0.0105263	0.0294737	0.00842105	0.0147368	0.00842105	0.04	0.0252632	0.0273684	0.00631579	0.0168421	0.0231579	0.00842105	0.0126316	0.0189474	0.0105263	0.0126316	0.00842105	0.0105263	0.00842105	0.00631579	0.00210526	0.0273684	0.0210526	0.0105263	0.0252632	0.0568421	0.04	0.0105263	0.532632	0.395789	0.696842	0.0105263	0.0378947	0.0147368	0.00631579	0.0126316	0.0189474
ENSMUSG00000004535.12	-0.0589816	-8.27137	-0.109197	11.2562	0.0478528	0.0147239	0.0429448	0.0282209	0.0245399	0.0110429	0.00122699	0.0184049	0.0159509	0.0110429	0.00858896	0.0171779	0.00981595	0.00490798	0.0184049	0.0110429	0.0245399	0.00736196	0.0453988	0.0208589	0.0134969	0.00368098	0.00613497	0.0159509	0.00490798	0.00245399	0.00368098	0.00490798	0.00613497	0.0147239	0.0245399	0.0257669	0.0773006	0.0184049	0.0404908	0.0404908	0.555828	0.322699	0.404908	0.0233129	0.00736196	0.00490798	0.0282209	0.0122699	0.00858896
ENSMUSG00000004558.15	0.254893	-6.29008	0.902547	10.1254	0.00558659	0.027933	0.0307263	0.0111732	0.0195531	0.0223464	0.00558659	0.0223464	0.0027933	0.00837989	0	0.00837989	0.0111732	0.0195531	0.0335196	0.0195531	0.0167598	0.0139665	0.0363128	0.0111732	0.0139665	0.0223464	0.0111732	0.0223464	0.0111732	0.0139665	0.0111732	0	0.00558659	0.0167598	0.0446927	0.0195531	0.0251397	0.0251397	0.0363128	0.0167598	0.569832	0.435754	0.586592	0.0195531	0.0251397	0.00558659	0.00837989	0.027933	0.027933
ENSMUSG00000004561.14	0.0835594	-5.04055	0.154773	10.5971	0.021645	0.0151515	0.0281385	0.00649351	0.00865801	0.00865801	0.004329	0.00649351	0.017316	0.0194805	0.0108225	0.0108225	0.0021645	0.0194805	0.0194805	0.004329	0.00865801	0.0151515	0.034632	0.025974	0.0194805	0.0324675	0.00865801	0.0238095	0.017316	0.0151515	0.00865801	0.0108225	0.004329	0.017316	0.0367965	0.0281385	0.0238095	0.0194805	0.04329	0.012987	0.612554	0.454545	0.573593	0.017316	0.0411255	0.004329	0.0281385	0.00649351	0.00865801
ENSMUSG00000004562.16	-0.136076	-4.27876	-0.0749415	12.2503	0.0131752	0.00724638	0.016469	0.00263505	0.013834	0.0191041	0.00592885	0.00724638	0.00988142	0.0230567	0.0125165	0.0151515	0.00197628	0.00790514	0.0085639	0.00790514	0.00922266	0.0144928	0.0513834	0.00724638	0.0270092	0.0243742	0.00658762	0.0296443	0.0158103	0.0131752	0.0210804	0.00461133	0.0144928	0.0270092	0.055336	0.0184453	0.0375494	0.0184453	0.0632411	0.0158103	0.699605	0.5	0.59552	0.0223979	0.0401845	0.00395257	0.0250329	0.0309618	0.0197628
ENSMUSG00000004565.15	0.0576784	-4.36743	-0.992424	12.0681	0.0105422	0.00903614	0.0271084	0.00677711	0.0150602	0.0203313	0.00527108	0.0180723	0.00753012	0.0240964	0.00527108	0.00828313	0.00301205	0.0218373	0.0218373	0.0173193	0.0143072	0.0143072	0.0301205	0.00677711	0.0180723	0.0210843	0.00527108	0.0165663	0.00903614	0.0173193	0.0240964	0.0150602	0.0120482	0.0263554	0.0466867	0.0120482	0.0158133	0.0316265	0.0459337	0.0195783	0.628012	0.457078	0.628765	0.0158133	0.0331325	0.0060241	0.0165663	0.0158133	0.0240964
ENSMUSG00000004567.16	-0.163669	-3.41907	-0.270197	10.8361	0.00688468	0.020654	0.0275387	0.010327	0.0172117	0.0309811	0.00344234	0.010327	0.00344234	0.0223752	0.00344234	0.0172117	0.00344234	0.0447504	0.0172117	0.0172117	0.00172117	0.0154905	0.0344234	0.00860585	0.010327	0.0172117	0.00344234	0.0120482	0.00516351	0.0154905	0.020654	0.010327	0.00688468	0.0378657	0.0619621	0.00344234	0.00860585	0.0327022	0.0309811	0.0172117	0.540448	0.406196	0.719449	0.00688468	0.0309811	0.00516351	0.00860585	0.00860585	0.0258176
ENSMUSG00000004568.12	-0.0311385	-7.19801	0.38049	11.5826	0.0195695	0.0136986	0.0420744	0.00489237	0.0146771	0.0176125	0.00293542	0.00293542	0.00587084	0.0342466	0.00880626	0.0176125	0.00391389	0.0244618	0.018591	0.00880626	0.0195695	0.00880626	0.0655577	0.00587084	0.0176125	0.0156556	0.00489237	0.0127202	0.0117417	0.0225049	0.0146771	0.00880626	0.00880626	0.018591	0.0596869	0.00978474	0.0176125	0.0332681	0.0802348	0.0146771	0.639922	0.413894	0.677104	0.0156556	0.0401174	0.00391389	0.0195695	0.0146771	0.0205479
ENSMUSG00000004591.16	-0.0451729	-7.96852	-0.246293	11.528	0.0416667	0.0132114	0.0254065	0.0284553	0.0243902	0.00914634	0.00304878	0.0162602	0.0223577	0.0142276	0.0172764	0.0182927	0.0121951	0.00711382	0.023374	0.0213415	0.0142276	0.0101626	0.027439	0.00914634	0.0213415	0.00711382	0.00406504	0.0223577	0.00711382	0.00304878	0.0111789	0.00609756	0.0172764	0.0101626	0.0243902	0.0193089	0.0487805	0.0304878	0.0294715	0.0386179	0.530488	0.384146	0.393293	0.0203252	0.00914634	0.00813008	0.0182927	0.0152439	0.00813008
ENSMUSG00000004610.4	0.0244476	-8.15554	1.28154	9.58684	0.015625	0.0117188	0.0859375	0.00390625	0.0195312	0.0195312	0	0.0117188	0.00390625	0.0078125	0.0078125	0.00390625	0.00390625	0.0273438	0.0195312	0.0234375	0	0.0078125	0.0390625	0	0.00390625	0.0234375	0.0078125	0.0078125	0.00390625	0.015625	0.0195312	0	0.0078125	0.0078125	0.0664062	0.0117188	0.03125	0.046875	0.0546875	0.0117188	0.65625	0.375	0.691406	0.0195312	0.03125	0.0078125	0.0390625	0.015625	0.0195312
ENSMUSG00000004626.14	0.0830188	-6.21228	0.479504	10.8887	0.016835	0.0151515	0.0538721	0.003367	0.020202	0.0185185	0.00505051	0.010101	0.003367	0.016835	0.00841751	0.0117845	0.00673401	0.0353535	0.0252525	0.010101	0.0016835	0.016835	0.0319865	0.010101	0.0185185	0.020202	0.003367	0.00841751	0.00673401	0.013468	0.023569	0	0.00505051	0.0218855	0.0673401	0.0117845	0.020202	0.03367	0.0538721	0.0286195	0.59596	0.393939	0.705387	0.0185185	0.043771	0.0117845	0.0117845	0.003367	0.023569
ENSMUSG00000004631.15	0.287984	-3.93414	-0.555926	10.6636	0.018018	0.0202703	0.027027	0.0247748	0.0225225	0.0202703	0.00900901	0.0202703	0.0157658	0.0112613	0.00675676	0.00675676	0.018018	0.0157658	0.0315315	0.0202703	0.0135135	0.0135135	0.027027	0.00900901	0.0247748	0.018018	0.0112613	0.0247748	0.0135135	0.00225225	0.00675676	0.0045045	0.00675676	0.0157658	0.0225225	0.0157658	0.0292793	0.0292793	0.036036	0.018018	0.52027	0.398649	0.511261	0.018018	0.0112613	0.0045045	0.0112613	0.018018	0.0135135
ENSMUSG00000004642.13	-0.197833	-6.84993	0.939049	9.81698	0.0289855	0.0217391	0.0362319	0	0.0144928	0.0108696	0.00362319	0.0181159	0.0398551	0.0217391	0.0217391	0.0253623	0.00724638	0.00724638	0.0217391	0.0144928	0.0217391	0.0108696	0.0181159	0.0108696	0.00362319	0.0253623	0.00362319	0.0362319	0.0108696	0.0108696	0.0181159	0.00362319	0	0.0144928	0.00724638	0.00362319	0.0543478	0.0362319	0.0434783	0.0434783	0.528986	0.474638	0.492754	0.00724638	0.0144928	0.0144928	0.0181159	0.0181159	0.0108696
ENSMUSG00000004661.15	-0.0201035	-7.56822	-0.0855725	10.9248	0.0242086	0.0204842	0.0297952	0.00558659	0.0130354	0.0204842	0.00372439	0.00931099	0.0167598	0.0260708	0.0204842	0.0111732	0.0018622	0.0316574	0.0223464	0.00558659	0.00931099	0.00558659	0.0633147	0.0018622	0.0260708	0.027933	0.00744879	0.0260708	0.00558659	0.0111732	0.00744879	0.0018622	0.0111732	0.0167598	0.0428305	0.0130354	0.0260708	0.0130354	0.0465549	0.0316574	0.612663	0.489758	0.592179	0.0148976	0.0465549	0.0018622	0.0484171	0.018622	0.027933
ENSMUSG00000004665.10	0.0619209	-7.25692	0.905227	9.84392	0.0130719	0.0457516	0.0555556	0.00653595	0.0130719	0.0294118	0.00980392	0	0.00326797	0.0261438	0.00980392	0.00326797	0.00326797	0.0261438	0.0457516	0.00653595	0.00980392	0.00980392	0.0653595	0.00653595	0.0130719	0.0130719	0.00326797	0.0163399	0.00326797	0.00326797	0.00980392	0	0.00653595	0.0294118	0.0457516	0.00326797	0.0130719	0.0457516	0.0294118	0.00653595	0.552288	0.421569	0.75817	0.00980392	0.0392157	0.00326797	0.0163399	0.0130719	0.0555556
ENSMUSG00000004667.18	0.172347	-8.74773	1.03985	9.30834	0	0.00947867	0.0616114	0.00473934	0.028436	0.0189573	0.0189573	0.00473934	0.00473934	0.00947867	0.00473934	0.00473934	0	0.056872	0.0331754	0.00473934	0	0.014218	0.0805687	0.00473934	0.014218	0.028436	0.00473934	0.00473934	0.00947867	0.028436	0.0189573	0.00947867	0.014218	0.00947867	0.056872	0.00947867	0.028436	0.0473934	0.07109	0.00947867	0.635071	0.322275	0.791469	0.00473934	0.0189573	0.00947867	0.00947867	0.00473934	0.0189573
ENSMUSG00000004677.17	0.0499201	-6.43463	-1.04629	12.643	0.0112729	0.0187882	0.0601221	0.0108032	0.0164396	0.0211367	0.00234852	0.00892438	0.00516674	0.0286519	0.0173791	0.0150305	0.00328793	0.0314702	0.0173791	0.00845467	0.00798497	0.0192579	0.0483795	0.00939408	0.0140911	0.0216064	0.00469704	0.0178488	0.0108032	0.0164396	0.00986379	0.00610615	0.00751527	0.0183185	0.0638798	0.00892438	0.0197276	0.0300611	0.0629403	0.0131517	0.591357	0.401597	0.696101	0.0150305	0.033349	0.00234852	0.0211367	0.00939408	0.0225458
ENSMUSG00000004748.5	-0.0753778	-6.60068	0.860837	8.97154	0.011976	0.011976	0.0239521	0.00598802	0.00598802	0.0479042	0.00598802	0.011976	0.00598802	0.0299401	0.00598802	0	0.011976	0.0299401	0.0179641	0	0	0.011976	0.0239521	0	0.011976	0.0299401	0.011976	0.011976	0	0.0359281	0.011976	0.00598802	0	0.0179641	0.0658683	0.00598802	0.00598802	0.0419162	0.0359281	0.00598802	0.592814	0.491018	0.748503	0.0179641	0.0479042	0	0.0299401	0.011976	0.0299401
ENSMUSG00000004768.14	0.0526483	-5.02331	0.593129	9.56033	0.0462185	0.0294118	0.0378151	0.0210084	0.012605	0.0252101	0.00840336	0.00420168	0.0210084	0.0168067	0.0210084	0.0252101	0.00840336	0.0252101	0.0210084	0.0210084	0.0252101	0.012605	0.0252101	0	0.00840336	0.00420168	0	0.00840336	0.00840336	0.00420168	0.00420168	0	0.012605	0.00840336	0.0210084	0.012605	0.0420168	0.0210084	0.0378151	0.0420168	0.5	0.352941	0.516807	0.0168067	0.0168067	0.0168067	0.00840336	0.0168067	0.0168067
ENSMUSG00000004771.12	-0.00940913	-9.51446	1.46769	9.45327	0.0138249	0.0230415	0.0414747	0.0368664	0.0414747	0.0138249	0.00460829	0.00921659	0.0184332	0.0138249	0.00921659	0.0184332	0.0184332	0.0138249	0.0184332	0.0368664	0.00460829	0	0.0322581	0.0184332	0.00921659	0.00460829	0.00460829	0.00921659	0.0138249	0.00921659	0.00460829	0.0138249	0.00921659	0.0184332	0.0184332	0.00921659	0.0276498	0.0322581	0.0414747	0.0322581	0.516129	0.382488	0.396313	0.0368664	0.00460829	0	0.0322581	0.0184332	0.00921659
ENSMUSG00000004788.11	-0.0739832	-7.19306	0.902115	10.0458	0.0113636	0.0255682	0.03125	0.00852273	0.0170455	0.0170455	0.0113636	0.0113636	0.0113636	0.0170455	0.0170455	0.00568182	0	0.0397727	0.0340909	0.0284091	0	0.0369318	0.0198864	0.00852273	0.00568182	0.0142045	0.00284091	0.0198864	0.00284091	0.0142045	0.0142045	0	0	0.0198864	0.0511364	0.0142045	0.0284091	0.0227273	0.0653409	0.0170455	0.579545	0.400568	0.707386	0.0142045	0.0369318	0.0198864	0.0170455	0.0142045	0.0284091
ENSMUSG00000004789.10	0.0424965	-5.20864	0.424139	10.4157	0.0285714	0.021978	0.0285714	0.0153846	0.010989	0.0175824	0.00659341	0.0197802	0.010989	0.00879121	0.0175824	0.00659341	0.00659341	0.0197802	0.0307692	0.021978	0.00879121	0.00879121	0.0197802	0.0043956	0.021978	0.0197802	0.00659341	0.0373626	0.0043956	0.00879121	0.0197802	0.00659341	0.00659341	0.0153846	0.0241758	0.010989	0.032967	0.0153846	0.0285714	0.0307692	0.608791	0.463736	0.503297	0.0395604	0.0307692	0.010989	0.0373626	0.0241758	0.0153846
ENSMUSG00000004798.14	0.0412067	-8.5412	-2.49567	11.605	0.0260116	0.0154143	0.0231214	0.0192678	0.0192678	0.0125241	0.00481696	0.0192678	0.0163776	0.0240848	0.0105973	0.0202312	0.00578035	0.017341	0.0260116	0.0144509	0.0134875	0.0144509	0.0404624	0.0154143	0.0317919	0.00963391	0.00192678	0.0346821	0.00867052	0.00578035	0.00770713	0.00385356	0.00770713	0.0154143	0.0240848	0.0115607	0.0260116	0.0183044	0.0211946	0.0192678	0.532755	0.473025	0.465318	0.0260116	0.0154143	0.00481696	0.0231214	0.0211946	0.0134875
ENSMUSG00000004815.12	0.0466866	-6.52218	-0.401915	11.4543	0.00534759	0.0149733	0.0331551	0.00855615	0.0203209	0.0181818	0.00427807	0.00748663	0.00534759	0.0203209	0.0117647	0.0117647	0.00213904	0.0192513	0.0160428	0.0128342	0.00748663	0.0235294	0.0331551	0.00534759	0.0149733	0.0171123	0.00641711	0.0256684	0.00962567	0.0160428	0.0171123	0.0106952	0.00748663	0.0192513	0.0513369	0.0106952	0.00855615	0.0235294	0.0524064	0.0235294	0.633155	0.465241	0.645989	0.0192513	0.0235294	0.00534759	0.0245989	0.00748663	0.0342246
ENSMUSG00000004846.10	0.122628	-4.41125	-0.691269	11.196	0.0121294	0.0229111	0.0229111	0.0148248	0.0134771	0.0148248	0.00404313	0.0148248	0.00269542	0.0188679	0.0107817	0.00404313	0.00269542	0.0202156	0.0202156	0.00673854	0.00539084	0.0202156	0.041779	0.0121294	0.0148248	0.0283019	0.0107817	0.0148248	0.00673854	0.0148248	0.0269542	0.00539084	0.00404313	0.0269542	0.0633423	0.0107817	0.0161725	0.0363881	0.0471698	0.0256065	0.626685	0.396226	0.691375	0.0121294	0.0202156	0.00269542	0.0161725	0.0161725	0.0269542
ENSMUSG00000004849.14	0.168444	-7.05689	1.01408	9.40088	0.0314465	0.0125786	0.0566038	0	0.00628931	0.0125786	0	0	0.0125786	0.0188679	0.0125786	0.0188679	0	0.0377358	0.0503145	0.00628931	0.0188679	0.00628931	0.0251572	0	0	0.00628931	0.00628931	0	0.0188679	0.00628931	0.0125786	0	0.0125786	0.0314465	0.081761	0.00628931	0.00628931	0.0503145	0.0943396	0.0125786	0.54717	0.27673	0.754717	0.00628931	0.0314465	0	0.0125786	0.00628931	0.0188679
ENSMUSG00000004865.16	0.122275	-6.77913	0.17168	11.117	0.0416025	0.0169492	0.0493066	0.0308166	0.0246533	0.0138675	0.0046225	0.00770416	0.00616333	0.00924499	0.00616333	0.00770416	0.0046225	0.0246533	0.01849	0.0215716	0.0138675	0.0138675	0.03698	0.0169492	0.0169492	0.0123267	0.00308166	0.0261941	0.0107858	0.00616333	0.0107858	0.00154083	0.0169492	0.0138675	0.027735	0.0123267	0.027735	0.0354391	0.0693374	0.0231125	0.562404	0.371341	0.533128	0.01849	0.01849	0.00308166	0.0169492	0.0246533	0.0123267
ENSMUSG00000004880.11	0.14231	-5.50364	0.598447	10.8781	0.0223285	0.015949	0.0334928	0.00956938	0.00637959	0.0143541	0.00318979	0.00956938	0.0191388	0.0175439	0.015949	0.0111643	0.00478469	0.015949	0.0191388	0.0207337	0.00797448	0.0143541	0.0223285	0.0111643	0.015949	0.0175439	0.015949	0.0127592	0.0143541	0.0127592	0.00318979	0.00637959	0.0015949	0.0287081	0.0526316	0.0175439	0.0255183	0.0191388	0.0366826	0.0111643	0.545455	0.409888	0.602871	0.0191388	0.0207337	0.00318979	0.0207337	0.0223285	0.0207337
ENSMUSG00000004885.5	-0.156	-7.85747	1.49949	8.70736	0.0359712	0.0431655	0.0503597	0.0143885	0.0143885	0.0503597	0.00719424	0.0143885	0.00719424	0.00719424	0.0215827	0.0143885	0	0.0503597	0.0503597	0.00719424	0	0	0.0215827	0	0.00719424	0.0143885	0	0.00719424	0.028777	0	0	0	0.00719424	0	0.0359712	0.00719424	0.028777	0.0143885	0.0863309	0.0215827	0.467626	0.388489	0.676259	0.0215827	0.00719424	0	0.0215827	0.0143885	0.0143885
ENSMUSG00000004891.16	0.0108107	-6.97548	0.0514659	12.4502	0.013941	0.0107239	0.0257373	0.0123324	0.0123324	0.0107239	0.00268097	0.0128686	0.0160858	0.0123324	0.0171582	0.013941	0.00589812	0.0075067	0.00911528	0.00428954	0.0176944	0.0080429	0.058445	0.00857909	0.0268097	0.0150134	0.00375335	0.0214477	0.00268097	0.00857909	0.0075067	0.00160858	0.0160858	0.013941	0.0487936	0.0144772	0.0766756	0.0257373	0.110456	0.0241287	0.703485	0.399464	0.557105	0.0144772	0.0235925	0.0075067	0.0209115	0.0193029	0.0155496
ENSMUSG00000004895.9	-0.0551187	-8.08585	-0.0433359	10.5285	0.0223577	0.0142276	0.046748	0.00609756	0.0121951	0.0223577	0	0.0142276	0.00813008	0.0101626	0.00813008	0.0162602	0.00406504	0.0101626	0.0142276	0.00609756	0.00813008	0.00203252	0.0406504	0.00406504	0.0264228	0.046748	0.0386179	0.0447154	0.00203252	0.00203252	0.0101626	0	0.00203252	0.0142276	0.046748	0.00813008	0.0304878	0.0203252	0.050813	0.0345528	0.654472	0.5	0.585366	0.0121951	0.0325203	0.0121951	0.0447154	0.0203252	0.0304878
ENSMUSG00000004896.16	-0.0988834	-0.602694	-0.397837	10.4808	0.0105042	0.00630252	0.0294118	0.00630252	0.0189076	0.0147059	0.00420168	0.00840336	0.0147059	0.0189076	0.0210084	0.0105042	0.00210084	0.0147059	0.0189076	0.00420168	0.0210084	0.0231092	0.0315126	0.0210084	0.0168067	0.0231092	0.00210084	0.0252101	0.00630252	0.00630252	0.0168067	0.00840336	0.012605	0.0357143	0.0882353	0.0189076	0.0231092	0.0231092	0.0483193	0.0105042	0.663866	0.422269	0.64916	0.0105042	0.0378151	0.00210084	0.0231092	0.00630252	0.0336134
ENSMUSG00000004897.16	-0.0370411	-9.06147	-0.337699	9.57554	0.0336134	0.0294118	0.0798319	0	0.00840336	0.00840336	0.00840336	0	0.00840336	0.0210084	0.012605	0.00840336	0.00420168	0.00840336	0.012605	0.00420168	0.00420168	0.00420168	0.0210084	0.0168067	0.012605	0.0294118	0.00420168	0.0294118	0.00420168	0	0.00840336	0.00420168	0	0.00420168	0.0294118	0	0.0462185	0.0336134	0.134454	0.0210084	0.621849	0.403361	0.663866	0.0252101	0.0336134	0.00840336	0.0168067	0.0210084	0.0336134
ENSMUSG00000004902.7	0.347232	-2.31197	-1.39425	9.91289	0.0124611	0.0155763	0.0342679	0.00623053	0.0155763	0.0342679	0.00623053	0.0218069	0.00311526	0.0155763	0.0155763	0	0.00934579	0.0280374	0.0342679	0.0218069	0.00623053	0.00623053	0.0436137	0.00311526	0.00934579	0.0186916	0	0.00623053	0.00934579	0.0124611	0.0124611	0.00623053	0.00311526	0.046729	0.0498442	0.00623053	0.00311526	0.0186916	0.0280374	0.0155763	0.573209	0.476636	0.685358	0.0373832	0.0498442	0.00311526	0.0186916	0.0218069	0.0373832
ENSMUSG00000004929.12	-0.214908	-6.64222	0.8823	11.0119	0.00436047	0.0218023	0.056686	0.00436047	0.0203488	0.0218023	0.00581395	0.00290698	0.00436047	0.0218023	0.0101744	0.00290698	0	0.0203488	0.0276163	0.00436047	0.00872093	0.0218023	0.0479651	0.00581395	0.0101744	0.0159884	0.0101744	0.0101744	0.00436047	0.0188953	0.0145349	0.00436047	0.00872093	0.0232558	0.0726744	0.00436047	0.00726744	0.0421512	0.0784884	0.0145349	0.626453	0.37936	0.786337	0.0232558	0.0392442	0.0101744	0.0145349	0.00290698	0.0247093
ENSMUSG00000004931.11	-0.021784	-4.34001	-1.03014	10.9054	0.00524476	0.0157343	0.00874126	0.00174825	0.0122378	0.0297203	0.00699301	0.00699301	0.00174825	0.027972	0.0122378	0.00699301	0.0034965	0.0314685	0.0227273	0.0104895	0.00874126	0.0174825	0.0559441	0.00874126	0.0244755	0.0402098	0.0122378	0.0174825	0.00524476	0.0227273	0.0122378	0.00524476	0.0104895	0.0122378	0.0611888	0.00699301	0.0157343	0.0314685	0.0559441	0.0157343	0.690559	0.498252	0.722028	0.0157343	0.0454545	0.0122378	0.020979	0.0174825	0.0297203
ENSMUSG00000004934.14	-0.0676175	-5.55663	1.05001	10.5999	0.00787402	0.0177165	0.0570866	0.00787402	0.00393701	0.0275591	0.00393701	0.00984252	0	0.0295276	0.011811	0.011811	0.00393701	0.023622	0.0216535	0.00590551	0.00590551	0.00984252	0.0295276	0.0019685	0.023622	0.0413386	0.00984252	0.0137795	0.00590551	0.019685	0.00787402	0.00590551	0.00984252	0.0137795	0.0748031	0.00787402	0.0137795	0.0374016	0.0570866	0.015748	0.606299	0.442913	0.748031	0.023622	0.019685	0.011811	0.00984252	0.00787402	0.0374016
ENSMUSG00000004936.8	0.138798	-8.22181	1.09717	10.2082	0.0203046	0.0279188	0.0507614	0.00507614	0.00507614	0.0152284	0.00761421	0.00253807	0.0203046	0.0279188	0.00761421	0.00507614	0.00507614	0.035533	0.0304569	0.0253807	0.00507614	0.0203046	0.035533	0.00507614	0.0152284	0.0228426	0.00761421	0.0279188	0.00253807	0	0.0126904	0.00253807	0.00761421	0.0177665	0.0507614	0.00761421	0.0101523	0.0228426	0.0659898	0.0279188	0.56599	0.388325	0.667513	0.0177665	0.0253807	0.00253807	0.0152284	0.0203046	0.0203046
ENSMUSG00000004937.6	0.188661	-8.60597	0.979043	9.89026	0.0031746	0.0412698	0.0380952	0.00634921	0.0126984	0.00634921	0.0126984	0.0031746	0.0031746	0.0444444	0.00634921	0.0126984	0.0031746	0.0285714	0.0285714	0.00952381	0.00634921	0.00952381	0.0730159	0.0126984	0.0222222	0.0126984	0.00634921	0.0190476	0	0.015873	0.015873	0	0.00952381	0.0285714	0.0444444	0.00634921	0.00952381	0.0444444	0.0730159	0	0.625397	0.419048	0.752381	0.0222222	0.0507937	0.0126984	0.0253968	0.0031746	0.0444444
ENSMUSG00000004945.15	0.267859	-8.05887	-0.516905	9.11114	0.035461	0.0070922	0.0425532	0.0070922	0.0141844	0.0070922	0.0070922	0.0070922	0	0.0212766	0	0.0141844	0.0070922	0.0070922	0.035461	0.0141844	0.0070922	0.0070922	0	0.0070922	0.0283688	0.0141844	0.0070922	0.0141844	0.0141844	0	0.0070922	0	0.0070922	0	0.0283688	0.0212766	0.0212766	0.0141844	0.0567376	0.0070922	0.539007	0.51773	0.489362	0.0212766	0.0567376	0.0070922	0.0283688	0.035461	0.0141844
ENSMUSG00000004947.15	-0.085329	-6.06403	-0.142504	10.9114	0.0112903	0.0225806	0.0241935	0.00483871	0.00322581	0.033871	0.00322581	0.0225806	0.00645161	0.0322581	0.0129032	0.0129032	0.0016129	0.0225806	0.0241935	0.00967742	0.0145161	0.0241935	0.0435484	0.00967742	0.0225806	0.033871	0.00967742	0.0258065	0.00322581	0.0145161	0.0112903	0.00322581	0.0016129	0.0193548	0.0435484	0.00806452	0.0129032	0.0241935	0.0258065	0.00483871	0.587097	0.512903	0.7	0.0145161	0.0451613	0.00322581	0.0145161	0.016129	0.033871
ENSMUSG00000004961.7	-0.707053	-3.29645	0.154136	10.5108	0.0258398	0.0180879	0.0439276	0.00516796	0.00516796	0.0206718	0.00258398	0.00516796	0.0129199	0.00775194	0.0103359	0.0129199	0.00775194	0.0155039	0.0180879	0.00775194	0.0103359	0.0129199	0.0490956	0.00775194	0.0206718	0.0284238	0.00775194	0.0180879	0.00516796	0.0129199	0.0310078	0.00258398	0.00775194	0.0180879	0.0645995	0.00258398	0.0129199	0.0335917	0.0361757	0.0180879	0.643411	0.413437	0.671835	0.0103359	0.0310078	0.0103359	0.0180879	0.0180879	0.0284238
ENSMUSG00000004980.16	-0.185719	-5.78607	0.646694	10.0539	0.0204678	0.0292398	0.0263158	0.0233918	0.00584795	0.00877193	0	0.0146199	0.0350877	0.0175439	0.0204678	0.0263158	0.00584795	0	0.0204678	0.0204678	0.0116959	0.0116959	0.0175439	0.00877193	0.0175439	0.00292398	0	0.0204678	0.00292398	0	0.00292398	0.00877193	0	0.00584795	0.00292398	0.00292398	0.0350877	0.0116959	0.0233918	0.0380117	0.552632	0.505848	0.321637	0.0146199	0.00877193	0	0.00877193	0.137427	0.0350877
ENSMUSG00000004994.12	0.327661	-4.81849	-0.152215	10.196	0.015544	0.0362694	0.0621762	0.0103627	0.0207254	0.015544	0.00777202	0.00259067	0.0103627	0.0388601	0.0233161	0.0129534	0.00259067	0.0284974	0.0259067	0	0.00777202	0.0207254	0.0362694	0.00777202	0.0233161	0.0259067	0	0.00777202	0.0129534	0.0181347	0.0129534	0.00259067	0.0129534	0.0129534	0.0362694	0.0103627	0.0362694	0.0466321	0.0569948	0.0103627	0.551813	0.430052	0.668394	0.0207254	0.0310881	0.00259067	0.0181347	0.00518135	0.0233161
ENSMUSG00000004996.9	-0.0980882	-1.42733	1.35332	10.2668	0.00810811	0.0162162	0.0108108	0.00810811	0.0135135	0.027027	0.00540541	0.0189189	0.0027027	0.0135135	0.00540541	0.0108108	0.00540541	0.0351351	0.0189189	0.00810811	0.0027027	0.0189189	0.0378378	0.0108108	0.0027027	0.027027	0.0027027	0.00810811	0.0108108	0.027027	0.0216216	0.0027027	0.0108108	0.027027	0.0540541	0	0.0216216	0.027027	0.0567568	0.0108108	0.691892	0.472973	0.694595	0.0135135	0.0837838	0.0162162	0.027027	0.0297297	0.0243243
ENSMUSG00000005043.13	0.392771	-5.02005	0.202799	10.5603	0.00397614	0.0298211	0.0198807	0.00596421	0.0238569	0.0258449	0.00795229	0.00795229	0.00198807	0.0318091	0.00397614	0.00397614	0.00198807	0.0298211	0.0198807	0.00994036	0.00994036	0.0318091	0.0457256	0.00795229	0.0139165	0.027833	0.0218688	0.0119284	0.0119284	0.0159046	0.0119284	0.00596421	0.00596421	0.0298211	0.0536779	0.0119284	0.00795229	0.0457256	0.0318091	0.0139165	0.602386	0.423459	0.727634	0.00795229	0.027833	0.00596421	0.0139165	0.0159046	0.0238569
ENSMUSG00000005054.7	0.313609	-8.20441	-0.837072	8.21917	0.040404	0.030303	0.0505051	0.010101	0.010101	0.030303	0.020202	0	0.010101	0	0.020202	0	0.020202	0.010101	0.030303	0	0.010101	0.020202	0.0606061	0.010101	0.020202	0.020202	0	0.010101	0	0	0	0	0	0.030303	0.010101	0.010101	0.040404	0.010101	0.030303	0.040404	0.515152	0.353535	0.636364	0	0.0505051	0.010101	0.010101	0.010101	0.020202
ENSMUSG00000005057.13	-0.514472	-5.39174	0.598067	10.9425	0.00321543	0.0176849	0.022508	0.00643087	0.0160772	0.0241158	0.0128617	0.0144695	0.00321543	0.0192926	0.00321543	0.00803859	0.00160772	0.0128617	0.0128617	0.00160772	0.00482315	0.0273312	0.022508	0.00643087	0.0176849	0.0337621	0.0096463	0.0176849	0.00803859	0.0257235	0.0144695	0.0160772	0.00321543	0.0128617	0.0546624	0.00643087	0.0144695	0.0337621	0.0530547	0.0160772	0.659164	0.543408	0.692926	0.0176849	0.0482315	0.0209003	0.0369775	0.0209003	0.0241158
ENSMUSG00000005069.12	0.0169758	-6.86411	0.896484	10.9076	0.00625	0.01875	0.025	0.0140625	0.0109375	0.01875	0.003125	0.003125	0.003125	0.009375	0.00625	0.0078125	0.0046875	0.009375	0.0203125	0.00625	0.0046875	0.009375	0.0578125	0.00625	0.0046875	0.0125	0.0046875	0.025	0.009375	0.0109375	0.0171875	0.0046875	0.00625	0.0125	0.05625	0.0125	0.0328125	0.0375	0.06875	0.0296875	0.659375	0.426563	0.625	0.0265625	0.04375	0.0078125	0.0453125	0.0203125	0.0203125
ENSMUSG00000005078.16	0.0861119	-3.92644	0.18679	9.88264	0.0160256	0.00641026	0.0224359	0.00961538	0.00641026	0.0320513	0.00641026	0.00641026	0.00961538	0.00641026	0.00961538	0.0160256	0.0128205	0.0320513	0.0288462	0.0128205	0.00320513	0.0192308	0.0160256	0.00641026	0.025641	0.00641026	0.00641026	0.0128205	0	0.00641026	0.00641026	0.00320513	0.00961538	0.0352564	0.0448718	0.0352564	0.0320513	0.0128205	0.00641026	0.0160256	0.50641	0.387821	0.576923	0.0192308	0.0128205	0.00961538	0.0288462	0.0160256	0.0192308
ENSMUSG00000005102.13	-0.0110393	-7.35189	-0.870145	12.3794	0.0248636	0.0187993	0.0375985	0.0103093	0.0175864	0.0139478	0.004245	0.0109157	0.0133414	0.0266828	0.012735	0.0115221	0.00970285	0.0278957	0.0151607	0.0175864	0.0151607	0.0157671	0.0412371	0.0157671	0.0151607	0.0133414	0.00485143	0.0151607	0.00667071	0.0103093	0.00909642	0.00485143	0.00909642	0.0151607	0.046695	0.0109157	0.0369921	0.0363857	0.0436628	0.0224378	0.56883	0.369315	0.590661	0.0139478	0.0181928	0.004245	0.0224378	0.012735	0.021225
ENSMUSG00000005103.12	-0.0296063	-8.03399	0.575554	10.8313	0.014827	0.0214168	0.0543657	0.0197694	0.0263591	0.0164745	0.00823723	0.00658979	0.00494234	0.0263591	0.00988468	0.014827	0.00164745	0.0345964	0.0115321	0.0197694	0.00658979	0.0214168	0.0214168	0.0181219	0.00823723	0.0115321	0.00164745	0.014827	0.00329489	0.00164745	0.00658979	0.00164745	0.0131796	0.014827	0.0247117	0.00494234	0.0131796	0.0345964	0.0280066	0.0395387	0.538715	0.403624	0.604613	0.00494234	0.0313015	0.00164745	0.0230643	0.0329489	0.0313015
ENSMUSG00000005142.10	0.1725	-3.83363	-0.422748	11.5713	0.0147929	0.0325444	0.025641	0.0177515	0.0157791	0.0246548	0.00788955	0.00986193	0.00394477	0.0187377	0.0108481	0.0157791	0.00197239	0.0118343	0.0246548	0.0108481	0.0118343	0.0197239	0.0404339	0.00887574	0.0108481	0.0207101	0.00394477	0.0246548	0.00788955	0.0177515	0.00887574	0.00887574	0.00591716	0.0207101	0.0532544	0.0108481	0.0167653	0.025641	0.0276134	0.0246548	0.571006	0.416174	0.646943	0.0118343	0.0266272	0.00887574	0.0147929	0.0118343	0.0216963
ENSMUSG00000005150.16	0.0870487	-4.59795	0.614176	9.98299	0.0158228	0.0158228	0.028481	0.00949367	0.0126582	0.0189873	0.0158228	0.0126582	0.00316456	0.0253165	0.00632911	0.0126582	0.00632911	0.0158228	0.0126582	0	0.00316456	0.00632911	0.0316456	0.0158228	0.00316456	0.00949367	0.0158228	0.00949367	0.0126582	0.0126582	0.0221519	0.00632911	0.0189873	0.00316456	0.0664557	0.00316456	0.0189873	0.0443038	0.0379747	0.028481	0.613924	0.46519	0.648734	0.0189873	0.0126582	0.00632911	0.0189873	0.0126582	0.0506329
ENSMUSG00000005161.15	0.0512822	-7.40772	0.354295	9.224	0.0150754	0.0100503	0.0502513	0.0301508	0.0150754	0.0150754	0.0100503	0.0100503	0.00502513	0.0150754	0.00502513	0.00502513	0	0.0502513	0.00502513	0.00502513	0.00502513	0.0100503	0.0251256	0.0100503	0.0100503	0.0201005	0	0.0201005	0.00502513	0.0150754	0.00502513	0	0.0150754	0.0150754	0.0251256	0.0150754	0.0150754	0.0603015	0.0351759	0.0201005	0.572864	0.386935	0.668342	0	0.0251256	0.0150754	0.0351759	0.0201005	0.040201
ENSMUSG00000005198.15	-0.105738	-8.57611	-0.800399	12.5299	0.0167428	0.0208016	0.0365297	0.0202943	0.0192796	0.028412	0.00507357	0.0223237	0.00304414	0.0268899	0.00304414	0.0121766	0.00405885	0.0289193	0.028412	0.0167428	0.00608828	0.00811771	0.0248605	0.0131913	0.0314561	0.0339929	0.00761035	0.0273973	0.0101471	0.0116692	0.0157281	0.00608828	0.0035515	0.0126839	0.0273973	0.0121766	0.0192796	0.0208016	0.0385591	0.0258752	0.525114	0.472349	0.569762	0.0131913	0.0157281	0.00101471	0.0177575	0.0147133	0.0223237
ENSMUSG00000005204.12	-0.0744583	-5.3414	-0.839156	10.7381	0.0210896	0.0105448	0.0281195	0.0175747	0.00702988	0.0246046	0.00175747	0.0158172	0.00702988	0.0175747	0.0158172	0.00878735	0.00351494	0.0175747	0.0246046	0.00702988	0.00351494	0.0140598	0.0456942	0.0140598	0.0193322	0.0404218	0.00175747	0.0228471	0.0158172	0.0140598	0.0210896	0.0123023	0.0175747	0.029877	0.029877	0.0105448	0.029877	0.0281195	0.0351494	0.0246046	0.602812	0.463972	0.581722	0.0140598	0.0175747	0.00175747	0.0123023	0.0105448	0.0175747
ENSMUSG00000005225.15	0.0930298	-8.95328	-1.49851	10.6083	0.0288462	0.0230769	0.0423077	0.0192308	0.0230769	0.0211538	0.00384615	0.0153846	0.00576923	0.0115385	0.0115385	0.0211538	0.0153846	0.0153846	0.025	0.0153846	0.00961538	0.00576923	0.0288462	0.0134615	0.0115385	0.0134615	0.00192308	0.00961538	0.00384615	0.00192308	0.00384615	0	0.0153846	0.0153846	0.0365385	0.0153846	0.0615385	0.0307692	0.0365385	0.025	0.532692	0.367308	0.532692	0.0230769	0.0192308	0.00961538	0.0153846	0.0173077	0.0134615
ENSMUSG00000005233.16	0.116063	-6.79893	0.433479	9.59991	0.0484581	0.0176211	0.0748899	0.0528634	0	0.00881057	0	0.0176211	0.0264317	0.0132159	0.0176211	0.0132159	0.0132159	0.00881057	0.0352423	0.0352423	0.0176211	0.00440529	0.0264317	0.0132159	0.00440529	0	0	0.0132159	0	0	0.00440529	0	0.00881057	0.0220264	0.0220264	0.0176211	0.0748899	0.0220264	0.0572687	0.0220264	0.453744	0.268722	0.449339	0.00881057	0.00881057	0.00881057	0.0396476	0.0132159	0.00440529
ENSMUSG00000005237.14	1.46106	-2.90469	-2.07158	13.7351	0.013892	0.0286803	0.0468295	0.0156845	0.0118754	0.0224065	0.00829039	0.0114273	0.00560161	0.0136679	0.00627381	0.00492942	0.00604974	0.0376428	0.031145	0.017477	0.00649787	0.0145642	0.0414519	0.00582568	0.0114273	0.0183733	0.0038091	0.00985884	0.0125476	0.0134439	0.0141161	0.00470536	0.006946	0.0248712	0.0553439	0.0112032	0.0194936	0.0356263	0.0566883	0.0170289	0.555232	0.353574	0.697289	0.00985884	0.0315931	0.00537755	0.0132198	0.00985884	0.0203899
ENSMUSG00000005262.13	-0.0500578	-5.76504	0.642028	9.94251	0.0292208	0.0227273	0.0422078	0.0324675	0.00324675	0.0162338	0.00649351	0.00649351	0.0227273	0.00649351	0.00324675	0.00974026	0.00649351	0.0227273	0.0324675	0.0292208	0.00649351	0.012987	0.025974	0.00324675	0.0194805	0.0227273	0.00324675	0.0227273	0	0.00649351	0.012987	0.00974026	0.00324675	0.0162338	0.0292208	0.00324675	0.038961	0.0227273	0.038961	0.0324675	0.522727	0.373377	0.542208	0.00649351	0.012987	0.00649351	0.0227273	0.0357143	0.0162338
ENSMUSG00000005267.13	0.157816	-2.67379	-0.732554	11.3592	0.0440587	0.0186916	0.0360481	0.0173565	0.0106809	0.0253672	0.00267023	0.0307076	0.0186916	0.0200267	0.00667557	0.0186916	0.0106809	0.0146862	0.00801068	0.0133511	0.0160214	0.0373832	0.0520694	0.024032	0.012016	0.0146862	0.0106809	0.0186916	0.00934579	0.00267023	0.00534045	0.00400534	0.00400534	0.0213618	0.0213618	0.0106809	0.0440587	0.024032	0.034713	0.0146862	0.53004	0.40721	0.535381	0.00934579	0.0200267	0.00400534	0.012016	0.0213618	0.00667557
ENSMUSG00000005299.6	-0.0498295	-6.4505	0.127454	11.1176	0.0189445	0.0108254	0.0690122	0.00947226	0.014885	0.0270636	0.00947226	0.00947226	0.00541272	0.014885	0.0189445	0.00947226	0.00811908	0.0338295	0.014885	0.0108254	0.00405954	0.0108254	0.0460081	0.00405954	0.0121786	0.014885	0.00405954	0.0202977	0.00405954	0.00947226	0.0135318	0.00811908	0.00541272	0.0324763	0.0690122	0.00811908	0.0365359	0.0270636	0.0703654	0.0216509	0.598106	0.377537	0.687415	0.0175913	0.0324763	0.00947226	0.0108254	0.00270636	0.0202977
ENSMUSG00000005312.15	0.149997	-8.48816	0.570436	10.7731	0.0120069	0.0325901	0.00686106	0.0360206	0.0102916	0.0222985	0.0120069	0.0205832	0.0120069	0.0377358	0.00686106	0.0171527	0.00857633	0.0171527	0.0566038	0.0102916	0.0343053	0.00343053	0.0789022	0.00686106	0.025729	0.0205832	0.0102916	0.0274443	0.00343053	0.00171527	0.0051458	0.00343053	0.00343053	0.0154374	0.0325901	0.0205832	0.0291595	0.0137221	0.0205832	0.0154374	0.567753	0.459691	0.564322	0.0205832	0.025729	0.0154374	0.025729	0.0222985	0.0360206
ENSMUSG00000005338.13	-0.193584	-5.38308	-0.696672	10.3376	0.0151134	0.0176322	0.0327456	0.0176322	0.0277078	0.02267	0.00503778	0.0201511	0.00503778	0.0251889	0.00503778	0.0151134	0.00251889	0.0327456	0.0125945	0.0201511	0.0100756	0.0125945	0.0403023	0.0125945	0.0176322	0.0277078	0	0.0151134	0.0100756	0.00251889	0.0100756	0.00251889	0.00503778	0.0327456	0.0302267	0.0100756	0.0327456	0.0251889	0.02267	0.0277078	0.554156	0.453401	0.602015	0.00755668	0.0377834	0.0100756	0.0151134	0.0151134	0.0251889
ENSMUSG00000005354.16	0.091706	-5.96441	0.553776	9.67066	0.00598802	0.0179641	0.0658683	0.00598802	0.0239521	0.0479042	0.00598802	0	0.011976	0.00598802	0.011976	0.00598802	0	0.0239521	0.0239521	0.0179641	0.00598802	0.0179641	0.0479042	0.00598802	0.011976	0.011976	0.00598802	0.0299401	0	0	0.0179641	0	0.0299401	0.0179641	0.0299401	0.00598802	0.011976	0.0598802	0.0239521	0.011976	0.60479	0.389222	0.658683	0.00598802	0.0359281	0	0.0239521	0.011976	0.011976
ENSMUSG00000005360.14	0.0912003	-5.72052	0.215317	10.7347	0.0183824	0.0330882	0.0330882	0.0110294	0.0220588	0.03125	0.00367647	0.0110294	0.00919118	0.0147059	0.00735294	0.00735294	0.00735294	0.0496324	0.0496324	0.03125	0.00735294	0.00551471	0.0220588	0.00183824	0	0.0165441	0.00551471	0.0147059	0.00919118	0.00735294	0.0110294	0	0.00551471	0.0294118	0.0459559	0.0128676	0.0257353	0.0165441	0.0330882	0.0147059	0.536765	0.363971	0.672794	0.0165441	0.0404412	0.00919118	0.0110294	0.0183824	0.0147059
ENSMUSG00000005362.14	0.0560052	-5.35988	0.308691	10.42	0.044843	0.0134529	0.0156951	0.0201794	0.0313901	0.0112108	0.00224215	0.0112108	0.0134529	0.00896861	0.00672646	0.0156951	0.0156951	0.0224215	0.0246637	0.0269058	0.0156951	0.0134529	0.0470852	0.0112108	0.0201794	0.00672646	0.00672646	0.0224215	0.0044843	0.00672646	0.00896861	0.00224215	0.0044843	0.0134529	0.0269058	0.0224215	0.0560538	0.029148	0.0224215	0.0336323	0.524664	0.376682	0.421525	0.0269058	0.0112108	0.0044843	0.0179372	0.0179372	0.00896861
ENSMUSG00000005370.4	-0.0341566	-6.72766	-0.116911	12.0007	0.0264901	0.0125092	0.0448859	0.0154525	0.0183959	0.0154525	0.00588668	0.0206034	0.0125092	0.0169242	0.0161884	0.0213392	0.00883002	0.00809419	0.0183959	0.01766	0.00662252	0.00883002	0.0242826	0.0125092	0.0147167	0.0125092	0.00367918	0.0147167	0.00809419	0.00735835	0.0103017	0.00441501	0.0103017	0.0191317	0.0257542	0.013245	0.0382634	0.0279617	0.0456218	0.0264901	0.534952	0.435614	0.496689	0.0169242	0.0198675	0.00883002	0.0242826	0.0220751	0.0183959
ENSMUSG00000005371.15	-0.104599	-9.3556	-0.455069	11.4481	0.0236305	0.0365199	0.0150376	0.0386681	0.0225564	0.00644468	0.00429646	0.0161117	0.0247046	0.00859291	0.00859291	0.0161117	0.027927	0.0150376	0.0171858	0.0322234	0.0139635	0.0139635	0.0397422	0.0290011	0.0150376	0.0118153	0.027927	0.0182599	0.0107411	0.00537057	0.00644468	0.00214823	0.00644468	0.00429646	0.00429646	0.0118153	0.0408163	0.0182599	0.0139635	0.0322234	0.530612	0.418904	0.38131	0.0257787	0.0107411	0.0075188	0.0150376	0.037594	0.0182599
ENSMUSG00000005374.13	-0.00594834	-2.88647	-0.088542	10.4778	0.0158014	0.020316	0.0564334	0.0158014	0.0158014	0.0248307	0.0112867	0.0180587	0.00451467	0.0293454	0.00677201	0.00902935	0.00451467	0.0180587	0.0248307	0.00902935	0.00451467	0.0225734	0.0428894	0.00902935	0.00677201	0.013544	0.00451467	0.013544	0.00451467	0.020316	0.020316	0.00902935	0.00677201	0.0180587	0.0474041	0.00677201	0.013544	0.0293454	0.0474041	0.0180587	0.557562	0.435666	0.706546	0.0158014	0.0406321	0.0112867	0.013544	0.00451467	0.020316
ENSMUSG00000005378.17	0.142351	-5.3003	1.24027	9.92184	0.0070922	0.0177305	0.0531915	0.0035461	0.0070922	0.0212766	0.0035461	0.0106383	0.0106383	0.0177305	0.0177305	0.0141844	0	0.0212766	0.0212766	0.0106383	0	0.0106383	0.0425532	0	0.0106383	0.0106383	0.0106383	0.0248227	0.0141844	0.0212766	0.0212766	0.0070922	0.0070922	0.0141844	0.0531915	0.0035461	0.0177305	0.0425532	0.0496454	0.0177305	0.574468	0.468085	0.70922	0.0177305	0.0425532	0.0035461	0.0070922	0.0106383	0.0390071
ENSMUSG00000005410.6	0.0200416	-7.78193	0.0190869	11.1072	0.014966	0.0122449	0.047619	0.00816327	0.00952381	0.0163265	0.00136054	0.0122449	0.00408163	0.0190476	0.014966	0.00816327	0.00272109	0.0408163	0.0394558	0.0244898	0.00544218	0.0122449	0.0394558	0.00952381	0.0108844	0.014966	0.00408163	0.0108844	0.0136054	0.0204082	0.0176871	0.0108844	0.00544218	0.0176871	0.0435374	0.00680272	0.0136054	0.0367347	0.0571429	0.0272109	0.578231	0.406803	0.662585	0.0136054	0.0312925	0.00272109	0.0285714	0.00680272	0.029932
ENSMUSG00000005413.8	0.238543	-8.56756	0.385939	9.76653	0.0103448	0.0206897	0.0448276	0.00344828	0.0241379	0.0172414	0.00689655	0.0172414	0.00344828	0.0241379	0.0103448	0.00344828	0.00344828	0.0206897	0.037931	0.0103448	0.00689655	0.0310345	0.062069	0.00344828	0.0137931	0.0241379	0.00689655	0.0241379	0.0103448	0.0103448	0	0.0137931	0	0.0310345	0.0551724	0.00344828	0.0172414	0.0172414	0.0793103	0.00689655	0.6	0.386207	0.7	0.0172414	0.0482759	0.00344828	0.0241379	0.00344828	0.00689655
ENSMUSG00000005417.17	0.0495959	-8.00699	-2.16519	12.8349	0.026975	0.0192678	0.044316	0.00770713	0.0183044	0.026975	0.00289017	0.0115607	0.00963391	0.0298651	0.017341	0.0134875	0.00674374	0.017341	0.0183044	0.0125241	0.0115607	0.0105973	0.0510597	0.00770713	0.0192678	0.0115607	0.000963391	0.0211946	0.0134875	0.0105973	0.0240848	0.00867052	0.0125241	0.022158	0.0452794	0.00481696	0.0346821	0.0337187	0.0770713	0.0211946	0.590559	0.427746	0.624277	0.00867052	0.0346821	0.00289017	0.0240848	0.00867052	0.0183044
ENSMUSG00000005442.13	-0.0369611	-4.30523	-1.74467	12.9544	0.00809969	0.00685358	0.0330218	0.00436137	0.0186916	0.0299065	0.00311526	0.0218069	0.00373832	0.0267913	0.00436137	0.0224299	0.00186916	0.011215	0.0124611	0.00685358	0.00747664	0.00872274	0.0323988	0.00373832	0.0367601	0.0548287	0.00436137	0.0647975	0.00872274	0.00685358	0.0174455	0.00623053	0.00373832	0.00685358	0.035514	0.00498442	0.0149533	0.0205607	0.034891	0.011838	0.646729	0.624299	0.564486	0.0267913	0.0448598	0.00249221	0.0323988	0.0186916	0.0367601
ENSMUSG00000005447.12	0.029677	-5.5115	1.54478	9.57554	0.0128755	0.0386266	0.0171674	0	0.0214592	0.00858369	0.00429185	0	0.00429185	0.0214592	0	0.00858369	0.00429185	0.0257511	0.0171674	0.00858369	0.0257511	0.0386266	0.0343348	0.0257511	0.00858369	0.0257511	0.00858369	0.0214592	0.0128755	0.00858369	0.0300429	0.00429185	0.00858369	0.0128755	0.055794	0.0257511	0.0171674	0.0343348	0.0386266	0.0171674	0.690987	0.386266	0.639485	0.0300429	0.0214592	0.00429185	0.00429185	0	0.0386266
ENSMUSG00000005469.10	0.0496351	-8.88846	0.469323	10.0755	0.0255682	0.03125	0.0738636	0.0142045	0.00568182	0.0198864	0.00568182	0.0113636	0.00568182	0.0142045	0.00284091	0.00568182	0.00284091	0.0454545	0.0198864	0.0113636	0	0.0198864	0.0426136	0.00284091	0.00852273	0.0142045	0.00284091	0.0113636	0.00284091	0.00568182	0.0170455	0.00852273	0.00852273	0.0170455	0.0397727	0.0113636	0.0113636	0.0426136	0.0625	0.0113636	0.525568	0.321023	0.738636	0	0.0397727	0.00568182	0.0198864	0.00568182	0.0284091
ENSMUSG00000005470.8	0.0336922	-7.16395	1.07689	9.25267	0.00492611	0.0492611	0.0147783	0.0197044	0	0.0147783	0.00492611	0.00985222	0	0.0246305	0.00492611	0.0246305	0.00492611	0.044335	0.0147783	0.00985222	0.00492611	0.00492611	0.0246305	0.0147783	0.044335	0.0197044	0.00492611	0.0344828	0.00985222	0	0.0147783	0.00492611	0.00985222	0.0295567	0.0344828	0.00985222	0.0147783	0.044335	0.0640394	0.0197044	0.586207	0.389163	0.665025	0.00492611	0.0295567	0	0.0147783	0.00985222	0.0246305
ENSMUSG00000005481.18	0.11296	-6.27857	1.17777	10.3432	0.00700935	0.0140187	0.0560748	0.0186916	0.0116822	0.0116822	0.00233645	0.00700935	0.0046729	0.0163551	0.00934579	0.00700935	0.0046729	0.0233645	0.0350467	0.0186916	0.00233645	0.0140187	0.0584112	0.00934579	0.0163551	0.0140187	0.00233645	0.00934579	0.0140187	0.0116822	0.0163551	0.00700935	0.00934579	0.021028	0.0490654	0.0116822	0.0257009	0.0350467	0.0584112	0.0350467	0.61215	0.308411	0.63785	0.00934579	0.021028	0	0.021028	0.0046729	0.021028
ENSMUSG00000005483.10	-0.0389916	-6.39496	1.03783	10	0.0205279	0.0234604	0.058651	0.0117302	0.00879765	0.0351906	0.00293255	0.0058651	0.00879765	0.0234604	0.0146628	0.0058651	0.00293255	0.0439883	0.0234604	0.0175953	0.0058651	0.0117302	0.0146628	0.0058651	0.0146628	0.026393	0.00879765	0.026393	0.0058651	0.026393	0.0175953	0.0058651	0	0.0117302	0.0234604	0.0146628	0.0322581	0.0469208	0.0439883	0.0234604	0.557185	0.422287	0.639296	0.00293255	0.0175953	0.0058651	0.0117302	0.0234604	0.0351906
ENSMUSG00000005501.14	0.141493	-6.47115	-1.16925	11.8634	0.0339806	0.0186084	0.0275081	0.0186084	0.0177994	0.0145631	0.00323625	0.013754	0.0210356	0.0161812	0.00970874	0.0169903	0.0105178	0.013754	0.0169903	0.0194175	0.0145631	0.0121359	0.0339806	0.0145631	0.013754	0.00889968	0.00242718	0.0218447	0.00566343	0.00404531	0.00647249	0.00566343	0.0113269	0.0242718	0.0275081	0.0177994	0.0453074	0.0242718	0.0380259	0.0380259	0.538835	0.377832	0.473301	0.0186084	0.0169903	0.00161812	0.0202265	0.0177994	0.0113269
ENSMUSG00000005505.12	0.0694529	-5.61238	0.373261	10.6493	0.0154143	0.0231214	0.026975	0.017341	0.017341	0.0154143	0.00385356	0.0211946	0.00578035	0.017341	0.00385356	0.00578035	0.00578035	0.0250482	0.0154143	0.0154143	0.00385356	0.0289017	0.0327553	0.00770713	0.00963391	0.0115607	0	0.0115607	0.0134875	0.0115607	0.0115607	0	0.0154143	0.0192678	0.0404624	0.0115607	0.0154143	0.026975	0.0558767	0.0289017	0.56262	0.393064	0.589595	0.0192678	0.026975	0	0.0289017	0.00770713	0.0211946
ENSMUSG00000005506.16	0.0636808	-9.1437	0.837026	10.5943	0.0155642	0.0311284	0.036965	0.0272374	0.0194553	0.0214008	0	0.0136187	0.00583658	0.0252918	0.0116732	0.0252918	0.0077821	0.0175097	0.0466926	0.00972763	0.0155642	0.00972763	0.0680934	0.00583658	0.0155642	0.0136187	0.00194553	0.0155642	0.00194553	0	0.00389105	0.00389105	0.0077821	0.0272374	0.0214008	0.0155642	0.0214008	0.0233463	0.0116732	0.0136187	0.521401	0.431907	0.531128	0.0272374	0.0214008	0.00583658	0.0486381	0.0214008	0.0175097
ENSMUSG00000005510.9	-0.236185	-5.07481	0.007149	9.63118	0.00757576	0.0189394	0.0378788	0.00757576	0.00757576	0.0151515	0.00757576	0.0151515	0.0113636	0.00757576	0.0265152	0.00757576	0.00378788	0.0227273	0.00757576	0.0113636	0.0151515	0.0189394	0.0189394	0.00757576	0.0113636	0.030303	0	0.0227273	0.00378788	0.0113636	0.0189394	0.0151515	0	0.0227273	0.0340909	0.00757576	0.0227273	0.030303	0.0492424	0.0340909	0.602273	0.412879	0.587121	0.0227273	0.0151515	0.0189394	0.0340909	0.0189394	0.0113636
ENSMUSG00000005534.10	0.33371	-6.14946	-0.506948	12.0327	0.0145666	0.0327749	0.0349599	0.0189366	0.01311	0.0247633	0.002185	0.0116533	0.00509832	0.00873999	0.0138383	0.0123816	0.000728332	0.0298616	0.0233066	0.01748	0.00873999	0.01748	0.019665	0.00873999	0.0182083	0.0203933	0.00509832	0.01748	0.010925	0.00728332	0.01311	0.00582666	0.00364166	0.0225783	0.0458849	0.0123816	0.0254916	0.0225783	0.0509832	0.0305899	0.536781	0.399126	0.615441	0.00873999	0.0189366	0.00145666	0.0123816	0.01748	0.024035
ENSMUSG00000005566.14	0.0524538	-11.8443	0.479262	11.2912	0.0155689	0.011976	0.0347305	0.0131737	0.011976	0.0191617	0.00239521	0.0143713	0.0011976	0.0179641	0.00239521	0.0179641	0	0.00958084	0.0203593	0.011976	0.00598802	0.0131737	0.0431138	0.0107784	0.0251497	0.0179641	0.00359281	0.0299401	0.00598802	0.0143713	0.00958084	0.0167665	0.00718563	0.0215569	0.0359281	0.00838323	0.0215569	0.0203593	0.0502994	0.0335329	0.644311	0.498204	0.573653	0.011976	0.0407186	0.0167665	0.0371257	0.011976	0.0311377
ENSMUSG00000005575.16	0.0197685	-4.5697	0.56786	9.46352	0.0108696	0.0597826	0.0869565	0.00543478	0.00543478	0.0108696	0.0108696	0	0.0108696	0.0217391	0	0.00543478	0.0108696	0.0271739	0.0163043	0.0217391	0.00543478	0	0.0434783	0.0108696	0.0217391	0.0163043	0.00543478	0.0163043	0	0.0108696	0.0163043	0	0	0.0380435	0.0543478	0.00543478	0.0163043	0.048913	0.0597826	0.00543478	0.521739	0.320652	0.75	0	0.00543478	0.0163043	0.0108696	0.00543478	0.0380435
ENSMUSG00000005609.16	-0.107863	-7.94079	-0.163124	11.7826	0.0400341	0.028109	0.048552	0.0195911	0.011925	0.00596252	0.000851789	0.0102215	0.0204429	0.011925	0.0102215	0.00936968	0.00681431	0.0102215	0.0153322	0.0153322	0.0136286	0.0136286	0.0434412	0.0127768	0.0110733	0.00681431	0.00681431	0.0076661	0.00681431	0.0110733	0.00851789	0.00596252	0.00425894	0.0170358	0.0306644	0.0144804	0.0459966	0.0306644	0.0519591	0.0374787	0.56644	0.36201	0.528961	0.0229983	0.0391823	0.000851789	0.0255537	0.0212947	0.0221465
ENSMUSG00000005610.17	0.176971	-7.96818	-2.22167	11.4833	0.0418964	0.016538	0.0385888	0.0209482	0.00992282	0.00771775	0.00220507	0.014333	0.0121279	0.0176406	0.00882029	0.0187431	0.00882029	0.0187431	0.0319735	0.0231533	0.0242558	0.00771775	0.0441014	0.0121279	0.0319735	0.0110254	0.00330761	0.0209482	0.0121279	0.00330761	0.00110254	0.00771775	0.016538	0.016538	0.0220507	0.0286659	0.0463065	0.016538	0.0319735	0.0341786	0.551268	0.357222	0.441014	0.0187431	0.0110254	0.00110254	0.0275634	0.0275634	0.0110254
ENSMUSG00000005621.11	0.0578899	-8.26232	-2.20145	11.888	0.0285036	0.0158353	0.0380048	0.0142518	0.0174188	0.0142518	0.00475059	0.0150435	0.00870942	0.0395883	0.010293	0.0213777	0.00395883	0.0150435	0.0174188	0.0110847	0.00712589	0.0356295	0.0435471	0.0110847	0.0316706	0.0285036	0.0023753	0.0316706	0.00395883	0.00712589	0.01346	0.0023753	0.00712589	0.00950119	0.0292953	0.00870942	0.0166271	0.0229612	0.0443389	0.0205859	0.556611	0.47981	0.588282	0.0182106	0.0300871	0.00475059	0.0197941	0.0110847	0.010293
ENSMUSG00000005625.15	0.0458324	-8.83497	1.10966	10.3208	0.0157895	0.0289474	0.0447368	0.0210526	0.0236842	0.0184211	0	0.0184211	0.00263158	0.0236842	0	0.0131579	0	0.0263158	0.0368421	0.0131579	0.00526316	0.0131579	0.0394737	0.00263158	0.00789474	0.0105263	0.00526316	0.0236842	0.00789474	0.00789474	0.0184211	0.00526316	0.0131579	0.0105263	0.0368421	0.0184211	0.0289474	0.0421053	0.0631579	0.0315789	0.623684	0.397368	0.615789	0.00789474	0.0526316	0.00263158	0.0315789	0.0157895	0.0236842
ENSMUSG00000005628.12	1.24346	-1.59992	-2.63676	10.021	0.0144509	0.0289017	0.0404624	0.0231214	0.0260116	0.0115607	0.00289017	0.0115607	0.0144509	0.0202312	0.00578035	0.0231214	0.00289017	0.0289017	0.0375723	0.0202312	0.0202312	0.00578035	0.0433526	0.00289017	0.0289017	0.00867052	0.00289017	0.0231214	0.00289017	0.00867052	0.0144509	0.017341	0.0260116	0.017341	0.0433526	0	0.0404624	0.0375723	0.0693642	0.0260116	0.592486	0.361272	0.563584	0.0144509	0.0231214	0.0115607	0.0202312	0.00867052	0.0115607
ENSMUSG00000005656.9	0.0717889	-8.54394	1.08884	10.255	0.046683	0.012285	0.0515971	0.029484	0.02457	0.002457	0	0.004914	0.029484	0	0.00737101	0.012285	0.012285	0.00737101	0.017199	0.012285	0.014742	0.012285	0.02457	0.012285	0.012285	0.002457	0	0.004914	0.00982801	0.002457	0.00982801	0	0.00737101	0.02457	0.027027	0.019656	0.0638821	0.044226	0.02457	0.044226	0.538084	0.312039	0.407862	0.034398	0.002457	0.012285	0.031941	0.017199	0.00737101
ENSMUSG00000005667.8	0.0534595	-7.1688	0.3033	10.2095	0.025641	0.031339	0.045584	0.017094	0.017094	0.017094	0.00569801	0.00854701	0.00569801	0	0.014245	0.00854701	0.011396	0.022792	0.025641	0.034188	0.00569801	0.025641	0.025641	0.00569801	0.025641	0.025641	0.002849	0.00854701	0.011396	0.00854701	0.00854701	0	0.00569801	0.014245	0.034188	0.00569801	0.025641	0.014245	0.034188	0.031339	0.598291	0.390313	0.564103	0.025641	0.031339	0.00854701	0.022792	0.025641	0.022792
ENSMUSG00000005674.9	0.00106495	-6.24965	-1.82701	9.85798	0.00323625	0.0194175	0.02589	0.0161812	0.0161812	0.0194175	0.00647249	0.0226537	0.00647249	0.02589	0.00323625	0.0161812	0	0.012945	0.02589	0.00323625	0.00323625	0.0323625	0.038835	0.0194175	0.00970874	0.0226537	0.00970874	0.00323625	0.00970874	0.00323625	0.0226537	0.00647249	0.012945	0.00970874	0.0614887	0.012945	0.0194175	0.0161812	0.0291262	0.0226537	0.631068	0.420712	0.63754	0.0194175	0.0355987	0.00323625	0.0226537	0.0226537	0.02589
ENSMUSG00000005682.9	0.0237351	-6.45251	-0.376664	11.8154	0.0151007	0.0251678	0.0369128	0.0159396	0.0151007	0.0192953	0.0033557	0.011745	0.0033557	0.0134228	0.00587248	0.011745	0.0033557	0.0243289	0.022651	0.0192953	0.00922819	0.0167785	0.0318792	0.0125839	0.0125839	0.0167785	0.00503356	0.0176174	0.0134228	0.011745	0.00922819	0.00503356	0.00922819	0.0260067	0.0511745	0.0167785	0.0167785	0.0302013	0.0528523	0.0268456	0.575503	0.377517	0.619966	0.00922819	0.0268456	0.00167785	0.022651	0.00922819	0.0243289
ENSMUSG00000005683.8	0.0153555	-7.47223	0.316715	10.4471	0.0107527	0.0193548	0.0473118	0.0236559	0.0150538	0.0172043	0.00645161	0.0107527	0.00645161	0.0150538	0.00860215	0.0172043	0.00215054	0.0236559	0.0408602	0.00860215	0.00430108	0.00860215	0.0322581	0.0193548	0.00430108	0.0150538	0.00215054	0.027957	0.0107527	0.00215054	0.0150538	0.00430108	0.0150538	0.0301075	0.0516129	0.0107527	0.0150538	0.0322581	0.0365591	0.0107527	0.567742	0.406452	0.615054	0.027957	0.0322581	0.00215054	0.0215054	0.0215054	0.027957
ENSMUSG00000005687.14	0.1077	-5.90577	1.15821	9.64746	0.0176991	0.039823	0.0353982	0.0309735	0.00884956	0.00442478	0.0176991	0.00442478	0.0176991	0.00884956	0.00442478	0.00442478	0.00442478	0.0176991	0.0353982	0.0265487	0.0265487	0.00884956	0.0486726	0.0176991	0.00884956	0.00442478	0.00884956	0.00884956	0.0176991	0.00884956	0.0132743	0	0.00442478	0.00884956	0.0353982	0.0176991	0.0486726	0.0176991	0.0663717	0.0132743	0.570796	0.331858	0.570796	0.0132743	0.0309735	0.0265487	0.0176991	0.0132743	0.0176991
ENSMUSG00000005698.15	-0.0209186	-8.20908	-0.389954	11.1111	0.0529172	0.0149254	0.0352782	0.0176391	0.0257802	0.0189959	0.00407056	0.0149254	0.0162822	0.0122117	0.00542741	0.0135685	0.00678426	0.00678426	0.0312076	0.0162822	0.00407056	0.0244233	0.0529172	0.0203528	0.0176391	0.0122117	0.00949796	0.0339213	0.00949796	0.0122117	0.00949796	0.00814111	0.00135685	0.0108548	0.0108548	0.0108548	0.0529172	0.0230665	0.0569878	0.0284939	0.584803	0.394844	0.488467	0.0122117	0.0230665	0.0027137	0.0189959	0.0149254	0.00949796
ENSMUSG00000005699.16	-0.108588	-3.32569	-0.520603	10.0458	0.00906344	0.0181269	0.00906344	0.0181269	0.0060423	0.0120846	0.0060423	0.00906344	0.00906344	0.0241692	0.00906344	0.021148	0.00302115	0.021148	0.0151057	0.00906344	0.0151057	0.021148	0.0241692	0.00302115	0.0120846	0.0302115	0	0.0362538	0.021148	0.0271903	0.0120846	0.0120846	0.0181269	0.0151057	0.0664653	0.00906344	0.00302115	0.0422961	0.0302115	0.0302115	0.664653	0.477341	0.622356	0.0120846	0.0241692	0.0060423	0.0151057	0.00302115	0.0392749
ENSMUSG00000005718.8	-0.0240513	-6.29252	0.956377	10.032	0.0117994	0.0176991	0.0383481	0.00589971	0.0176991	0.0294985	0	0.00589971	0.00589971	0.0176991	0.0176991	0.00589971	0.00294985	0.0294985	0.0265487	0.0265487	0.00884956	0.0294985	0.0943953	0.00294985	0.0117994	0.0265487	0.00884956	0.0147493	0.00884956	0.0176991	0.0324484	0	0.00884956	0.0294985	0.0353982	0.00884956	0.0294985	0.0383481	0.079646	0.0117994	0.640118	0.380531	0.743363	0.0117994	0.0353982	0.00589971	0.00294985	0.00589971	0.0147493
ENSMUSG00000005732.14	-0.160175	-7.70664	0.590477	9.25974	0.0392157	0.00980392	0.0784314	0.0392157	0.0147059	0.0147059	0.00490196	0.00980392	0.00980392	0	0.0196078	0.00980392	0.00980392	0.00980392	0.0245098	0.0147059	0.0147059	0.0245098	0.00490196	0.00490196	0.0196078	0.0147059	0.00490196	0.00490196	0.00980392	0.00980392	0.00490196	0.00490196	0.00490196	0.00980392	0.0294118	0.0294118	0.0637255	0.0392157	0.107843	0.0245098	0.578431	0.343137	0.568627	0.0147059	0.0490196	0.00490196	0.0245098	0.00980392	0.0147059
ENSMUSG00000005763.15	-0.484893	-2.75486	-2.69774	9.63118	0.0363636	0.0181818	0.0363636	0.0181818	0.0121212	0.0181818	0	0.0121212	0.0181818	0.0181818	0.030303	0.0121212	0	0.0363636	0.0242424	0	0	0.0121212	0.0545455	0.00606061	0.0121212	0.0181818	0	0.00606061	0.00606061	0.00606061	0.0242424	0	0.0121212	0.0424242	0.0484848	0.00606061	0.0181818	0.0242424	0.0484848	0.030303	0.587879	0.393939	0.666667	0.0363636	0.0424242	0	0.0121212	0.0242424	0.0363636
ENSMUSG00000005774.12	0.216464	-4.33824	-0.98121	10.9887	0.030349	0.016692	0.0409712	0.00455235	0.016692	0.0091047	0.00151745	0.0121396	0.016692	0.016692	0.016692	0.0227618	0.00151745	0.0212443	0.0106222	0.0151745	0.0136571	0.00455235	0.0242792	0.00758725	0.0409712	0.0182094	0.00455235	0.0485584	0.0197269	0.0060698	0.0121396	0.0030349	0.0060698	0.0197269	0.0273141	0.0242792	0.0424886	0.016692	0.0333839	0.016692	0.647951	0.526555	0.485584	0.0242792	0.0273141	0	0.0333839	0.0212443	0.0197269
ENSMUSG00000005779.12	-0.408467	-7.23832	1.84628	9.63662	0.00377358	0.0188679	0.0150943	0.00754717	0.00754717	0.0188679	0	0.0226415	0.0150943	0.0226415	0	0.00754717	0.00377358	0.0188679	0.0490566	0.0226415	0.00754717	0.0113208	0.0301887	0.00377358	0.00754717	0.0188679	0.0150943	0.0113208	0.00754717	0.0188679	0.0150943	0.0113208	0.00377358	0.0150943	0.0377358	0.0113208	0.0301887	0.0301887	0.0301887	0.0150943	0.592453	0.471698	0.615094	0.0113208	0.0301887	0.0113208	0.0415094	0.0264151	0.0301887
ENSMUSG00000005804.14	0.0533365	-5.88729	0.97163	9.02237	0.0289017	0.00578035	0.0635838	0.00578035	0.0289017	0	0.0231214	0.00578035	0.0231214	0.0115607	0.0231214	0.00578035	0.0115607	0.00578035	0.017341	0.00578035	0.017341	0.0289017	0.0462428	0.00578035	0.0289017	0.00578035	0.0115607	0.0231214	0.00578035	0.00578035	0.00578035	0	0.00578035	0.017341	0.0751445	0.00578035	0.0520231	0.0346821	0.0693642	0.0231214	0.606936	0.352601	0.612717	0.0115607	0.0231214	0.00578035	0.0115607	0.0115607	0.017341
ENSMUSG00000005813.12	0.0919643	-6.12182	0.933352	10.2889	0.0284238	0.00775194	0.0284238	0.0232558	0.0103359	0.0155039	0.0103359	0.0284238	0.0103359	0.0129199	0.0129199	0.00258398	0.00258398	0.0206718	0.0232558	0.0284238	0.00775194	0.0180879	0.0284238	0.0232558	0.0232558	0.0129199	0.00516796	0.0103359	0.0155039	0	0.0180879	0	0.00516796	0.0155039	0.0180879	0.0129199	0.0387597	0.0258398	0.0258398	0.0284238	0.547804	0.434109	0.49354	0.0258398	0.0180879	0.00775194	0.0155039	0.0155039	0.0180879
ENSMUSG00000005823.9	-0.174721	-5.01158	-0.605134	10.7406	0.00877193	0.0263158	0.0421053	0.0105263	0.0175439	0.0105263	0.00526316	0.00877193	0.00701754	0.0280702	0.00877193	0.0122807	0	0.045614	0.0175439	0.0157895	0.00701754	0.0245614	0.0403509	0.00526316	0.0210526	0.0175439	0.00526316	0.00701754	0.00877193	0.00175439	0.0122807	0.00526316	0.00175439	0.0350877	0.0614035	0.00526316	0.0175439	0.022807	0.0421053	0.0122807	0.54386	0.380702	0.729825	0.0175439	0.022807	0.00526316	0.00877193	0.00701754	0.0350877
ENSMUSG00000005846.12	-0.0603758	-7.8262	-0.0321036	10.4094	0.0706402	0.0220751	0.0772627	0.01766	0.0242826	0.0198675	0.00220751	0.0242826	0.0154525	0.013245	0.0110375	0.0198675	0.00883002	0.0198675	0.013245	0.0198675	0.0110375	0.013245	0.0242826	0.00662252	0.0264901	0.0110375	0.00220751	0.013245	0.00441501	0.00441501	0.00441501	0.00883002	0.00441501	0.0110375	0.0220751	0.013245	0.0551876	0.00883002	0.0264901	0.01766	0.445916	0.399558	0.461369	0.00883002	0.0198675	0.013245	0.0198675	0.0110375	0.00220751
ENSMUSG00000005871.15	-0.00949609	-8.66789	-1.69704	13.117	0.0411537	0.0186423	0.0267323	0.029898	0.018994	0.0137179	0.00492438	0.0225114	0.0218079	0.0242701	0.0147731	0.0358776	0.0119592	0.00984875	0.0193458	0.0144214	0.0154766	0.0105522	0.0376363	0.0130144	0.0253254	0.0130144	0.00281393	0.0242701	0.00809005	0.00422089	0.00633134	0.00386915	0.00738656	0.00879353	0.0144214	0.0147731	0.0478368	0.0274358	0.0246219	0.0270841	0.496658	0.475906	0.409427	0.0246219	0.0186423	0.00281393	0.0228632	0.0196975	0.010904
ENSMUSG00000005873.6	0.0508878	-7.07266	0.837117	9.49785	0.0315789	0.0263158	0.0526316	0.00526316	0.00526316	0.0157895	0.00526316	0.0105263	0	0.0263158	0.0157895	0.0105263	0.00526316	0.0421053	0.0368421	0.00526316	0	0.0105263	0.0105263	0	0.00526316	0.0157895	0.00526316	0.00526316	0.00526316	0	0.0105263	0.00526316	0	0.0473684	0.0526316	0	0.0105263	0.0263158	0.0421053	0.0315789	0.5	0.368421	0.742105	0.0105263	0.0526316	0.00526316	0.0210526	0.0210526	0.0105263
ENSMUSG00000005881.13	-0.0191595	-4.31228	0.415148	10.2216	0.0130208	0.0286458	0.0546875	0.0104167	0.015625	0.015625	0.0104167	0.0104167	0	0.015625	0.0078125	0.00520833	0	0.0286458	0.03125	0.0104167	0.00520833	0.0286458	0.0390625	0.0104167	0.00520833	0.015625	0.0078125	0.0104167	0.0078125	0.00520833	0.015625	0.00260417	0.0104167	0.0208333	0.0364583	0.0130208	0.0130208	0.0416667	0.0546875	0.0182292	0.572917	0.335938	0.744792	0.00260417	0.0338542	0.00260417	0.0104167	0.00520833	0.0286458
ENSMUSG00000005882.18	-0.012641	-7.44608	0.504671	9.80413	0.0168919	0.0236486	0.0439189	0.0202703	0.0135135	0.0135135	0.0101351	0.027027	0.00675676	0.0202703	0.0168919	0.00675676	0.0135135	0.027027	0.0439189	0	0.0168919	0.00337838	0.0506757	0.0135135	0.0101351	0.0101351	0	0.0202703	0.0135135	0.0135135	0.00675676	0	0.00675676	0.0168919	0.0371622	0.0236486	0.027027	0.0168919	0.0337838	0.0236486	0.510135	0.375	0.621622	0.00675676	0.0101351	0.0168919	0.0101351	0.0168919	0.0135135
ENSMUSG00000005886.14	0.16386	-8.0014	-0.546098	12.1	0.0164046	0.0362269	0.0239234	0.0225564	0.012987	0.0164046	0.00273411	0.0198223	0.0109364	0.0444293	0.0102529	0.0177717	0.0075188	0.0150376	0.0498975	0.00888585	0.024607	0.0075188	0.0656186	0.0123035	0.0300752	0.0280246	0.00683527	0.0280246	0.00341763	0.0075188	0.00956938	0.00205058	0.00546822	0.0157211	0.0287081	0.0109364	0.0198223	0.0232399	0.0314422	0.0177717	0.558442	0.456596	0.594668	0.0211893	0.0232399	0.00341763	0.0150376	0.0225564	0.024607
ENSMUSG00000005893.14	0.174073	-7.61147	-0.529224	10.8849	0.0217755	0.0184255	0.0284757	0.0150754	0.0284757	0.0217755	0.00167504	0.0134003	0.00670017	0.0268007	0.0117253	0.0217755	0.0201005	0.0351759	0.0251256	0.0167504	0.0117253	0.0100503	0.0519263	0.00670017	0.0150754	0.0117253	0.00335008	0.0134003	0	0.00837521	0.0150754	0.00502513	0.00837521	0.0201005	0.0284757	0.0234506	0.0234506	0.0268007	0.0301508	0.0284757	0.536013	0.425461	0.551089	0.0284757	0.0234506	0.00670017	0.0201005	0.0167504	0.0167504
ENSMUSG00000005897.14	0.00886435	-6.86491	0.489221	10.7928	0.0321489	0.0219966	0.0203046	0.0135364	0.0203046	0.0152284	0.00507614	0.0135364	0.00846024	0.0253807	0.0152284	0.00846024	0.0118443	0.0236887	0.0304569	0.0236887	0.0118443	0.0236887	0.0389171	0.0118443	0.0186125	0.00846024	0.00846024	0.0135364	0.00846024	0.00507614	0.00507614	0.00169205	0.0118443	0.0186125	0.0253807	0.0203046	0.0236887	0.0236887	0.0406091	0.0236887	0.527919	0.406091	0.541455	0.0287648	0.0186125	0.00676819	0.0169205	0.0219966	0.0118443
ENSMUSG00000005899.14	0.0804522	-6.39624	-0.597713	11.3083	0.0111386	0.0123762	0.0272277	0.0148515	0.0160891	0.0160891	0.00247525	0.0111386	0.00618812	0.0309406	0.00742574	0.00990099	0.0049505	0.0210396	0.0235149	0.00742574	0.0111386	0.0173267	0.0433168	0.0136139	0.0259901	0.0210396	0.00371287	0.0247525	0.00618812	0.0123762	0.0160891	0.00866337	0.00990099	0.0358911	0.0680693	0.0136139	0.0247525	0.0185644	0.0284653	0.0148515	0.591584	0.412129	0.633663	0.0160891	0.0321782	0.00247525	0.019802	0.00866337	0.0210396
ENSMUSG00000005907.14	0.0488743	-4.56718	-0.342438	11.9293	0.0311284	0.0108949	0.0225681	0.0155642	0.0155642	0.0132296	0.00700389	0.0171206	0.014786	0.0225681	0.00933852	0.0194553	0.0116732	0.0194553	0.0124514	0.0140078	0.0194553	0.0155642	0.0459144	0.0132296	0.0178988	0.00856031	0.00466926	0.0249027	0.0077821	0.00544747	0.00622568	0.00544747	0.00622568	0.0171206	0.0412451	0.0249027	0.0357977	0.0311284	0.0319066	0.0217899	0.584436	0.411673	0.490272	0.0178988	0.018677	0.00856031	0.0256809	0.0311284	0.0116732
ENSMUSG00000005917.15	-0.212295	-3.92698	0.870923	10.062	0.00842697	0.0196629	0.0280899	0.00842697	0.00280899	0.011236	0.011236	0.00842697	0.00280899	0.0365169	0	0.00280899	0	0.011236	0.0280899	0	0.011236	0.0533708	0.0365169	0.0168539	0.0224719	0.0308989	0.0224719	0.0140449	0.00280899	0.0252809	0.011236	0	0.00561798	0.0168539	0.0280899	0.00280899	0	0.0196629	0.0252809	0.00561798	0.601124	0.567416	0.719101	0.0196629	0.0589888	0.0308989	0.0252809	0.011236	0.0365169
ENSMUSG00000005936.19	0.0490376	-6.14985	0.121957	10.388	0.0214286	0.0190476	0.0261905	0.0190476	0.00952381	0.00714286	0.00238095	0.0190476	0.0142857	0.0238095	0.00952381	0.0142857	0.00714286	0.0309524	0.0214286	0.0190476	0.0119048	0.0238095	0.0285714	0.0119048	0.0261905	0.0142857	0.00952381	0.0142857	0.00714286	0.0142857	0.0047619	0.00238095	0.00714286	0.0190476	0.0190476	0.0190476	0.0357143	0.0380952	0.0452381	0.0333333	0.569048	0.385714	0.55	0.0047619	0.0190476	0.00238095	0.0238095	0.0190476	0.0309524
ENSMUSG00000005949.9	-0.0745287	-3.80887	-0.443952	10.1098	0.0163043	0.0244565	0.0190217	0.0326087	0.0108696	0.0326087	0.00543478	0.0163043	0.00815217	0.0217391	0.00815217	0.013587	0.0108696	0.048913	0.0163043	0.0244565	0.013587	0.00543478	0.0326087	0.0108696	0.013587	0.0163043	0	0.00815217	0.00271739	0.00543478	0.00543478	0.00271739	0.00543478	0.0434783	0.0271739	0.0163043	0.00815217	0.013587	0.0190217	0.013587	0.44837	0.336957	0.649457	0.00543478	0.0163043	0.00271739	0.00815217	0.013587	0.0244565
ENSMUSG00000005958.15	0.120427	-6.10839	-0.487511	11.5425	0.0110664	0.0221328	0.028169	0.0150905	0.0100604	0.0301811	0.0120724	0.00804829	0.00201207	0.0261569	0.00503018	0.00905433	0.00201207	0.027163	0.0251509	0.0130785	0.00704225	0.00905433	0.0301811	0.00503018	0.0140845	0.0291751	0.0110664	0.0120724	0.00603622	0.0171026	0.0201207	0.00905433	0.00704225	0.0211268	0.0352113	0.0130785	0.0140845	0.0311871	0.0452716	0.0181087	0.583501	0.458753	0.687123	0.0120724	0.0362173	0.00402414	0.027163	0.0100604	0.0191147
ENSMUSG00000005973.6	-0.0612356	-5.011	0.607348	9.93517	0.0276074	0.0276074	0.0521472	0.00920245	0.00306748	0.0214724	0.00306748	0.0122699	0.00306748	0.0122699	0.0122699	0.00613497	0	0.0184049	0.0184049	0.0153374	0.00306748	0.0153374	0.0276074	0.0184049	0.00920245	0.00920245	0.00920245	0.00613497	0.00920245	0.0153374	0.0214724	0	0.00306748	0.00613497	0.0705521	0.0122699	0.0276074	0.0736196	0.0828221	0.0521472	0.625767	0.306748	0.684049	0	0.0214724	0.0153374	0.0153374	0.00920245	0.0214724
ENSMUSG00000005981.11	-0.00253234	-7.48962	0.326564	11.0512	0.019802	0.0155587	0.0480905	0.00707214	0.0169731	0.0155587	0.00282885	0.0155587	0.00707214	0.0226308	0.00848656	0.00990099	0.00565771	0.0311174	0.0254597	0.019802	0.00707214	0.0169731	0.0452617	0.00707214	0.0141443	0.0141443	0.00141443	0.00565771	0.00848656	0.0127298	0.0155587	0.00848656	0.00848656	0.019802	0.0551627	0.0113154	0.0254597	0.0268741	0.0608204	0.0254597	0.58133	0.364922	0.628006	0.0226308	0.0311174	0.00565771	0.0226308	0.0113154	0.0155587
ENSMUSG00000005982.14	-0.0171174	-6.51738	-0.918894	9.75989	0.0288066	0.0205761	0.0205761	0.0123457	0.0164609	0.0411523	0	0.00411523	0.00823045	0.037037	0.0164609	0.00823045	0.0246914	0.0329218	0.0123457	0.0288066	0.00411523	0.037037	0.0164609	0.0164609	0.0123457	0.0164609	0	0.00823045	0.00411523	0.00823045	0	0.00823045	0.0123457	0.0329218	0.037037	0.00823045	0.0123457	0.0288066	0.0246914	0.0288066	0.481481	0.390947	0.625514	0.0164609	0.0288066	0	0.00823045	0.0123457	0.0288066
ENSMUSG00000005983.15	-0.0706996	-4.01343	-0.029745	9.26209	0	0.0174419	0.0290698	0.00581395	0.0232558	0.0174419	0	0	0.0116279	0.0523256	0.0232558	0.0116279	0	0.00581395	0.0290698	0	0.00581395	0.0290698	0.0465116	0.00581395	0.0348837	0.0697674	0	0.0174419	0.0116279	0.0116279	0.0174419	0	0.00581395	0.0232558	0.0523256	0.00581395	0.0116279	0.0232558	0.0290698	0.00581395	0.622093	0.598837	0.703488	0.00581395	0.0406977	0	0.0290698	0.0406977	0.0406977
ENSMUSG00000005986.16	0.00920298	-3.5077	-0.514816	10.8289	0.00990099	0.019802	0.0181518	0.00660066	0.0231023	0.0181518	0.00165017	0.0132013	0.0049505	0.0280528	0.0148515	0.0165017	0	0.0148515	0.0181518	0.0165017	0.00165017	0.0247525	0.0577558	0.00825083	0.0181518	0.0247525	0.00330033	0.0247525	0.00825083	0.0132013	0.0231023	0.00660066	0.00825083	0.019802	0.049505	0.0115512	0.0264026	0.0280528	0.0742574	0.0115512	0.633663	0.433993	0.673267	0.0148515	0.0330033	0.0049505	0.0181518	0.00825083	0.0231023
ENSMUSG00000006005.18	-0.0551653	-9.91699	-0.217755	12.8355	0.0415296	0.0135691	0.0308388	0.0259046	0.026727	0.0143914	0.00575658	0.0242599	0.0172697	0.00822368	0.0115132	0.0197368	0.00945724	0.00945724	0.0217928	0.0168586	0.0353618	0.00657895	0.0571546	0.011102	0.0135691	0.00740132	0.00534539	0.00904605	0.00822368	0.0078125	0.00657895	0.00863487	0.0143914	0.0106908	0.0189145	0.0242599	0.082648	0.0172697	0.0489309	0.0349507	0.590461	0.364309	0.399671	0.0197368	0.0139803	0.00616776	0.0287829	0.015625	0.00657895
ENSMUSG00000006010.14	0.0967133	-6.35254	-0.42678	10.4105	0.0424107	0.0200893	0.0200893	0.0267857	0.03125	0.00669643	0.00223214	0.0223214	0.0357143	0.00892857	0	0.0200893	0.0200893	0.0178571	0.015625	0.0245536	0.0267857	0.00892857	0.0245536	0.0133929	0.0133929	0.00892857	0.00223214	0.00892857	0.00669643	0.00669643	0.00223214	0	0.0133929	0.00892857	0.0200893	0.0267857	0.0535714	0.0200893	0.0200893	0.0379464	0.513393	0.381696	0.345982	0.0200893	0.015625	0.00223214	0.0245536	0.0290179	0.00669643
ENSMUSG00000006019.15	-0.126011	-4.88567	-0.354875	11.7511	0.004363	0.0139616	0.0314136	0.0052356	0.0069808	0.0226876	0.0069808	0.0095986	0.0052356	0.0235602	0.0157068	0.0139616	0	0.0253054	0.0122164	0.0061082	0.004363	0.0183246	0.0663176	0.008726	0.0183246	0.026178	0.0078534	0.0122164	0.0122164	0.026178	0.017452	0.008726	0.0069808	0.0331588	0.0645724	0.0052356	0.0122164	0.0383944	0.0506108	0.0165794	0.659686	0.438918	0.740838	0.0122164	0.0418848	0.0052356	0.0209424	0.0052356	0.0226876
ENSMUSG00000006021.5	-0.0242975	-4.83148	0.646353	10.3376	0.0139211	0.0232019	0.0185615	0.00696056	0.0116009	0.00464037	0.00696056	0.0116009	0.00464037	0.025522	0.00696056	0.0162413	0.00464037	0.0208817	0.00696056	0.0116009	0.0162413	0.0139211	0.0533643	0.0116009	0.0162413	0.0162413	0.00464037	0.0162413	0.00696056	0.00928074	0.0116009	0.00696056	0.00464037	0.0301624	0.0742459	0.0232019	0.0162413	0.0440835	0.0510441	0.0185615	0.663573	0.38051	0.670534	0.00928074	0.0278422	0.00464037	0.0162413	0.0208817	0.0324826
ENSMUSG00000006024.13	0.0413808	-6.77134	0.970049	9.79604	0.0168919	0.0304054	0.0709459	0.00675676	0.0135135	0.0168919	0	0	0.0135135	0.0168919	0	0.00675676	0.00675676	0.0337838	0.0337838	0.0135135	0.0135135	0.0202703	0.0405405	0.00337838	0	0.00675676	0.00337838	0	0	0.0101351	0.00337838	0	0.00675676	0.027027	0.0439189	0.00675676	0.027027	0.0472973	0.0641892	0.0101351	0.543919	0.351351	0.722973	0.0202703	0.0540541	0.0202703	0.0472973	0.00675676	0.0168919
ENSMUSG00000006050.12	0.0350708	-7.01742	0.468112	9.45121	0.0214592	0.0128755	0.0429185	0	0.0128755	0.00429185	0	0.0343348	0.0128755	0.00858369	0.0128755	0.0171674	0.0128755	0.00429185	0.0300429	0.0128755	0.0128755	0.0128755	0.0429185	0.0171674	0.0429185	0.0257511	0.00858369	0.0386266	0.0128755	0.0171674	0	0	0.00858369	0.00858369	0.0257511	0.0128755	0.0472103	0.0214592	0.0429185	0.0257511	0.626609	0.467811	0.502146	0.0214592	0.00858369	0.0171674	0.0171674	0.0214592	0.0171674
ENSMUSG00000006057.15	-0.720078	-5.51565	-10.0914	8.6865	0	0.00729927	0.0291971	0	0.0218978	0.0291971	0	0	0.00729927	0.0291971	0.0218978	0.00729927	0	0.0218978	0.0291971	0.0583942	0	0	0.0437956	0	0.0291971	0	0	0.0218978	0.00729927	0.00729927	0.0145985	0	0.00729927	0.0583942	0.0364964	0	0.00729927	0.0145985	0.0145985	0	0.532847	0.532847	0.635036	0.0145985	0.0875912	0	0.0291971	0.0218978	0.0218978
ENSMUSG00000006058.10	0.218532	-5.73469	-1.31702	9.60363	0.03861	0.00772201	0.046332	0.011583	0.003861	0.011583	0.003861	0.023166	0	0.00772201	0.00772201	0.00772201	0.00772201	0.027027	0.023166	0.015444	0.015444	0.019305	0.046332	0.00772201	0.00772201	0.00772201	0	0.011583	0.011583	0.003861	0.015444	0	0.00772201	0.019305	0.0810811	0.00772201	0.030888	0.023166	0.0617761	0.019305	0.637066	0.351351	0.629344	0.011583	0.0540541	0	0.027027	0.027027	0.027027
ENSMUSG00000006095.12	0.0796152	-7.20126	1.28958	9.52356	0.0244898	0.0122449	0.0367347	0.00816327	0.00816327	0.0122449	0.00408163	0.00408163	0	0.0326531	0.00816327	0.0204082	0.00408163	0.0204082	0.0244898	0.00408163	0.00816327	0.00816327	0.0204082	0.00408163	0.0163265	0.00816327	0.00816327	0.00816327	0.0122449	0.0163265	0.0163265	0.0163265	0.00816327	0.0244898	0.0204082	0.00408163	0.0244898	0.0285714	0.077551	0.0326531	0.595918	0.412245	0.636735	0.0204082	0.0285714	0.00408163	0.0163265	0.0204082	0.0326531
ENSMUSG00000006127.9	-0.0653935	-3.96812	1.22149	10.4717	0.0170576	0.0447761	0.0255864	0.0149254	0.00639659	0.0170576	0.00639659	0.0149254	0.0021322	0.0255864	0.010661	0.021322	0.010661	0.0426439	0.0319829	0.0127932	0.010661	0.0170576	0.0319829	0.010661	0.0191898	0.0149254	0.0127932	0.0149254	0.00426439	0.0127932	0.0021322	0.00639659	0.00639659	0.0255864	0.0511727	0.0149254	0.010661	0.0511727	0.0341151	0.010661	0.501066	0.343284	0.665245	0.00852878	0.0149254	0.0021322	0.00852878	0.0149254	0.0127932
ENSMUSG00000006134.4	0.00347342	-8.30377	0.81177	9.83447	0.0131579	0.0296053	0.0328947	0.0263158	0.0197368	0.0164474	0	0.0197368	0.00328947	0.00328947	0.0164474	0.00986842	0.00657895	0.0328947	0.0164474	0.00657895	0.00986842	0.00657895	0.0296053	0.0197368	0.0230263	0.0230263	0.00657895	0.0460526	0	0.0230263	0.00986842	0.00657895	0.0131579	0.00328947	0.0131579	0.0131579	0.0328947	0.0394737	0.0296053	0.0131579	0.5625	0.440789	0.552632	0.0197368	0.0197368	0.0131579	0.0131579	0.00986842	0.0230263
ENSMUSG00000006169.19	0.0216694	-8.29726	0.746215	10.9121	0.0233645	0.0358255	0.0404984	0.0233645	0.0140187	0.0202492	0.0140187	0.00623053	0.0124611	0.029595	0.0046729	0.017134	0.00311526	0.0109034	0.0576324	0.00934579	0.0155763	0.00778816	0.0358255	0.00623053	0.0140187	0.017134	0.00623053	0.029595	0.0109034	0.00155763	0.0109034	0	0.00623053	0.0155763	0.0233645	0.0124611	0.0186916	0.0342679	0.029595	0.0280374	0.523364	0.450156	0.570093	0.0249221	0.0249221	0.00155763	0.0202492	0.0202492	0.0233645
ENSMUSG00000006215.12	0.00497289	-7.37545	-0.877005	11.2204	0.0125786	0.0188679	0.0578616	0.00503145	0.0150943	0.0188679	0.0125786	0.0113208	0.00503145	0.0327044	0.00628931	0.00754717	0.00125786	0.0238994	0.0163522	0.00377358	0.0100629	0.0389937	0.0427673	0.0100629	0.0113208	0.0125786	0.00880503	0.0176101	0.00125786	0.0125786	0.0150943	0.00628931	0.00628931	0.0201258	0.0327044	0.00377358	0.0226415	0.0415094	0.0616352	0.0150943	0.61761	0.437736	0.715723	0.0188679	0.0339623	0.0125786	0.0226415	0.00754717	0.0314465
ENSMUSG00000006219.12	0.164936	-7.08855	0.575006	10.1408	0.00797872	0.00531915	0.0398936	0.0159574	0.0106383	0.0212766	0.00531915	0.00265957	0.00797872	0.0159574	0.0132979	0.00531915	0.00265957	0.018617	0.0106383	0.00265957	0.00797872	0.0265957	0.0292553	0	0.0345745	0.0425532	0.0159574	0.0558511	0.00797872	0.018617	0.00797872	0.00265957	0.00265957	0.0212766	0.0345745	0.00797872	0.0212766	0.0265957	0.0585106	0.0132979	0.62234	0.523936	0.664894	0.00797872	0.0398936	0.00265957	0.0212766	0.018617	0.0159574
ENSMUSG00000006235.6	-0.111266	-2.91015	-0.370728	10.5746	0.00393701	0.011811	0.0137795	0.0019685	0.00984252	0.023622	0.00787402	0.00984252	0	0.0334646	0.00590551	0.011811	0	0.019685	0.00984252	0.0019685	0.00393701	0.019685	0.0216535	0.00590551	0.0216535	0.0314961	0.011811	0.0354331	0.00590551	0.0216535	0.015748	0.00393701	0.00984252	0.0275591	0.0688976	0.00787402	0.019685	0.0314961	0.0511811	0.0177165	0.633858	0.515748	0.692913	0.019685	0.019685	0.0177165	0.011811	0.00787402	0.0314961
ENSMUSG00000006241.16	0.284357	-4.25083	-1.41774	10.3332	0.0121359	0.0121359	0.0679612	0.00728155	0.0145631	0.0145631	0.00242718	0.00970874	0.00728155	0.0339806	0.0121359	0.00970874	0.00485437	0.0169903	0.0169903	0.00728155	0.00970874	0.0121359	0.0679612	0.0121359	0.00728155	0.0194175	0.00242718	0.0218447	0.00242718	0.00728155	0.0145631	0.00485437	0.00485437	0.0194175	0.0461165	0.0121359	0.026699	0.0461165	0.0679612	0.00970874	0.563107	0.427184	0.667476	0.00485437	0.0242718	0	0.0242718	0.0121359	0.0169903
ENSMUSG00000006262.15	-0.0696334	-7.24207	2.14195	9.38154	0.0368664	0.0230415	0.0414747	0.0230415	0.0322581	0.00921659	0	0.0138249	0.0138249	0.0138249	0	0.00460829	0.0138249	0.0138249	0.0322581	0.0322581	0.0138249	0.0184332	0.0276498	0.0184332	0.0322581	0.00460829	0.00921659	0.00921659	0.00921659	0.00460829	0.00460829	0	0.00460829	0.0230415	0.0230415	0.0184332	0.0230415	0.0230415	0.0506912	0.0276498	0.488479	0.322581	0.437788	0.0276498	0.00460829	0.00460829	0.0138249	0.0184332	0.00921659
ENSMUSG00000006270.7	-0.205264	-4.61947	1.04475	9.99152	0.0235988	0.00884956	0.0324484	0.0147493	0	0.0176991	0.00884956	0.0147493	0.00294985	0.0235988	0.00884956	0.00294985	0	0.0147493	0.0117994	0	0.00884956	0.0147493	0.0294985	0	0.00884956	0.0235988	0.0324484	0.00884956	0.00589971	0.0176991	0.0294985	0.00589971	0.0117994	0.0235988	0.0471976	0.00294985	0.0117994	0.0235988	0.0471976	0.0117994	0.651917	0.563422	0.775811	0.0117994	0.0884956	0.0265487	0.0235988	0.00884956	0.0471976
ENSMUSG00000006273.14	-0.211583	-7.90005	0.972439	10.5859	0.0195312	0.0234375	0.0234375	0.015625	0.0136719	0.0195312	0.00585938	0.0175781	0.0136719	0.0078125	0.00390625	0.0078125	0.00195312	0.0410156	0.0332031	0.03125	0.00585938	0.0117188	0.0351562	0.00390625	0.015625	0.0214844	0.00195312	0.0214844	0.0195312	0.00390625	0.015625	0.00390625	0.0078125	0.00976562	0.0332031	0.00976562	0.0390625	0.03125	0.0292969	0.0214844	0.566406	0.404297	0.539062	0.00976562	0.0273438	0.0117188	0.03125	0.0214844	0.0214844
ENSMUSG00000006276.10	0.0174862	-6.29558	-0.155152	11.42	0.030837	0.0110132	0.0418502	0.00770925	0.0165198	0.0154185	0.00110132	0.00770925	0.00770925	0.0352423	0.00660793	0.0231278	0.00220264	0.0209251	0.0154185	0.00550661	0.00991189	0.00991189	0.0594714	0.00440529	0.0286344	0.0264317	0.00881057	0.0286344	0.00330396	0.00440529	0.0110132	0.00110132	0.00881057	0.0165198	0.0429515	0.00660793	0.0209251	0.0539648	0.0440529	0.030837	0.588106	0.428414	0.605727	0.0187225	0.0187225	0.00550661	0.0253304	0.0143172	0.0231278
ENSMUSG00000006288.8	0.198793	-5.27945	-0.408604	10.4263	0.0136054	0.0204082	0.0521542	0.0113379	0.00907029	0.0204082	0.00680272	0.00453515	0	0.0272109	0.00907029	0.015873	0	0.00907029	0.0249433	0.00226757	0.0136054	0.0113379	0.0612245	0.015873	0.00907029	0.0136054	0.00226757	0.0204082	0.00453515	0.0113379	0.0113379	0.00226757	0.00226757	0.0249433	0.0544218	0.0204082	0.0272109	0.0181406	0.0498866	0.0272109	0.62585	0.38322	0.641723	0.0181406	0.0294785	0.00907029	0.0181406	0.0226757	0.0113379
ENSMUSG00000006289.14	-0.101151	-6.06523	0.280234	9.99577	0.00595238	0.0208333	0.0267857	0.0119048	0.0178571	0.014881	0.0119048	0.0267857	0.00297619	0.00595238	0.0178571	0.00297619	0.00595238	0.0208333	0.0386905	0.0297619	0.00297619	0.014881	0.0327381	0.00595238	0.014881	0.00595238	0.00595238	0.0119048	0.0119048	0.00892857	0.00892857	0.0119048	0.014881	0.0119048	0.0357143	0.00595238	0.0297619	0.0238095	0.0327381	0.0238095	0.592262	0.446429	0.583333	0.0208333	0.0386905	0.0119048	0.0208333	0.0416667	0.0357143
ENSMUSG00000006299.13	0.125313	-6.39463	1.01693	10.4666	0.016055	0.0137615	0.0183486	0.00458716	0.016055	0.0344037	0.00229358	0.0206422	0.00688073	0.016055	0.00458716	0.016055	0	0.016055	0.016055	0.00458716	0.00458716	0.0206422	0.0298165	0.00458716	0.00229358	0.0114679	0.0137615	0.0206422	0	0.00458716	0.00917431	0.00458716	0.00458716	0.016055	0.0504587	0.00458716	0.0344037	0.0481651	0.059633	0.0344037	0.644495	0.444954	0.637615	0.0137615	0.0298165	0.00688073	0.0206422	0.0183486	0.0458716
ENSMUSG00000006304.14	-0.192606	-8.57092	0.628566	9.88417	0.0465116	0.0299003	0.0365449	0.0232558	0.0265781	0.013289	0.013289	0.00664452	0.013289	0.013289	0.00664452	0.00332226	0	0.0299003	0.0232558	0.0199336	0.00664452	0.0199336	0.013289	0.0166113	0.013289	0.00332226	0	0.0166113	0.0166113	0.013289	0.00332226	0.00332226	0.00996678	0.00996678	0.0232558	0.013289	0.0365449	0.0332226	0.0398671	0.0332226	0.524917	0.328904	0.518272	0.0199336	0.0265781	0.00664452	0.0199336	0.0232558	0.013289
ENSMUSG00000006307.16	-0.0975265	-6.0721	-1.5498	12.9961	0.0143699	0.0106853	0.0302137	0.00626382	0.0106853	0.0176861	0.00294768	0.0110538	0.00773766	0.0154753	0.00957996	0.0106853	0.00110538	0.0125276	0.0128961	0.0073692	0.0092115	0.0125276	0.032056	0.0103169	0.0405306	0.0361091	0.0055269	0.0475313	0.0128961	0.0180545	0.027266	0.0103169	0.0092115	0.018423	0.0305822	0.0114223	0.0257922	0.0206338	0.0515844	0.0239499	0.673545	0.538688	0.565586	0.0154753	0.0250553	0.00663228	0.0261606	0.0228445	0.0268976
ENSMUSG00000006315.9	0.160596	-2.74506	0.0858452	9.45121	0.0133333	0.0177778	0.0222222	0.00888889	0.0133333	0.0266667	0.00444444	0.00888889	0	0.0133333	0	0.0177778	0.00888889	0.0266667	0.0444444	0.0222222	0	0.0222222	0.0177778	0	0	0.0133333	0	0.00444444	0.00888889	0.00444444	0.0133333	0	0.00888889	0.04	0.0488889	0.00888889	0.0222222	0.0222222	0.00888889	0.00444444	0.506667	0.377778	0.697778	0.0222222	0.0577778	0	0.0222222	0.00888889	0.0266667
ENSMUSG00000006333.14	0.0228261	-3.6276	-0.334713	9.23601	0.0205128	0.0102564	0.0769231	0.0102564	0	0.0205128	0.00512821	0	0.0102564	0.00512821	0.0205128	0	0	0.025641	0.0102564	0.0307692	0.00512821	0.0153846	0.0307692	0.00512821	0.0153846	0.0102564	0.00512821	0.00512821	0.00512821	0.025641	0.0358974	0.0410256	0.0102564	0.025641	0.0615385	0.00512821	0.0102564	0.025641	0.0564103	0.0307692	0.630769	0.384615	0.682051	0	0.0307692	0.00512821	0.0153846	0.0153846	0.0512821
ENSMUSG00000006335.16	-0.169352	-6.21513	0.341344	9.66356	0.00769231	0.00384615	0.0115385	0.0153846	0.0115385	0.0230769	0	0.0115385	0.0115385	0.0153846	0.0269231	0.0115385	0.00384615	0.00769231	0.0115385	0.00769231	0.0153846	0.00384615	0.0346154	0.00384615	0.0423077	0.0192308	0	0.0192308	0.0192308	0.0115385	0.0384615	0.00769231	0.0192308	0.0153846	0.0269231	0.00384615	0.0461538	0.0230769	0.0846154	0.0346154	0.688462	0.480769	0.588462	0.0192308	0.0269231	0.00769231	0.0115385	0.00769231	0.0423077
ENSMUSG00000006356.10	0.127298	-7.07731	0.932788	9.29462	0.0143541	0.0191388	0.0909091	0.00478469	0.0143541	0.0382775	0.00478469	0.0191388	0.00956938	0.0191388	0	0.00478469	0.00478469	0.0191388	0.00956938	0	0	0.0239234	0.0191388	0.0143541	0.00478469	0.0669856	0.00478469	0.0239234	0.00956938	0.0143541	0.00478469	0	0	0.00956938	0.0287081	0	0.00478469	0.0239234	0.0574163	0.00956938	0.54067	0.502392	0.732057	0	0.0191388	0	0.0287081	0.0191388	0.062201
ENSMUSG00000006369.14	0.0965588	-5.49869	1.03644	11.2726	0.00291545	0.03207	0.0218659	0.0233236	0.0102041	0.0204082	0.00437318	0.0102041	0.00291545	0.0306122	0.0102041	0.00874636	0.0058309	0.0335277	0.0131195	0.0102041	0.00874636	0.0204082	0.0349854	0.00728863	0.0102041	0.0262391	0.00874636	0.0116618	0.00874636	0.0247813	0.00728863	0.0058309	0.00291545	0.0174927	0.0393586	0.0058309	0.0189504	0.0291545	0.0510204	0.0262391	0.536443	0.478134	0.69242	0.00874636	0.0174927	0.00437318	0.0145773	0.0102041	0.0408163
ENSMUSG00000006373.10	-0.158989	-5.54685	1.68713	9.20212	0.0204082	0.0153061	0.0408163	0.00510204	0.0102041	0.0204082	0.00510204	0.0153061	0.00510204	0.00510204	0.0102041	0.0102041	0	0.0153061	0.0102041	0.0102041	0	0.0102041	0.0255102	0.00510204	0.0153061	0.0153061	0.0153061	0.0255102	0	0.0255102	0.0102041	0.00510204	0.00510204	0.0408163	0.0612245	0.0102041	0.0306122	0.0816327	0.0561224	0.0306122	0.673469	0.397959	0.69898	0.0153061	0.0357143	0.00510204	0.0102041	0.0102041	0.0459184
ENSMUSG00000006378.15	0.0668175	-8.16175	0.924027	10.3061	0.00239808	0.0143885	0.0359712	0.00719424	0.00719424	0.0191847	0.00239808	0.00959233	0	0.0239808	0.00239808	0.00959233	0.00239808	0.0551559	0.0263789	0.00479616	0.00479616	0.0215827	0.028777	0.0119904	0.00479616	0.0167866	0.00239808	0.0167866	0.00479616	0.0263789	0.0215827	0.00959233	0.0119904	0.0119904	0.0695444	0.00479616	0.0191847	0.0311751	0.0311751	0.0239808	0.630695	0.458034	0.664269	0.0143885	0.0479616	0.00959233	0.0383693	0.0335731	0.0239808
ENSMUSG00000006390.15	0.448715	-2.77794	0.15787	9.71596	0.00714286	0.0142857	0.0357143	0.0178571	0.00714286	0.0285714	0	0.00357143	0	0.0142857	0	0.00714286	0.025	0.0428571	0.0535714	0.0178571	0.0178571	0.0214286	0.0178571	0.0178571	0.00714286	0.0321429	0	0.0142857	0.0107143	0.00357143	0.0178571	0.00357143	0.00714286	0.025	0.0428571	0.0285714	0.00357143	0.0142857	0.0142857	0.00357143	0.478571	0.357143	0.682143	0.00714286	0.0214286	0.00357143	0.0178571	0.0142857	0.0142857
ENSMUSG00000006392.16	0.115497	-5.50845	0.394738	9.74147	0.0185874	0.0334572	0.0446097	0.0185874	0.0111524	0.0148699	0.00371747	0.0111524	0.00743494	0.0223048	0.00371747	0.0148699	0.00371747	0.0223048	0.0297398	0.00743494	0.0148699	0.00371747	0.070632	0.0111524	0.0334572	0.00743494	0.00743494	0.0297398	0.0185874	0	0.0111524	0.00371747	0.00371747	0.0111524	0.0408922	0.0148699	0.0297398	0.0297398	0.0371747	0.0148699	0.60223	0.416357	0.524164	0.0223048	0.0260223	0	0.0260223	0.0297398	0
ENSMUSG00000006395.16	-0.00881097	-2.21027	0.0446057	9.65642	0	0.0285714	0	0	0	0.0285714	0.0142857	0.0142857	0	0.0142857	0	0	0	0.0142857	0.0142857	0	0	0.0142857	0.0285714	0	0.0142857	0.0428571	0.0428571	0	0	0.0142857	0.0428571	0.0142857	0	0.0571429	0.0714286	0	0.0142857	0	0.0571429	0	0.714286	0.6	0.857143	0	0.0571429	0.114286	0.0142857	0.0285714	0.0285714
ENSMUSG00000006398.15	-0.175509	-7.67119	0.268813	10.5517	0.024	0.028	0.022	0.016	0.014	0.016	0.004	0.008	0.006	0.026	0.008	0.032	0.002	0.03	0.016	0.008	0.016	0.024	0.038	0.014	0.012	0.02	0.006	0.02	0.01	0.014	0.02	0.004	0.006	0.018	0.034	0.014	0.02	0.02	0.024	0.022	0.59	0.488	0.588	0.022	0.042	0.004	0.026	0.02	0.028
ENSMUSG00000006403.13	0.0972593	-4.42302	-0.19771	11.3471	0.0107914	0.0155875	0.0227818	0.00959233	0.0107914	0.0179856	0.00959233	0.0155875	0.00359712	0.0179856	0.0107914	0.00839329	0.00119904	0.0155875	0.0191847	0.00479616	0.0119904	0.0155875	0.0335731	0.0155875	0.0215827	0.0275779	0.0107914	0.0263789	0.0059952	0.0215827	0.0191847	0.00479616	0.00959233	0.0203837	0.0467626	0.00719424	0.0119904	0.0323741	0.0215827	0.0167866	0.621103	0.522782	0.652278	0.0179856	0.0335731	0.00359712	0.0239808	0.0119904	0.0359712
ENSMUSG00000006412.10	-0.0402125	-6.87343	1.31891	9.04439	0.0193548	0.0258065	0.0709677	0.0129032	0.0129032	0.00645161	0	0.00645161	0	0.0387097	0.00645161	0	0.00645161	0.0129032	0.0258065	0.0193548	0	0.0129032	0.0516129	0	0.00645161	0	0	0.00645161	0	0.0193548	0.0193548	0.0129032	0	0.00645161	0.0451613	0.0129032	0.0709677	0.00645161	0.0580645	0.0193548	0.63871	0.393548	0.670968	0.0258065	0.0193548	0.0258065	0.0322581	0.00645161	0.0451613
ENSMUSG00000006418.17	-0.11918	-6.60437	0.514117	9.43254	0.0130435	0.0217391	0.0434783	0.00869565	0	0.0217391	0.0130435	0.0130435	0.00434783	0.0217391	0	0.00434783	0.00869565	0.0347826	0.0217391	0.00434783	0.00869565	0.0173913	0.0434783	0.0130435	0.00434783	0.0304348	0.0217391	0.0173913	0.0130435	0.026087	0.00869565	0.00869565	0.00434783	0.0173913	0.0173913	0.00434783	0.0217391	0.0217391	0.0434783	0.0347826	0.556522	0.447826	0.66087	0.0130435	0.0217391	0.026087	0.00869565	0.0173913	0.00869565
ENSMUSG00000006423.15	0.147404	-5.17245	-3.19826	9.54689	0.058296	0.0044843	0.058296	0.0179372	0.0044843	0.0269058	0	0.0224215	0	0.00896861	0.0313901	0	0.00896861	0.00896861	0.0358744	0.0179372	0.0134529	0.0044843	0.0403587	0.00896861	0	0.0134529	0.0134529	0.0179372	0	0.0134529	0.0224215	0.0044843	0	0.00896861	0.0269058	0.0044843	0.044843	0.0269058	0.0538117	0.0313901	0.533632	0.35426	0.591928	0.0134529	0.0134529	0.0044843	0.0269058	0.00896861	0.0313901
ENSMUSG00000006442.10	-0.0973972	-5.89523	1.31537	9.82972	0.019802	0.0231023	0.029703	0.00330033	0.00660066	0.019802	0	0.00660066	0	0.029703	0.00660066	0.00330033	0.00330033	0.0363036	0.0330033	0.00990099	0.00990099	0.0264026	0.0528053	0	0.00660066	0.0330033	0.00990099	0.0132013	0.00660066	0.00330033	0.019802	0.00660066	0.00330033	0.029703	0.0528053	0.00330033	0.00990099	0.029703	0.0594059	0.0264026	0.594059	0.379538	0.788779	0.00330033	0.039604	0.00330033	0.00330033	0.00330033	0.0528053
ENSMUSG00000006456.10	-0.188859	-7.46768	0.835966	11.0042	0.0104478	0.0134328	0.0179104	0.00746269	0.0119403	0.0134328	0.00447761	0.0119403	0	0.0134328	0.00597015	0.00746269	0	0.00746269	0.0179104	0.00447761	0.0134328	0.00597015	0.061194	0.00447761	0.0223881	0.0208955	0.00895522	0.0149254	0.00149254	0.0298507	0.00746269	0.0164179	0.00298507	0.0104478	0.0223881	0.00895522	0.00597015	0.0119403	0.0179104	0.0164179	0.629851	0.595522	0.571642	0.0343284	0.0701493	0.0164179	0.0746269	0.0104478	0.0328358
ENSMUSG00000006463.13	0.462659	-2.22744	-0.639727	9.74147	0.00350877	0.00701754	0	0.00701754	0.00701754	0.0140351	0.00350877	0.00701754	0	0.00701754	0	0.00350877	0	0.0105263	0.0210526	0.00350877	0.00701754	0.0280702	0.0315789	0.0105263	0.0175439	0.0210526	0.00350877	0.0210526	0	0.0140351	0.0245614	0.0140351	0.0245614	0.0350877	0.105263	0.0140351	0.00350877	0.0105263	0.0105263	0.0105263	0.708772	0.501754	0.680702	0.0175439	0.0561404	0.0140351	0.0315789	0.0175439	0.0350877
ENSMUSG00000006464.9	-0.0676781	-5.70429	0.369764	10.8408	0.00841751	0.0185185	0.047138	0.00841751	0.0151515	0.037037	0.00505051	0.00673401	0.00841751	0.020202	0.00505051	0.0185185	0	0.026936	0.0252525	0.00505051	0.00841751	0.016835	0.03367	0.00841751	0.013468	0.026936	0.003367	0.0185185	0.0185185	0.00841751	0.0117845	0	0.00673401	0.0252525	0.0892256	0.00673401	0.0185185	0.0286195	0.0387205	0.0117845	0.617845	0.419192	0.693603	0.0185185	0.0387205	0.00841751	0.0252525	0.00505051	0.026936
ENSMUSG00000006471.18	-0.0578658	-4.14187	0.0704023	10.93	0	0	0.0240964	0	0.0240964	0	0	0.0240964	0.0120482	0.0240964	0.0361446	0	0	0.0240964	0.0120482	0	0	0	0.060241	0	0.0120482	0.0120482	0	0	0.0120482	0.0240964	0.0361446	0.0120482	0.0120482	0.0120482	0.0361446	0.0240964	0	0.0361446	0.0361446	0	0.626506	0.554217	0.686747	0.0240964	0.0361446	0.0120482	0.0240964	0.0120482	0.0240964
ENSMUSG00000006476.19	-0.151131	-4.69437	-2.95334	10.8265	0.0168856	0.0225141	0.0450281	0.00562852	0.00375235	0.0225141	0.00375235	0.00562852	0.00750469	0.0375235	0.0225141	0.00562852	0.00375235	0.0337711	0.0281426	0.00938086	0.00750469	0.0337711	0.0300188	0.00187617	0.011257	0.0243902	0.00562852	0.0262664	0.00562852	0.0225141	0.0206379	0.00750469	0.00938086	0.0150094	0.0450281	0.00375235	0.0150094	0.0356473	0.0619137	0.0150094	0.575985	0.450281	0.733583	0.0150094	0.0412758	0.00938086	0.011257	0.00938086	0.0262664
ENSMUSG00000006494.11	-0.12852	-6.56085	-0.0234011	10.3509	0.0252874	0.016092	0.0229885	0.0206897	0.0137931	0.016092	0.00689655	0.00689655	0.0137931	0.0229885	0.016092	0.0114943	0.0114943	0.0137931	0.0298851	0.016092	0.0114943	0.0183908	0.0252874	0.00689655	0.016092	0.0183908	0.0137931	0.0114943	0.0114943	0.00689655	0.0114943	0.00689655	0.00689655	0.0229885	0.0321839	0.016092	0.0275862	0.0298851	0.0298851	0.0206897	0.544828	0.404598	0.590805	0.0091954	0.0229885	0.0137931	0.0183908	0.016092	0.0206897
ENSMUSG00000006498.16	0.0816062	-7.76532	-0.119335	10.8408	0.00719424	0.0485612	0.0521583	0.0125899	0.00899281	0.0197842	0.00539568	0.00539568	0.00719424	0.0341727	0.00359712	0.00359712	0.00359712	0.0359712	0.0233813	0.0107914	0.00179856	0.0179856	0.0521583	0.00899281	0.0125899	0.0215827	0.00719424	0.0161871	0.00359712	0.00899281	0.00539568	0.00359712	0.00359712	0.0215827	0.0539568	0.00899281	0.00359712	0.0341727	0.0269784	0.0107914	0.573741	0.415468	0.72482	0.0305755	0.0413669	0.0107914	0.0233813	0.0179856	0.0269784
ENSMUSG00000006517.5	0.107181	-7.72886	0.737199	10.3443	0.00248756	0.0174129	0.039801	0.00746269	0.0124378	0.0323383	0.0124378	0.0149254	0.00497512	0.0298507	0.00497512	0.00746269	0.00248756	0.0348259	0.0174129	0.00746269	0.00746269	0.0149254	0.0572139	0.00746269	0.0124378	0.0174129	0.00497512	0.0149254	0.00497512	0.0223881	0.0199005	0	0.0199005	0.0223881	0.0447761	0.00995025	0.00995025	0.0447761	0.0422886	0.0174129	0.634328	0.437811	0.716418	0.0174129	0.0373134	0.0174129	0.0223881	0.0124378	0.0248756
ENSMUSG00000006519.11	0.417919	-4.82295	1.14267	9.17991	0.0103627	0.015544	0.0414508	0.00518135	0.0103627	0.0362694	0	0.015544	0	0	0.0103627	0.0103627	0	0.0466321	0.0207254	0.015544	0.00518135	0.00518135	0.0362694	0	0.0310881	0.0414508	0.00518135	0.015544	0.015544	0	0.0207254	0.00518135	0	0.0259067	0.0518135	0.00518135	0.0103627	0	0.0569948	0.00518135	0.61658	0.497409	0.678756	0.0259067	0.0466321	0.0103627	0.0259067	0.0310881	0.0259067
ENSMUSG00000006526.13	0.214459	-5.14416	-0.503374	9.80252	0.0207612	0.0138408	0.0311419	0.017301	0.00346021	0	0.00692042	0.0103806	0.017301	0.017301	0.0103806	0.00346021	0.0138408	0.0346021	0.0346021	0.00692042	0.00692042	0.0103806	0.0242215	0.00692042	0.00692042	0.00692042	0.0138408	0.0138408	0.00346021	0.0207612	0.00692042	0.00346021	0.0103806	0.0415225	0.0415225	0.00692042	0.0311419	0.0380623	0.0415225	0.00346021	0.577855	0.380623	0.681661	0.0138408	0.0380623	0.0103806	0.0103806	0.0207612	0.0242215
ENSMUSG00000006527.16	0.172328	-7.93724	-0.724995	11.3404	0.0300926	0.0173611	0.0428241	0.0196759	0.00925926	0.0185185	0.00462963	0.0138889	0.0127315	0.00925926	0.0115741	0.0150463	0.0115741	0.0173611	0.0104167	0.0173611	0.0104167	0.0115741	0.0335648	0.0138889	0.0173611	0.0196759	0.00462963	0.0231481	0.00578704	0.00347222	0.0104167	0.00810185	0.00925926	0.0138889	0.025463	0.0231481	0.0405093	0.0300926	0.0405093	0.0266204	0.548611	0.407407	0.496528	0.0185185	0.0162037	0	0.0208333	0.0162037	0.0162037
ENSMUSG00000006574.15	-0.104504	-8.87113	-0.0575629	11.4466	0.00967742	0.0139785	0.0258065	0.00645161	0.0172043	0.0236559	0.00430108	0.00752688	0.00752688	0.011828	0.00537634	0.00860215	0.00537634	0.0430108	0.0247312	0.00860215	0.00645161	0.0107527	0.0290323	0.00430108	0.0129032	0.0236559	0.00645161	0.0258065	0.00645161	0.011828	0.0129032	0.00537634	0.0150538	0.0376344	0.0752688	0.0193548	0.0290323	0.0290323	0.0365591	0.0129032	0.623656	0.389247	0.689247	0.00967742	0.0290323	0.00430108	0.0182796	0.0107527	0.0322581
ENSMUSG00000006575.14	-0.156273	-5.93027	-1.56351	10.4367	0.0134228	0.0290828	0.0380313	0.00447427	0.0178971	0.0223714	0.00671141	0.00671141	0.00671141	0.0604027	0.0111857	0.00447427	0	0.033557	0.0223714	0.00894855	0.00671141	0.0111857	0.0290828	0.00447427	0.00671141	0.033557	0.00671141	0.00447427	0.00447427	0.0111857	0.0268456	0.00447427	0.0111857	0.01566	0.0715884	0.00447427	0.0223714	0.0313199	0.0738255	0.0134228	0.561521	0.447427	0.765101	0.0178971	0.0357942	0.0134228	0.00894855	0.00894855	0.0178971
ENSMUSG00000006576.16	-0.151243	-4.0689	-1.60563	11.9392	0.00814332	0.00814332	0.0333876	0.00407166	0.014658	0.0187296	0.00651466	0.00895765	0.000814332	0.0203583	0.0130293	0.012215	0.00162866	0.0236156	0.0187296	0.014658	0.00407166	0.019544	0.026873	0.00977199	0.019544	0.0350163	0.0130293	0.0228013	0.00895765	0.0138436	0.026873	0.00407166	0.00651466	0.031759	0.0513029	0.012215	0.014658	0.0285016	0.0627036	0.0187296	0.644951	0.447883	0.702769	0.00814332	0.02443	0.012215	0.0285016	0.00814332	0.029316
ENSMUSG00000006585.3	-0.120908	-6.15632	1.35569	10.7099	0.00716846	0.00537634	0.0412186	0.0107527	0.0125448	0.0268817	0.00716846	0.016129	0.00358423	0.0250896	0.0107527	0.0143369	0.00179211	0.0107527	0.0232975	0.00358423	0.0143369	0.00896057	0.0412186	0.00716846	0.0268817	0.0358423	0.0197133	0.0304659	0.00358423	0.0376344	0.0268817	0.00896057	0.00537634	0.0268817	0.0573477	0.00537634	0.0107527	0.0268817	0.0573477	0.00716846	0.670251	0.501792	0.700717	0.0125448	0.0430108	0.0125448	0.0286738	0.00358423	0.016129
ENSMUSG00000006589.8	0.156207	-5.73538	1.69621	9.13186	0.0220994	0	0.0276243	0	0.00552486	0.0110497	0.00552486	0.00552486	0.00552486	0.0165746	0.0220994	0.00552486	0.00552486	0.0441989	0.0110497	0.00552486	0	0.0165746	0.0331492	0	0.0110497	0.0220994	0.0165746	0.0165746	0.00552486	0.0165746	0.0165746	0	0.0165746	0.038674	0.0773481	0	0.0220994	0.0441989	0.038674	0.0165746	0.624309	0.41989	0.740331	0.00552486	0.0276243	0.0110497	0.0220994	0.0165746	0.0441989
ENSMUSG00000006599.13	-0.141165	-7.14667	-1.65647	10.6996	0.0383212	0.0218978	0.0456204	0.0328467	0.0346715	0.00364964	0.00729927	0.0109489	0.00912409	0.0145985	0.0127737	0.0218978	0.00912409	0.0127737	0.0273723	0.0255474	0.0255474	0.0145985	0.0383212	0.0109489	0.020073	0.00729927	0	0.00912409	0.00182482	0.00364964	0.0127737	0.00364964	0.00547445	0.0182482	0.0310219	0.00912409	0.0419708	0.020073	0.0237226	0.0273723	0.5	0.364964	0.456204	0.0328467	0.0127737	0.00364964	0.0237226	0.0182482	0.00729927
ENSMUSG00000006638.15	0.458479	-2.31066	-0.98308	10.2773	0.00484262	0.0193705	0.0242131	0.00968523	0.0121065	0.0290557	0.00242131	0.0193705	0.00242131	0.0169492	0.00968523	0.00726392	0.00968523	0.0217918	0.00968523	0.00484262	0.0169492	0.0217918	0.0387409	0.00484262	0.0217918	0.0169492	0.00968523	0.0217918	0.0121065	0.0121065	0.00968523	0.00484262	0.0121065	0.0290557	0.062954	0.0121065	0.0217918	0.0217918	0.0193705	0.0193705	0.615012	0.438257	0.602906	0.0169492	0.0290557	0.00484262	0.0338983	0.0217918	0.0266344
ENSMUSG00000006651.8	0.148525	-6.17853	-0.281354	10.941	0.00610687	0.00916031	0.0137405	0.00610687	0.00152672	0.0229008	0	0.010687	0.00916031	0.0183206	0.0183206	0.00763359	0.00152672	0.0152672	0.0259542	0.00458015	0.00916031	0.0229008	0.0610687	0.010687	0.0198473	0.0335878	0.0137405	0.0229008	0.0137405	0.0274809	0.0137405	0.00610687	0.00763359	0.010687	0.0656489	0.0152672	0.0396947	0.0229008	0.0656489	0.0167939	0.705344	0.464122	0.661069	0.0137405	0.0320611	0.00458015	0.0244275	0.010687	0.021374
ENSMUSG00000006673.14	0.064415	-6.90501	0.182664	11.2033	0.0102828	0.0115681	0.0282776	0.0192802	0.0179949	0.0257069	0.00514139	0.0218509	0.00385604	0.0128535	0.00899743	0.0102828	0.00771208	0.0269923	0.0179949	0.0154242	0.0321337	0.0128535	0.109254	0.00899743	0.0449871	0.0167095	0.00128535	0.0167095	0.00899743	0.00385604	0.00514139	0.00128535	0.00642674	0.00899743	0.0282776	0.0205656	0.0385604	0.0141388	0.0231362	0.0154242	0.618252	0.392031	0.532134	0.0167095	0.0231362	0.00385604	0.0321337	0.00771208	0.0179949
ENSMUSG00000006675.10	0.290002	-2.51799	-1.43478	10.6275	0.00595238	0.0238095	0.0178571	0.0119048	0.00793651	0.0257937	0	0.0119048	0.00198413	0.0218254	0.0119048	0.0119048	0	0.0238095	0.0277778	0.00595238	0.00793651	0.0238095	0.047619	0.0138889	0.0178571	0.015873	0.0138889	0.0119048	0.0138889	0.0198413	0.0218254	0.00992063	0.00396825	0.0257937	0.0496032	0.00793651	0.015873	0.0376984	0.0595238	0.0198413	0.652778	0.410714	0.706349	0.0198413	0.0257937	0.0119048	0.00793651	0.0198413	0.0238095
ENSMUSG00000006676.16	-0.149938	-6.82606	0.147777	12.0375	0.0124908	0.0198384	0.0352682	0.00661278	0.0146951	0.0146951	0.00734754	0.00734754	0.00661278	0.0146951	0.0110213	0.0183688	0.00146951	0.0117561	0.0110213	0.0110213	0.0110213	0.0168993	0.0411462	0.00440852	0.0205731	0.0279206	0.0095518	0.0286554	0.0102866	0.0161646	0.0139603	0.0110213	0.00881705	0.0205731	0.0382072	0.00881705	0.0279206	0.0286554	0.0529023	0.0205731	0.639236	0.456282	0.615724	0.0124908	0.0279206	0.00220426	0.0315944	0.00661278	0.0205731
ENSMUSG00000006699.17	-0.00956892	-10.531	-0.954239	9.38154	0.03125	0.015625	0.0520833	0.0104167	0.0364583	0.00520833	0	0.046875	0.015625	0	0.00520833	0.00520833	0.015625	0.00520833	0.0104167	0.0260417	0.015625	0.0104167	0.0208333	0	0.0364583	0.0104167	0.0104167	0.0208333	0.00520833	0	0.00520833	0	0.0208333	0.0208333	0.0208333	0.0208333	0.0260417	0.015625	0.0416667	0.0416667	0.541667	0.390625	0.390625	0.0104167	0.015625	0.00520833	0.0260417	0.0104167	0
ENSMUSG00000006705.13	0.03365	-4.45794	0.0410223	10.3772	0.020595	0.0320366	0.0251716	0.00915332	0.0297483	0.020595	0.0183066	0.00686499	0.00457666	0.0251716	0.01373	0.0160183	0.00457666	0.020595	0.0297483	0.0183066	0.02746	0.00686499	0.0686499	0.00915332	0.020595	0.0160183	0.0114416	0.0183066	0.00228833	0.00228833	0.00457666	0	0.0114416	0.0114416	0.02746	0.0160183	0.0160183	0.0228833	0.0457666	0.0320366	0.565217	0.407323	0.608696	0.0228833	0.0251716	0.00686499	0.0114416	0.01373	0.0183066
ENSMUSG00000006715.11	0.0414611	-7.77897	1.03741	9.28077	0.0434783	0.00966184	0.0386473	0.0434783	0.00483092	0.00483092	0.0144928	0.00966184	0.0144928	0.00483092	0.0241546	0.0289855	0.00483092	0.00966184	0.0193237	0.00966184	0.00966184	0.00483092	0.0483092	0.00483092	0.0193237	0	0.00966184	0.0144928	0	0.00483092	0.00483092	0	0.00483092	0.0144928	0.0289855	0.0193237	0.0869565	0.0241546	0.0676329	0.0386473	0.570048	0.36715	0.444444	0.0193237	0.0144928	0.00966184	0.0338164	0.0193237	0.00966184
ENSMUSG00000006717.7	0.112449	-8.90767	1.90105	8.72792	0.035461	0.0283688	0.0496454	0.0070922	0.0425532	0.035461	0.0212766	0.0070922	0.0212766	0.0212766	0	0.0070922	0.0283688	0.0212766	0.0638298	0.0070922	0.0141844	0.0212766	0.0141844	0.0141844	0	0.0141844	0	0.0141844	0.0070922	0	0	0	0.0212766	0.0070922	0.0283688	0.0141844	0.0425532	0.0141844	0.0212766	0.0141844	0.496454	0.390071	0.503546	0.035461	0.0070922	0	0.0283688	0.0425532	0.0212766
ENSMUSG00000006720.16	0.0474394	-6.23127	-0.752811	11.1331	0.0528455	0.0203252	0.0447154	0.0108401	0.0230352	0.0176152	0.00813008	0.0365854	0.0189702	0.0203252	0.00677507	0.0176152	0.00813008	0.00406504	0.00677507	0.0243902	0.0189702	0.0338753	0.0460705	0.0379404	0.0108401	0.0135501	0.00271003	0.0149051	0.00542005	0.00135501	0.00542005	0.00406504	0.00813008	0.0135501	0.0149051	0.0149051	0.0420054	0.0108401	0.0433604	0.0149051	0.48374	0.422764	0.45393	0.00813008	0.0162602	0	0.0176152	0.0230352	0.00406504
ENSMUSG00000006728.12	-0.0597006	-7.41432	0.0601768	9.83447	0.00986842	0.0131579	0.0263158	0.00986842	0.0164474	0.0131579	0.00986842	0.00986842	0.00986842	0.0164474	0.00986842	0.00986842	0.00328947	0.0164474	0.0263158	0.0164474	0	0.0164474	0.0263158	0.0131579	0.0197368	0.0197368	0.00657895	0.0296053	0.0263158	0	0.0164474	0.00986842	0.0230263	0.0164474	0.0460526	0.00986842	0.0263158	0.0361842	0.0394737	0.0197368	0.644737	0.427632	0.555921	0.0197368	0.0394737	0.00328947	0.0230263	0.0230263	0.0197368
ENSMUSG00000006731.10	0.167703	-4.30699	-0.7371	10.6466	0.0149813	0.0262172	0.0187266	0	0.0131086	0.0243446	0.0093633	0.0093633	0.00561798	0.0187266	0.0093633	0.0168539	0.00561798	0.0149813	0.00561798	0.00561798	0.0187266	0.0131086	0.0299625	0.00749064	0.0205993	0.0243446	0.0149813	0.0093633	0.00561798	0.0168539	0.0318352	0.00561798	0.0168539	0.0299625	0.0617978	0.0168539	0.0131086	0.0393258	0.0318352	0.0131086	0.657303	0.438202	0.672285	0.0168539	0.0337079	0.0131086	0.0205993	0.0168539	0.0205993
ENSMUSG00000006732.14	0.0285271	-4.69406	0.914264	9.70908	0.0148699	0.0148699	0.0446097	0.0148699	0.00371747	0.0223048	0.00743494	0.00371747	0.0111524	0.00743494	0.00371747	0.0111524	0.00743494	0.0111524	0.0260223	0.0185874	0.00743494	0.0260223	0.0297398	0.0148699	0.0260223	0.0260223	0.0185874	0.0185874	0.0111524	0.0185874	0.0111524	0.00743494	0.0111524	0.0223048	0.0446097	0.0185874	0.0334572	0.0297398	0.0446097	0.0185874	0.63197	0.386617	0.63197	0.0260223	0.0334572	0.00371747	0.00743494	0.0148699	0.0260223
ENSMUSG00000006736.9	0.0266188	-3.4096	0.567533	9.30834	0.014218	0.0331754	0.0189573	0.014218	0.0189573	0.00947867	0	0.00947867	0.014218	0.014218	0.00947867	0.0236967	0	0.042654	0.0236967	0.0236967	0.014218	0.00947867	0.014218	0.014218	0	0.00473934	0	0.00473934	0.00473934	0.00473934	0.00947867	0	0.0236967	0.0379147	0.028436	0.0236967	0.00473934	0.014218	0.014218	0.014218	0.511848	0.421801	0.578199	0.014218	0.028436	0.0189573	0.0236967	0.0331754	0.0331754
ENSMUSG00000006740.14	-0.0786733	-8.71362	0.401998	11.4984	0.0497925	0.0280083	0.0508299	0.0238589	0.0176349	0.0145228	0.00414938	0.0176349	0.0145228	0.0093361	0.0124481	0.0155602	0.0103734	0.0103734	0.0238589	0.0207469	0.033195	0.0103734	0.0363071	0.0103734	0.0093361	0.00103734	0.00311203	0.00622407	0.00622407	0.00726141	0.00518672	0.0103734	0.00622407	0.0114108	0.0145228	0.0248963	0.06639	0.0207469	0.0456432	0.0363071	0.545643	0.327801	0.430498	0.0280083	0.0124481	0.00622407	0.0248963	0.0145228	0.0114108
ENSMUSG00000006763.14	-0.0849596	-7.11174	0.67315	10.4778	0.0126316	0.0147368	0.0336842	0.00842105	0.0147368	0.0105263	0.00842105	0.00842105	0.00842105	0.0168421	0.00421053	0.0105263	0.00842105	0.0231579	0.0231579	0.0189474	0.0126316	0.00842105	0.04	0.00842105	0.0126316	0.0147368	0.0105263	0.0210526	0.00421053	0.00631579	0.0105263	0.00421053	0.00842105	0.0210526	0.0357895	0.0147368	0.0568421	0.0442105	0.0421053	0.0336842	0.593684	0.368421	0.576842	0.00631579	0.0168421	0.00210526	0.0231579	0.0105263	0.0147368
ENSMUSG00000006782.16	-0.0913782	-6.12249	0.667846	10.3038	0.0213777	0.00712589	0.0807601	0.0023753	0.0166271	0.023753	0.00950119	0.0023753	0.00475059	0.0190024	0.00475059	0.00475059	0.0023753	0.023753	0.0166271	0.00475059	0.00950119	0.0190024	0.04038	0.0023753	0.0142518	0.0213777	0.0023753	0.00950119	0.0118765	0.00712589	0.0166271	0.0023753	0.00950119	0.023753	0.064133	0.0166271	0.00950119	0.0332542	0.0570071	0.023753	0.598575	0.391924	0.714964	0.00950119	0.0261283	0.00950119	0.023753	0.00712589	0.0380048
ENSMUSG00000006784.14	0.354961	-4.21598	0.265445	10.8734	0.032	0.032	0.0688	0.0032	0.0048	0.0176	0.0048	0.0064	0.0192	0.0256	0.0176	0.0144	0.0048	0.0288	0.016	0.0144	0.024	0.0112	0.0432	0.0064	0.0016	0.008	0.0032	0.0064	0.008	0.0064	0.0096	0	0.0064	0.0224	0.0464	0.0144	0.0256	0.0448	0.0816	0.0176	0.5504	0.3424	0.696	0.0096	0.0416	0.0048	0.0144	0.0144	0.0192
ENSMUSG00000006800.14	0.0762431	-7.65595	-0.701278	11.3603	0.0251142	0.0410959	0.0479452	0.0125571	0.0125571	0.0216895	0.0148402	0.00342466	0.00684932	0.0194064	0.0148402	0.00799087	0.00456621	0.0239726	0.0251142	0.00799087	0.00684932	0.0319635	0.0353881	0.00799087	0.010274	0.0285388	0.00913242	0.00684932	0.00799087	0.0171233	0.0136986	0.00570776	0.00799087	0.0273973	0.0513699	0.00913242	0.0171233	0.0456621	0.0308219	0.0125571	0.539954	0.399543	0.737443	0.00684932	0.0171233	0.00570776	0.0114155	0.010274	0.0376712
ENSMUSG00000006818.5	-0.340516	-6.95724	2.11261	9.44294	0.0134529	0.0269058	0.058296	0.0313901	0.0269058	0.00896861	0.0044843	0.00896861	0.00896861	0.0179372	0.00896861	0	0	0.0134529	0.00896861	0.0313901	0.0134529	0.044843	0.0313901	0.0044843	0.0134529	0.0044843	0.0044843	0.0224215	0	0.0044843	0.00896861	0.0044843	0	0.00896861	0.0538117	0.0179372	0.00896861	0.0269058	0.0493274	0.0044843	0.573991	0.41704	0.627803	0.0044843	0.0313901	0.0269058	0.0313901	0.0269058	0.0358744
ENSMUSG00000006850.8	0.073676	-4.72865	0.960472	10.5699	0.0020202	0.0181818	0.020202	0.00808081	0.0121212	0.0161616	0.0040404	0.010101	0.00606061	0.0141414	0.0141414	0.010101	0.00606061	0.0161616	0.0181818	0.00808081	0.00808081	0.00808081	0.0727273	0.0121212	0.0181818	0.0121212	0.00808081	0.00808081	0.00606061	0.00606061	0.030303	0.0020202	0.0141414	0.0464646	0.0626263	0.0383838	0.0222222	0.010101	0.0585859	0.0121212	0.664646	0.39596	0.662626	0.0181818	0.0343434	0.0121212	0.0323232	0.0121212	0.0161616
ENSMUSG00000006906.10	0.129133	-4.75167	-0.0200705	10.3174	0.04	0.00705882	0.0352941	0.0188235	0.0117647	0.0141176	0.0117647	0.0164706	0.0141176	0.0117647	0.0117647	0.00705882	0.00235294	0.0352941	0.0188235	0.0258824	0.0211765	0.0141176	0.0352941	0.0188235	0.0211765	0.0211765	0.00705882	0.0211765	0.00941176	0.00941176	0.00705882	0.00470588	0.00470588	0.0235294	0.0305882	0.0188235	0.0564706	0.0305882	0.0423529	0.0164706	0.567059	0.36	0.548235	0.00470588	0.0211765	0.00705882	0.0117647	0.0117647	0.0188235
ENSMUSG00000006920.14	0.141396	-6.17451	-0.521421	11.1886	0.0374332	0.0307487	0.0454545	0.0240642	0.013369	0.0160428	0.0040107	0.00802139	0.00668449	0.013369	0.00935829	0.00935829	0.0040107	0.0240642	0.026738	0.0120321	0.00935829	0.0213904	0.0360963	0.0026738	0.0187166	0.0173797	0.00534759	0.0173797	0.00668449	0.0147059	0.0106952	0.00668449	0.0013369	0.0187166	0.0254011	0.0120321	0.0320856	0.0320856	0.040107	0.0294118	0.520053	0.393048	0.585561	0.0200535	0.0240642	0.0013369	0.0173797	0.0120321	0.013369
ENSMUSG00000006930.15	-0.131015	-7.44812	0.214515	10.9315	0.015025	0.0116861	0.0350584	0.0066778	0.0183639	0.0217028	0.0033389	0.00834725	0.0033389	0.0100167	0.0183639	0.0100167	0.00166945	0.0166945	0.0233723	0.0066778	0.00834725	0.0200334	0.066778	0.0033389	0.0250417	0.0183639	0.0066778	0.0233723	0.0133556	0.0116861	0.0133556	0.0066778	0.0033389	0.0116861	0.0467446	0.00834725	0.0367279	0.033389	0.096828	0.0250417	0.66778	0.432387	0.664441	0.0133556	0.0300501	0.0183639	0.0133556	0.0166945	0.0233723
ENSMUSG00000006931.15	0.144248	-3.46119	0.326942	10.3805	0.00675676	0.018018	0.0247748	0.0045045	0.00900901	0.018018	0.00675676	0	0	0.0247748	0.0045045	0.0045045	0.00225225	0	0.0247748	0.00225225	0.00900901	0.0292793	0.0337838	0	0.0135135	0.0202703	0.00675676	0.0135135	0.0045045	0.0315315	0.027027	0	0.00675676	0.027027	0.0720721	0.00675676	0.0337838	0.0518018	0.0765766	0.0157658	0.677928	0.403153	0.745495	0.0045045	0.0472973	0.0225225	0.036036	0.0045045	0.0292793
ENSMUSG00000006932.17	0.0845824	-10.4391	0.939354	11.2058	0.0153453	0.0179028	0.0179028	0.0217391	0.0191816	0.016624	0.00639386	0.0191816	0.00639386	0.00895141	0.00767263	0.00511509	0.00639386	0.016624	0.0383632	0.0191816	0.0140665	0.016624	0.0485934	0.0179028	0.0179028	0.00767263	0.00255754	0.0153453	0.00895141	0.0127877	0.00767263	0.00639386	0.00767263	0.0191816	0.0396419	0.0332481	0.0242967	0.0268542	0.0370844	0.0268542	0.634271	0.405371	0.519182	0.0191816	0.0294118	0.00511509	0.0485934	0.0204604	0.016624
ENSMUSG00000006941.5	-0.054877	-7.90259	1.16476	8.43879	0.0438596	0.0263158	0.0614035	0.00877193	0	0.00877193	0.00877193	0.0438596	0	0	0.0263158	0	0.00877193	0.0350877	0.00877193	0.0350877	0.0263158	0.0175439	0.0614035	0.00877193	0	0.00877193	0.00877193	0.00877193	0	0.00877193	0	0	0	0.0175439	0.0263158	0.0263158	0.00877193	0.0614035	0.0526316	0.0175439	0.552632	0.289474	0.622807	0.0175439	0.00877193	0.00877193	0.0175439	0.0175439	0.0350877
ENSMUSG00000006998.16	0.0513374	-9.02919	-0.456821	11.4398	0.0176018	0.0187019	0.0385039	0.0220022	0.0132013	0.0165017	0.00440044	0.00990099	0.00660066	0.00660066	0.00220022	0.0121012	0.00110011	0.0209021	0.0363036	0.0143014	0.00770077	0.0110011	0.0253025	0.0121012	0.0121012	0.0110011	0	0.0143014	0.0110011	0.00550055	0.0121012	0.00770077	0.0154015	0.0275028	0.0462046	0.0176018	0.029703	0.0264026	0.0561056	0.0319032	0.609461	0.371837	0.557756	0.0264026	0.0264026	0.00550055	0.0275028	0.00990099	0.0286029
ENSMUSG00000007021.5	0.395024	-3.99001	0.655045	9.43254	0.00434783	0.0130435	0.00434783	0.00869565	0.0173913	0.0304348	0.00434783	0.00869565	0	0.0304348	0	0.00869565	0	0.0173913	0.00869565	0.00869565	0.00434783	0	0.0434783	0	0.0217391	0.0130435	0.00869565	0.00434783	0.00869565	0.0217391	0.0217391	0.0130435	0.0217391	0.0173913	0.0391304	0	0.00869565	0.0217391	0.0173913	0.0173913	0.626087	0.521739	0.708696	0.00434783	0.0478261	0.0391304	0.026087	0.026087	0.0434783
ENSMUSG00000007029.16	-0.00915754	-7.8222	0.193132	11.9388	0.0150316	0.0134494	0.0356013	0.00712025	0.0102848	0.022943	0.00158228	0.00949367	0.00316456	0.0166139	0.00949367	0.00632911	0.00158228	0.022943	0.0134494	0.00632911	0.00949367	0.0142405	0.0356013	0.00712025	0.0134494	0.0292722	0.00949367	0.0253165	0.00949367	0.0158228	0.0221519	0.00712025	0.00712025	0.0237342	0.0482595	0.0102848	0.0126582	0.0332278	0.0506329	0.0189873	0.649525	0.462025	0.686709	0.0189873	0.0419304	0.00632911	0.0316456	0.0126582	0.0300633
ENSMUSG00000007035.15	-0.132192	-2.3598	-0.0810269	11.3168	0.0131894	0.0167866	0.0275779	0.00719424	0.0059952	0.0155875	0.00719424	0.0155875	0.00959233	0.0215827	0.0107914	0.0179856	0.00839329	0.0335731	0.0203837	0.0215827	0.00479616	0.0191847	0.0359712	0.00719424	0.0119904	0.0251799	0.0059952	0.0155875	0.00959233	0.00839329	0.00959233	0.00719424	0.00719424	0.0275779	0.0683453	0.0239808	0.0191847	0.0419664	0.0419664	0.0179856	0.595923	0.393285	0.661871	0.00959233	0.029976	0.00479616	0.0203837	0.0191847	0.0167866
ENSMUSG00000007036.15	-0.701515	-4.31645	-0.991727	10.7125	0.00715564	0.0214669	0.0214669	0.0107335	0.0107335	0.0161002	0.0125224	0.00715564	0.00536673	0.0178891	0.0214669	0.00894454	0.00178891	0.0250447	0.019678	0.00715564	0	0.0161002	0.0447227	0.0107335	0.0161002	0.0268336	0.00357782	0.0125224	0.0125224	0.0125224	0.0214669	0.00357782	0.00715564	0.0268336	0.059034	0.00536673	0.00894454	0.0322004	0.0447227	0.0107335	0.593918	0.450805	0.749553	0.0214669	0.0500894	0.00536673	0.00894454	0.00894454	0.0250447
ENSMUSG00000007038.5	0.370465	-3.63948	-0.275118	10.2656	0.0146341	0.0243902	0.0195122	0.0097561	0.0146341	0.0243902	0.0146341	0.00487805	0.00243902	0.0317073	0.0170732	0.00731707	0.00243902	0.0292683	0.0146341	0.0146341	0	0.0170732	0.0365854	0.00243902	0.00731707	0.0219512	0.0146341	0.0170732	0.00487805	0.0097561	0.0219512	0.00243902	0.00243902	0.0317073	0.0439024	0.00487805	0.00487805	0.0341463	0.0390244	0.0317073	0.590244	0.478049	0.746341	0.0146341	0.0390244	0.0097561	0.0097561	0.0170732	0.0439024
ENSMUSG00000007039.12	-0.0307037	-7.51989	0.664859	9.74651	0.013986	0.0034965	0.0104895	0.00699301	0.0104895	0.020979	0.020979	0.0034965	0	0.0244755	0.0174825	0.0034965	0	0.013986	0.013986	0.0034965	0.013986	0.013986	0.013986	0.0104895	0.0104895	0.0174825	0.013986	0.027972	0.0104895	0.013986	0.0104895	0.013986	0.0104895	0.041958	0.0769231	0.0104895	0.0104895	0.034965	0.0454545	0.020979	0.716783	0.524476	0.618881	0.0244755	0.020979	0.00699301	0.048951	0.0384615	0.027972
ENSMUSG00000007041.9	0.0479612	-6.78086	1.2619	9.50581	0.0123967	0.0413223	0.0578512	0.0123967	0.0123967	0.0413223	0	0.00826446	0.0123967	0.00826446	0.0123967	0.00413223	0.0123967	0.0165289	0.0123967	0.00413223	0.00826446	0.00826446	0.0247934	0.00413223	0.0247934	0.0165289	0.00413223	0.0123967	0	0	0.0123967	0.00413223	0.0123967	0.0371901	0.0619835	0.00413223	0.0495868	0.0289256	0.0454545	0.0206612	0.57438	0.371901	0.657025	0.00826446	0.0454545	0	0.0247934	0.0165289	0.0206612
ENSMUSG00000007050.17	0.140399	-4.23317	0.919786	8.74483	0.0208333	0.0104167	0.0625	0.0208333	0.0208333	0.0208333	0	0	0	0.0104167	0.0208333	0.0104167	0	0.0416667	0.0208333	0	0.0104167	0.0208333	0.0625	0	0.0104167	0	0	0.0208333	0	0.0104167	0	0	0.0208333	0.0416667	0.03125	0.0208333	0.0208333	0.0520833	0.0208333	0.03125	0.5625	0.28125	0.645833	0.03125	0.0104167	0	0	0.0104167	0.0208333
ENSMUSG00000007080.14	0.00146441	-7.14904	0.0430738	12.7532	0.0188266	0.0201401	0.0415937	0.0144483	0.0131349	0.0183888	0.00131349	0.0135727	0.00875657	0.0135727	0.0122592	0.0122592	0.00569177	0.0337128	0.0267075	0.0201401	0.0100701	0.0188266	0.0372154	0.00963222	0.0131349	0.0122592	0.00218914	0.0205779	0.0100701	0.012697	0.0105079	0.00394046	0.00963222	0.0205779	0.0376532	0.0118214	0.0323993	0.028021	0.0494746	0.0249562	0.545972	0.368651	0.600701	0.0148862	0.0271454	0.00175131	0.0188266	0.0122592	0.0148862
ENSMUSG00000007207.10	0.152578	-4.0934	0.585185	9.8933	0.0116732	0.0272374	0.0544747	0	0.0077821	0.0233463	0.0155642	0.0155642	0.0077821	0.0272374	0.0116732	0.0155642	0	0.0544747	0.0389105	0.0155642	0	0.0155642	0.0389105	0	0	0.0116732	0.00389105	0.0194553	0.0155642	0.0272374	0.0233463	0	0.00389105	0.0155642	0.0466926	0.00389105	0.0350195	0.0622568	0.0972763	0.0155642	0.560311	0.373541	0.77821	0.00389105	0.0389105	0.00389105	0	0.00389105	0.0077821
ENSMUSG00000007216.6	-0.0386392	-5.72366	0.031914	10.66	0.00185529	0.0185529	0.0408163	0.00185529	0.0241187	0.00742115	0.0148423	0.00742115	0.00185529	0.0278293	0.0148423	0.0111317	0.00185529	0.0166976	0.00556586	0.00371058	0.00927644	0.0482375	0.0667904	0.0185529	0.0166976	0.0278293	0.00556586	0.0222635	0.00742115	0.0445269	0.0241187	0.012987	0.00556586	0.0185529	0.0371058	0.00556586	0.00927644	0.00556586	0.0500928	0.00742115	0.632653	0.545455	0.690167	0.0166976	0.0241187	0.00742115	0.0204082	0.00742115	0.0333952
ENSMUSG00000007338.10	0.194584	-6.6402	0.875969	9.16491	0.0359281	0.011976	0.0299401	0.011976	0.0179641	0.0239521	0	0.011976	0.00598802	0.0299401	0.00598802	0.00598802	0	0.0299401	0.0179641	0.011976	0.011976	0.011976	0.0419162	0.011976	0.0239521	0.0359281	0	0.0479042	0.0239521	0.011976	0.0239521	0.00598802	0.00598802	0.011976	0.0299401	0.0299401	0.0239521	0.011976	0.0419162	0.0299401	0.60479	0.431138	0.57485	0.011976	0.0179641	0.00598802	0.00598802	0.00598802	0.0239521
ENSMUSG00000007411.16	-0.0108377	-5.71944	-0.801863	11.2656	0.033557	0.0255034	0.0348993	0.0228188	0.0161074	0.0147651	0.00536913	0.0214765	0.0308725	0.0268456	0.0107383	0.0295302	0.0120805	0.0161074	0.0228188	0.0241611	0.0107383	0.0134228	0.0214765	0.0107383	0.0241611	0.0107383	0.00134228	0.0161074	0.00805369	0.0161074	0.0161074	0.00134228	0.00805369	0.0187919	0.0228188	0.0120805	0.0375839	0.0308725	0.0308725	0.0187919	0.50604	0.44698	0.492617	0.0255034	0.0120805	0.00402685	0.0214765	0.0147651	0.0187919
ENSMUSG00000007415.15	-0.24658	-5.72057	-1.56163	9.72962	0.0262172	0.00749064	0.0561798	0.00749064	0.00749064	0.0411985	0.0149813	0.0187266	0.0187266	0.00749064	0.0149813	0.0149813	0.0187266	0.0149813	0.0149813	0.0262172	0.011236	0.0187266	0.0262172	0.00749064	0.0187266	0.0149813	0.011236	0.0299625	0.00374532	0	0.00749064	0	0	0.0149813	0.0149813	0.00374532	0.0224719	0.011236	0.0299625	0.0149813	0.505618	0.520599	0.595506	0.00749064	0.0224719	0.0224719	0.0149813	0.0149813	0.0786517
ENSMUSG00000007458.14	0.154601	-5.94986	-1.34991	9.71081	0.0250896	0.0286738	0.0179211	0.0215054	0.0107527	0	0	0.0107527	0.0107527	0.0179211	0.0107527	0.0143369	0.0143369	0.0250896	0.0215054	0.00358423	0	0.0179211	0.0322581	0.00716846	0.0143369	0.00716846	0	0.00716846	0.0107527	0.00716846	0.0107527	0.00716846	0.0143369	0.0143369	0.0430108	0.00716846	0.0358423	0.0215054	0.046595	0.0322581	0.55914	0.379928	0.551971	0.0179211	0.0107527	0.00358423	0.0250896	0.0215054	0.0286738
ENSMUSG00000007476.18	0.0413746	-6.48433	-0.278178	11.2491	0.00493218	0.0443896	0.0641184	0.00369914	0.0160296	0.0246609	0.0147965	0.00493218	0.00246609	0.0234279	0.00123305	0.00616523	0.00123305	0.053021	0.0160296	0.0135635	0.00123305	0.0234279	0.0295931	0.00123305	0.00739827	0.0209618	0.00863132	0.00863132	0.00493218	0.025894	0.0197287	0	0.00739827	0.0456227	0.0875462	0.00369914	0.00739827	0.0419236	0.0616523	0.00739827	0.549938	0.332922	0.845869	0.00616523	0.02836	0.00493218	0.00493218	0.00246609	0.0209618
ENSMUSG00000007564.15	0.0406997	-11.1911	0.759861	10.7903	0.00847458	0.0186441	0.0457627	0.0169492	0.0152542	0.0237288	0	0.00847458	0.00169492	0.00338983	0.00338983	0.00847458	0.00338983	0.0338983	0.0237288	0.0152542	0.00169492	0.0118644	0.0338983	0.00677966	0.00508475	0.0220339	0	0.0169492	0.0118644	0.00677966	0.0152542	0.00677966	0.00677966	0.0271186	0.0576271	0.0220339	0.0271186	0.0305085	0.0525424	0.0305085	0.611864	0.366102	0.638983	0.0135593	0.0542373	0.00508475	0.0237288	0.0118644	0.00508475
ENSMUSG00000007570.16	0.210701	-4.13476	-0.401417	10.6439	0.0113852	0.00379507	0.0208729	0.00189753	0.00379507	0.0189753	0.0113852	0.00759013	0.0113852	0.0208729	0.0151803	0.00759013	0.00189753	0.0056926	0.0132827	0.00189753	0.0056926	0.00948767	0.0550285	0.00759013	0.0170778	0.0246679	0.00759013	0.0265655	0.00379507	0.0151803	0.0170778	0.00189753	0.0170778	0.0436433	0.0910816	0.00948767	0.0170778	0.0246679	0.0721063	0.0132827	0.709677	0.457306	0.717268	0.00759013	0.0455408	0.0208729	0.0151803	0.0170778	0.0189753
ENSMUSG00000007589.9	-0.096928	-2.459	-1.02435	10.3837	0.0240964	0.0120482	0.0361446	0.0144578	0.0168675	0.0120482	0.00481928	0.00722892	0.00722892	0.0144578	0.0120482	0.0120482	0.00481928	0.00963855	0.0216867	0.00240964	0.00963855	0.026506	0.0313253	0.0120482	0.0361446	0.0168675	0.0168675	0.0313253	0.00722892	0.0144578	0.0120482	0.00240964	0.0168675	0.00240964	0.0409639	0.0120482	0.0361446	0.026506	0.053012	0.00722892	0.59759	0.448193	0.563855	0.0216867	0.0240964	0.00963855	0.0289157	0.00481928	0.0144578
ENSMUSG00000007591.15	-1.19147	0.302739	-2.69892	10.2288	0.00346021	0.0207612	0.0692042	0.00692042	0.0103806	0.0346021	0	0.0103806	0.00346021	0.0276817	0.00692042	0.00346021	0.00692042	0.0380623	0.0276817	0.0103806	0.00692042	0.0138408	0.0311419	0.00692042	0.0138408	0.0138408	0.00346021	0.017301	0.00692042	0.0103806	0.0103806	0.00346021	0.0138408	0.0207612	0.0380623	0.0103806	0.0138408	0.0207612	0.0449827	0.0103806	0.519031	0.394464	0.692042	0.0103806	0.0276817	0	0.0346021	0.0103806	0.0380623
ENSMUSG00000007603.9	-0.26633	-5.49382	0.74162	10.9031	0.0109718	0.0125392	0.0329154	0.0125392	0.0125392	0.0282132	0.00783699	0.00626959	0.0015674	0.0172414	0.015674	0.0015674	0.0015674	0.0188088	0.0219436	0.0109718	0.00470219	0.015674	0.0470219	0.00470219	0.015674	0.0329154	0.00626959	0.0141066	0.00470219	0.0329154	0.0219436	0.00940439	0.00470219	0.023511	0.0501567	0.00626959	0.023511	0.0438871	0.0470219	0.00783699	0.644201	0.459248	0.719436	0.0188088	0.031348	0.0125392	0.0141066	0.015674	0.031348
ENSMUSG00000007610.15	-0.36907	-2.9862	0.506079	10.6248	0.0020284	0.0020284	0.0141988	0.0121704	0.00608519	0.0223124	0.00811359	0.0141988	0.0040568	0.0385396	0.020284	0.00811359	0.0020284	0.0162272	0.0040568	0.0040568	0.010142	0.0223124	0.040568	0.0020284	0.0223124	0.010142	0.00608519	0.0162272	0.00608519	0.0243408	0.00811359	0.010142	0.00608519	0.0466531	0.0851927	0.0040568	0.0121704	0.0324544	0.0466531	0.0182556	0.703854	0.501014	0.711968	0.0243408	0.0466531	0.0223124	0.0223124	0.0283976	0.0182556
ENSMUSG00000007613.15	0.046079	-7.47328	0.339542	10.6393	0.0357143	0.00793651	0.015873	0.0257937	0.031746	0.0138889	0.00396825	0.015873	0.0198413	0.00595238	0.00992063	0.00396825	0.0119048	0.015873	0.0297619	0.0416667	0.00992063	0.0138889	0.0198413	0.0178571	0.0257937	0	0.00396825	0.0138889	0.00992063	0.00992063	0.00396825	0.00793651	0.00595238	0.0119048	0.015873	0.0198413	0.0396825	0.0178571	0.0238095	0.031746	0.515873	0.426587	0.39881	0.0257937	0.015873	0.0119048	0.0297619	0.0238095	0.0138889
ENSMUSG00000007617.18	-0.0118585	-7.14545	-0.57098	10.4696	0.027248	0.027248	0.0490463	0.0245232	0.0354223	0.0190736	0	0.0245232	0.0108992	0.0245232	0.00817439	0.0217984	0.013624	0.0163488	0.00817439	0.00817439	0.0217984	0.0108992	0.0517711	0.0163488	0.0163488	0.00544959	0.0027248	0.00817439	0.0108992	0.00544959	0.0108992	0	0.0163488	0.013624	0.0408719	0.0108992	0.0599455	0.0163488	0.0572207	0.0245232	0.553134	0.378747	0.474114	0.0299728	0.0163488	0.0027248	0.0326975	0.013624	0.00817439
ENSMUSG00000007646.13	0.0884339	-5.99295	0.309048	10.4019	0.0190736	0.00544959	0.027248	0.0217984	0.0354223	0.00544959	0.0108992	0.0190736	0.0190736	0.013624	0.0027248	0.00544959	0.0217984	0.00817439	0.0163488	0.0299728	0.0245232	0.0108992	0.0354223	0.0217984	0.0245232	0.00817439	0.0027248	0.00544959	0.00544959	0.0027248	0.00817439	0.00817439	0.0190736	0.0217984	0.013624	0.0326975	0.0490463	0.0108992	0.0354223	0.027248	0.572207	0.389646	0.386921	0.0299728	0.0190736	0.00817439	0.0217984	0.0163488	0.00817439
ENSMUSG00000007656.13	0.345007	-9.32639	0.638367	8.77808	0.0530973	0.0176991	0.0884956	0	0.00884956	0	0	0.0265487	0.00884956	0.00884956	0.0176991	0.00884956	0	0	0.0353982	0.00884956	0.0265487	0.0176991	0.0353982	0	0.0176991	0.0176991	0.0176991	0.0353982	0	0	0.00884956	0	0	0.00884956	0.0176991	0.00884956	0.0442478	0.0265487	0.0442478	0.0353982	0.584071	0.415929	0.495575	0.0530973	0.00884956	0.0265487	0.0353982	0.0176991	0.00884956
ENSMUSG00000007659.18	0.074504	-9.27118	0.0987666	9.58684	0.00854701	0.025641	0.017094	0.025641	0.0042735	0.017094	0.0042735	0.0213675	0.00854701	0.034188	0.00854701	0.034188	0.0042735	0.0128205	0.0213675	0.00854701	0.0042735	0.017094	0.0384615	0	0.0128205	0.00854701	0.0042735	0.0042735	0	0.0128205	0.034188	0	0.00854701	0.017094	0.0384615	0.00854701	0.0299145	0.017094	0.0598291	0.0299145	0.58547	0.440171	0.649573	0.034188	0.0299145	0.0213675	0.0042735	0.0128205	0.0384615
ENSMUSG00000007670.10	-0.264617	-7.11964	0.3662	11.1573	0.012016	0.0173565	0.0293725	0.0160214	0.00667557	0.0173565	0	0.00667557	0.00400534	0.00400534	0.00534045	0.00801068	0.00400534	0.024032	0.0186916	0.0226969	0.0160214	0.00934579	0.0680908	0.00801068	0.0320427	0.0413885	0.0160214	0.0654206	0.00534045	0.00667557	0.0160214	0.00267023	0	0.00667557	0.0146862	0.00133511	0.0106809	0.0280374	0.0253672	0.0186916	0.699599	0.554072	0.594126	0.0173565	0.0333778	0.00667557	0.0267023	0.0387183	0.0734312
ENSMUSG00000007721.6	-0.160463	-6.30022	1.2455	9.35535	0.0137615	0.0321101	0.100917	0.00458716	0.00458716	0.00458716	0.00458716	0.00458716	0.00458716	0.0137615	0.00458716	0.00458716	0	0.00917431	0.0229358	0	0.0137615	0.00917431	0.0458716	0.00458716	0.0183486	0.0229358	0.00458716	0.00917431	0.0137615	0.0412844	0.0458716	0.00917431	0.00458716	0.00917431	0.0688073	0.00458716	0.0321101	0.0275229	0.119266	0.0137615	0.701835	0.389908	0.766055	0.0229358	0.0412844	0.0275229	0.0321101	0	0.0183486
ENSMUSG00000007739.10	-0.174593	-7.99996	0.935102	10.7091	0.0407407	0.00740741	0.0314815	0.0277778	0.0351852	0.0166667	0.00185185	0.0166667	0.0185185	0.0166667	0	0.012963	0.0148148	0.0166667	0.0296296	0.05	0.012963	0.00185185	0.0222222	0.00925926	0.0166667	0.00555556	0.00185185	0.00740741	0.0166667	0.00925926	0.00185185	0.0037037	0.00740741	0.0111111	0.0277778	0.0240741	0.0351852	0.0259259	0.0240741	0.0314815	0.533333	0.401852	0.407407	0.0148148	0.0222222	0.00925926	0.0388889	0.0166667	0.0148148
ENSMUSG00000007777.9	0.22461	-3.97667	0.015506	8.72792	0.0496454	0.0425532	0.0141844	0.0283688	0	0	0.0070922	0.0141844	0.0070922	0.0070922	0.0070922	0.0070922	0.0070922	0.0212766	0.0496454	0.0141844	0	0.0283688	0.0141844	0.035461	0.0070922	0.0141844	0.0070922	0.0070922	0.0070922	0	0.0070922	0.0070922	0	0.0212766	0.0212766	0.0141844	0.0496454	0.0425532	0.0141844	0.0212766	0.496454	0.269504	0.553191	0.0141844	0.0070922	0.0070922	0.035461	0	0.0141844
ENSMUSG00000007783.10	-0.0189265	-2.4307	-1.92397	11.2294	0.00750939	0.0100125	0.0187735	0.0125156	0.0175219	0.0262829	0.00125156	0.00750939	0.00750939	0.0162703	0.0150188	0.00500626	0	0.0212766	0.0187735	0.00750939	0.00750939	0.0325407	0.0475594	0.0187735	0.0112641	0.0187735	0.00750939	0.0125156	0.00876095	0.0137672	0.0125156	0.00500626	0.00625782	0.0312891	0.0638298	0.0125156	0.0175219	0.0362954	0.0262829	0.0112641	0.594493	0.440551	0.690864	0.0175219	0.0337922	0.00876095	0.0237797	0.0112641	0.0187735
ENSMUSG00000007812.16	-0.0789298	-5.90101	-0.0215736	11.0175	0.0479705	0.0166052	0.0369004	0.0147601	0.0166052	0.0221402	0.00184502	0.0147601	0.0479705	0.0184502	0.00553506	0.0295203	0.00922509	0.00553506	0.0147601	0.0202952	0.0332103	0.0202952	0.0369004	0.0313653	0.00738007	0.00738007	0	0.0147601	0.00369004	0	0.00553506	0.00184502	0.00922509	0.00553506	0.0147601	0.0239852	0.0553506	0.0221402	0.0553506	0.0332103	0.479705	0.367159	0.411439	0.00922509	0.0110701	0.00184502	0.00369004	0.0147601	0.00369004
ENSMUSG00000007815.13	-0.081409	-8.59254	-0.812051	9.18735	0.0309278	0.0206186	0.056701	0.0103093	0.0103093	0.0103093	0.0154639	0.00515464	0.0257732	0.0103093	0.0103093	0.00515464	0.0103093	0.0309278	0.0309278	0.0154639	0.00515464	0.00515464	0.0206186	0.00515464	0.0257732	0.0103093	0.00515464	0.0154639	0	0.00515464	0.0154639	0.00515464	0	0.0154639	0.0206186	0.00515464	0.0360825	0.0360825	0.0463918	0.0412371	0.536082	0.376289	0.546392	0.0103093	0.0154639	0.00515464	0.0412371	0.0154639	0.0103093
ENSMUSG00000007817.15	-0.0418167	-10.255	-0.510381	11.6528	0.00745573	0.0475303	0.0195713	0.0167754	0.0167754	0.0223672	0.00745573	0.00652377	0.000931966	0.0363467	0.00931966	0.0083877	0.00465983	0.0195713	0.0372787	0.00186393	0.0167754	0.0251631	0.05685	0.0102516	0.028891	0.0671016	0.0083877	0.0382106	0.00745573	0.0055918	0.0130475	0.00186393	0.0027959	0.0214352	0.0382106	0.0055918	0.0083877	0.0242311	0.0205033	0.0139795	0.601118	0.498602	0.690587	0.0130475	0.0307549	0.0027959	0.0205033	0.0139795	0.0335508
ENSMUSG00000007827.10	-0.0760132	-6.8809	-0.873712	12.3012	0.0469679	0.0261593	0.0439952	0.0208086	0.0142687	0.0107015	0.00713436	0.0130797	0.0249703	0.0196195	0.020214	0.0261593	0.0107015	0.00713436	0.0249703	0.0136742	0.0196195	0.0142687	0.049346	0.0130797	0.00832342	0.0059453	0.00178359	0.00951249	0.00535077	0.00356718	0.00475624	0.00356718	0.0142687	0.0148633	0.0273484	0.019025	0.0606421	0.0273484	0.0630202	0.0285375	0.541023	0.347206	0.499405	0.0184304	0.0166468	0.00713436	0.0208086	0.0130797	0.0130797
ENSMUSG00000007833.15	-0.139074	-5.9876	0.499615	11.2456	0.00124533	0.00622665	0.0161893	0.00871731	0.0199253	0.011208	0.00373599	0.00373599	0.00498132	0.014944	0.014944	0.011208	0.00373599	0.011208	0.0136986	0.00498132	0.0161893	0.0124533	0.0423412	0.00871731	0.0211706	0.0136986	0.00996264	0.0286426	0.0161893	0.00747198	0.011208	0.00373599	0.00996264	0.0211706	0.0684932	0.00622665	0.0161893	0.01868	0.0336239	0.0211706	0.709838	0.516812	0.613948	0.0298879	0.0547945	0.00747198	0.0398506	0.0323786	0.0348692
ENSMUSG00000007837.11	0.0500794	-4.22005	0.121878	9.24793	0	0.0201005	0.00502513	0.00502513	0.00502513	0.0301508	0.0150754	0	0.0150754	0.0100503	0.0201005	0.0100503	0	0.0201005	0.0100503	0.00502513	0.0201005	0.0201005	0.0201005	0.00502513	0.0150754	0.0251256	0.00502513	0.0452261	0.00502513	0.0201005	0.0201005	0.0201005	0	0.0301508	0.0603015	0.0100503	0.0100503	0.0251256	0.0703518	0.0100503	0.628141	0.497487	0.668342	0.0150754	0.0351759	0.00502513	0.0100503	0.0251256	0.0351759
ENSMUSG00000007850.16	0.0214263	-6.28307	0.222586	10.5216	0.0177778	0.0155556	0.0177778	0.0266667	0.0111111	0.00666667	0.00222222	0.0133333	0.04	0.0222222	0.00888889	0.0177778	0.00888889	0.00444444	0.0333333	0.02	0.0133333	0.0177778	0.0266667	0.00888889	0.02	0.00444444	0.00222222	0.0111111	0.00444444	0.00222222	0.00888889	0.00444444	0.00222222	0.0111111	0.00444444	0.00666667	0.0511111	0.0244444	0.0177778	0.0288889	0.54	0.451111	0.402222	0.0222222	0.0111111	0.00222222	0.0311111	0.0422222	0.04
ENSMUSG00000007867.9	0.0404165	-7.90061	1.30469	9.28077	0.0241546	0.0144928	0.0289855	0.0144928	0	0.0193237	0	0.0241546	0.00483092	0.00966184	0.00966184	0.00483092	0	0.0144928	0.0386473	0.00966184	0	0.00483092	0.0483092	0.0144928	0.0289855	0.00483092	0.00483092	0.0193237	0.0193237	0.0144928	0.00966184	0.00966184	0.00483092	0.0289855	0.0531401	0	0.0289855	0.0724638	0.0676329	0.0434783	0.642512	0.376812	0.63285	0.00483092	0.0193237	0.0144928	0.0144928	0.0289855	0.0144928
ENSMUSG00000007872.3	-0.432671	-4.63811	2.80561	8.49586	0	0.00833333	0.0333333	0	0.00833333	0.00833333	0	0.0166667	0	0.05	0.00833333	0	0.00833333	0.0333333	0.0166667	0.00833333	0	0.0166667	0.0416667	0.00833333	0	0.00833333	0.075	0.0166667	0.0166667	0.025	0.00833333	0.0166667	0	0.0333333	0.0583333	0.0333333	0.0333333	0.05	0.0416667	0	0.675	0.458333	0.766667	0.00833333	0.00833333	0.0333333	0.00833333	0.0166667	0.025
ENSMUSG00000007880.16	-0.0754914	-8.89725	-0.791642	12.7457	0.00874126	0.0244755	0.0236014	0.0152972	0.0126748	0.0187937	0.00262238	0.0113636	0.00393357	0.0292832	0.00874126	0.0131119	0.00131119	0.0126748	0.0397727	0.0083042	0.0214161	0.0118007	0.076049	0.0083042	0.0362762	0.0371503	0.0144231	0.0406469	0.00480769	0.00611888	0.0122378	0.00262238	0.00437063	0.013986	0.0244755	0.00655594	0.0118007	0.0196678	0.0319056	0.0152972	0.621066	0.524476	0.643357	0.0152972	0.0388986	0.0170455	0.0131119	0.0192308	0.0472028
ENSMUSG00000007888.15	0.712368	-2.91316	1.04969	10.3287	0.00234742	0.0234742	0.0352113	0.00938967	0.0140845	0.0328638	0.00469484	0.00469484	0.00704225	0.0211268	0.00469484	0.00704225	0.00234742	0.0211268	0.00704225	0.00234742	0.00938967	0.0211268	0.0258216	0.00704225	0.00938967	0.0328638	0.0211268	0.0187793	0.00704225	0.0305164	0.0187793	0.00704225	0.00234742	0.0399061	0.0469484	0.00938967	0.00234742	0.0305164	0.0352113	0.0164319	0.617371	0.525822	0.758216	0.00704225	0.0258216	0.0140845	0.0187793	0.0117371	0.0469484
ENSMUSG00000007891.16	0.274101	-6.35454	0.541586	10.2691	0.00973236	0.0291971	0.0608273	0.00729927	0.0121655	0.0145985	0.00973236	0.0170316	0.00729927	0.00973236	0.00486618	0.00729927	0.00973236	0.0437956	0.0243309	0.0145985	0.00486618	0.0121655	0.0316302	0.00729927	0.00973236	0.0170316	0.00973236	0.0194647	0.00243309	0.00243309	0.00243309	0.00243309	0.00729927	0.0218978	0.0486618	0.0121655	0.0145985	0.0389294	0.0291971	0.0121655	0.525547	0.379562	0.681265	0.00729927	0.0170316	0.00243309	0.00729927	0.0243309	0.0486618
ENSMUSG00000007892.8	-0.164867	-10.7071	-2.60428	8.43463	0.0173913	0.00869565	0.0434783	0.026087	0	0	0.0173913	0.00869565	0	0.0173913	0	0	0	0.0347826	0.0173913	0.0173913	0	0.00869565	0	0	0.026087	0.00869565	0	0.026087	0	0	0	0	0	0.0347826	0.0173913	0.00869565	0.026087	0.0347826	0.0782609	0.0173913	0.652174	0.478261	0.6	0.026087	0.0608696	0.00869565	0.104348	0.00869565	0.0173913
ENSMUSG00000007950.9	-0.241127	-4.53761	-1.34376	10.3674	0.00681818	0.0159091	0.0363636	0.00681818	0.0113636	0.0136364	0.0136364	0.00681818	0	0.0113636	0.00681818	0.0113636	0	0.0295455	0.025	0.00227273	0.00681818	0.025	0.0204545	0.00681818	0.0363636	0.025	0.0113636	0.0204545	0.00681818	0.025	0.0159091	0.00681818	0.00681818	0.0181818	0.0681818	0.00454545	0.0181818	0.0227273	0.0636364	0.0136364	0.670455	0.452273	0.722727	0.0159091	0.0340909	0.0181818	0.0159091	0.00909091	0.0431818
ENSMUSG00000007987.12	0.148063	-4.11511	1.21112	9.41151	0.0215054	0.0430108	0.0430108	0.00537634	0.0107527	0.0107527	0.00537634	0.0107527	0.00537634	0.0322581	0.0107527	0.00537634	0	0.0483871	0.0322581	0.0107527	0.016129	0.0268817	0.0107527	0.0107527	0.016129	0.0215054	0.00537634	0.00537634	0	0.00537634	0.00537634	0	0.00537634	0.0268817	0.0322581	0.00537634	0.0376344	0.0322581	0.0645161	0.0107527	0.505376	0.354839	0.682796	0	0.0107527	0	0.0268817	0.016129	0.0376344
ENSMUSG00000007989.7	0.126545	-8.38321	-0.464926	10.9672	0.0149925	0.011994	0.0134933	0.0149925	0.017991	0.0104948	0.00149925	0.0224888	0.0164918	0.0224888	0.0149925	0.0209895	0.0134933	0.0164918	0.0374813	0.0344828	0.0104948	0.0164918	0.0194903	0.011994	0.0209895	0.0149925	0.0029985	0.017991	0.0089955	0.00449775	0.011994	0.0104948	0.00749625	0.0284858	0.0224888	0.0149925	0.0209895	0.0164918	0.0284858	0.0269865	0.490255	0.422789	0.476762	0.0164918	0.0164918	0.00149925	0.0194903	0.0149925	0.0194903
ENSMUSG00000008028.15	0.0595556	-1.1399	-0.202443	9.20945	0.00671141	0.00671141	0.0201342	0.0134228	0.00671141	0.0201342	0.0134228	0.0134228	0	0.0201342	0.0134228	0	0	0.033557	0.033557	0	0	0.0201342	0.033557	0	0.0134228	0.0201342	0.00671141	0.00671141	0.00671141	0.0536913	0.0268456	0.0134228	0	0.033557	0.0805369	0.00671141	0.0268456	0.033557	0.0604027	0.0134228	0.61745	0.449664	0.791946	0	0.0268456	0.0201342	0.00671141	0.00671141	0.0134228
ENSMUSG00000008035.12	-0.323493	-5.21044	0.97133	9.10329	0.010929	0.0273224	0.0273224	0.0273224	0.00546448	0.0273224	0.010929	0	0.00546448	0.0437158	0	0.0218579	0.00546448	0.0327869	0.0327869	0.00546448	0.00546448	0.0437158	0.0327869	0	0.00546448	0.0218579	0.0273224	0.00546448	0.00546448	0.0273224	0.00546448	0	0	0.0273224	0.0601093	0	0.010929	0.0327869	0.0710383	0.0163934	0.579235	0.404372	0.825137	0	0.0273224	0.0218579	0	0.00546448	0.0546448
ENSMUSG00000008036.11	0.0449314	-7.04858	0.86317	8.84549	0	0.048951	0.0629371	0.020979	0	0.020979	0.020979	0	0	0.00699301	0.00699301	0	0	0.0629371	0.027972	0	0	0.027972	0.041958	0	0	0	0	0	0.020979	0.013986	0.013986	0	0	0.013986	0.0769231	0.00699301	0.020979	0.027972	0.0629371	0.027972	0.538462	0.223776	0.818182	0.013986	0.034965	0	0.00699301	0.00699301	0.013986
ENSMUSG00000008090.14	-0.0752766	-5.56536	-1.87375	10.6357	0.00754717	0.0150943	0.0490566	0.00943396	0.0301887	0.0169811	0.0132075	0.0132075	0.00754717	0.0188679	0.00377358	0.0150943	0.00188679	0.0245283	0.0207547	0.00943396	0.00566038	0.0188679	0.0301887	0.00754717	0.0377358	0.0207547	0.00377358	0.0283019	0.00566038	0.0188679	0.0207547	0.00943396	0.0150943	0.0207547	0.0320755	0.00377358	0.00566038	0.0207547	0.0264151	0.0226415	0.59434	0.524528	0.635849	0.0132075	0.0301887	0.00754717	0.0150943	0.0113208	0.0339623
ENSMUSG00000008140.17	-0.435125	-4.85019	2.04502	9.82496	0.00371747	0.0148699	0.0148699	0.00743494	0.0111524	0.0185874	0	0.00743494	0.00371747	0.0185874	0.00743494	0.00371747	0	0.00371747	0.0260223	0.00743494	0.00371747	0.00743494	0.0446097	0.00743494	0.0148699	0.00743494	0.00743494	0.0148699	0.0148699	0.00743494	0.0297398	0.0148699	0.00371747	0.0297398	0.0520446	0.00743494	0.0111524	0.0111524	0.0557621	0.0260223	0.702602	0.509294	0.713755	0.00743494	0.0408922	0.0185874	0.0371747	0.00743494	0.0780669
ENSMUSG00000008153.11	-0.115498	-4.94513	0.51146	11.4878	0.00940439	0.0271682	0.0292581	0.0104493	0.015674	0.0229885	0.00522466	0.0114943	0.00208986	0.0219436	0.00835946	0.0125392	0.00104493	0.0250784	0.015674	0.0208986	0.00522466	0.0208986	0.0323929	0.015674	0.0104493	0.0271682	0.00626959	0.0125392	0.00522466	0.0114943	0.0125392	0.00731452	0.0031348	0.0250784	0.0449321	0.0125392	0.015674	0.0344828	0.0606061	0.0229885	0.601881	0.419018	0.671891	0.0125392	0.0271682	0.00417973	0.0282132	0.0114943	0.0323929
ENSMUSG00000008167.14	-0.0151778	-4.62632	0.434447	10.4284	0.0043573	0.0108932	0.0261438	0.0108932	0.0108932	0.0217865	0	0.0108932	0.00217865	0.0217865	0.0108932	0.00217865	0	0.0196078	0.0087146	0.00653595	0.0087146	0.0283224	0.037037	0.0043573	0.0087146	0.0196078	0.0130719	0.0108932	0.0152505	0.0196078	0.0174292	0.0108932	0.0152505	0.0108932	0.0675381	0.0174292	0.0043573	0.0326797	0.0392157	0.0392157	0.662309	0.459695	0.679739	0.0174292	0.0326797	0.0174292	0.0174292	0.0043573	0.0283224
ENSMUSG00000008200.14	-0.0590631	-5.86687	-0.404253	11.6595	0.0343228	0.0120594	0.0222635	0.0148423	0.0269017	0.0148423	0.00556586	0.0222635	0.0111317	0.0139147	0.00834879	0.0250464	0.00556586	0.00742115	0.0213358	0.012987	0.0148423	0.00463822	0.0352505	0.00463822	0.0445269	0.0157699	0.0139147	0.0398887	0.0111317	0.00278293	0.00927644	0.00371058	0.00834879	0.0120594	0.0176252	0.00927644	0.0538033	0.0213358	0.0538033	0.0250464	0.611317	0.509276	0.431354	0.0352505	0.0194805	0.0157699	0.0296846	0.0204082	0.00742115
ENSMUSG00000008206.16	0.30258	-4.19107	0.147882	10.2082	0.00507614	0.0126904	0.0279188	0.0152284	0.0126904	0.0152284	0.00761421	0.00507614	0.0101523	0.0126904	0.0126904	0.00761421	0.00761421	0.0177665	0.0228426	0.0152284	0.00253807	0.0152284	0.0329949	0.0152284	0.0228426	0.0152284	0.00507614	0.00507614	0.00761421	0.0126904	0.0177665	0.00761421	0.00253807	0.0279188	0.0609137	0.0101523	0.0126904	0.0203046	0.035533	0.0177665	0.527919	0.385787	0.695431	0.0101523	0.0203046	0	0.0203046	0.00253807	0.0228426
ENSMUSG00000008226.14	0.169851	-5.83852	0.532198	10.3332	0.0310263	0.0143198	0.0381862	0.0238663	0.0143198	0.00477327	0.0119332	0.0190931	0.0190931	0.00954654	0.0214797	0.0167064	0.0190931	0.0071599	0.0286396	0.0334129	0.0167064	0.0119332	0.0143198	0.0119332	0.026253	0.0071599	0.00238663	0.0214797	0.00238663	0.00238663	0.00238663	0.00477327	0.00238663	0.0167064	0.0214797	0.0190931	0.0596659	0.0334129	0.0334129	0.0238663	0.5179	0.379475	0.422434	0.0286396	0.00954654	0.00238663	0.026253	0.0190931	0.0238663
ENSMUSG00000008301.11	-0.00944526	-8.57052	0.703887	10.2668	0.0466321	0.0233161	0.0492228	0.0233161	0.0181347	0.00518135	0.00777202	0.0103627	0.0233161	0.0181347	0.0103627	0.0103627	0.00777202	0.015544	0.0259067	0.015544	0.0181347	0.00518135	0.0310881	0.0103627	0.0103627	0.015544	0.00259067	0.015544	0.0129534	0.00518135	0.00518135	0	0.00777202	0.015544	0.0259067	0.0207254	0.0569948	0.0492228	0.0492228	0.0310881	0.57772	0.362694	0.528497	0.00518135	0.0233161	0.0129534	0.0284974	0.015544	0.015544
ENSMUSG00000008305.18	-0.0476318	-6.67221	-0.65932	11.3326	0.0272374	0.0285344	0.0272374	0.0077821	0.0142672	0.0129702	0.00648508	0.0168612	0.0103761	0.0285344	0.00907912	0.0168612	0.00648508	0.0246433	0.0207523	0.0103761	0.0103761	0.0259403	0.0376135	0.0142672	0.0233463	0.0233463	0.0077821	0.0324254	0.00129702	0.00518807	0.0077821	0.00518807	0.0077821	0.0142672	0.0337224	0.0103761	0.0220493	0.0324254	0.0194553	0.0246433	0.577173	0.470817	0.566796	0.0233463	0.0259403	0.00518807	0.0285344	0.0181582	0.0324254
ENSMUSG00000008307.11	-0.41165	-0.548826	-2.12063	9.30834	0.0560748	0.0280374	0.0373832	0.0280374	0.00934579	0.00934579	0	0.0280374	0.0186916	0.0186916	0.0186916	0	0.0186916	0.00934579	0.0654206	0.00934579	0	0	0.0186916	0	0	0	0	0.00934579	0.0280374	0	0	0	0	0.0186916	0.0280374	0.00934579	0.046729	0.0186916	0.0280374	0.0373832	0.439252	0.28972	0.495327	0.00934579	0	0	0.00934579	0.0373832	0.0186916
ENSMUSG00000008318.10	-0.29243	-4.48086	-1.12852	10.4838	0.0114416	0.0160183	0.0297483	0.00686499	0.0160183	0.020595	0.00457666	0.0251716	0.00228833	0.020595	0.01373	0.0160183	0.00457666	0.0160183	0.0114416	0.0114416	0.00457666	0.0160183	0.0389016	0.0160183	0.0320366	0.0320366	0.00686499	0.0457666	0.00228833	0.00457666	0.0228833	0.0114416	0.00228833	0.01373	0.0594966	0.00915332	0.01373	0.00915332	0.0480549	0.0114416	0.627002	0.556064	0.581236	0.02746	0.0297483	0.00228833	0.020595	0.020595	0.0366133
ENSMUSG00000008333.12	-0.0781907	-7.35497	-0.0645737	9.40727	0.039823	0.0221239	0.0707965	0.0442478	0.0221239	0.0176991	0.00442478	0.00884956	0.0265487	0	0.00442478	0	0.0132743	0.0176991	0.0486726	0.0265487	0.00884956	0.00884956	0.0442478	0.00884956	0.0309735	0	0.00884956	0.0221239	0	0.00442478	0	0.00442478	0.00442478	0	0.0176991	0.00884956	0.0353982	0.0132743	0.0176991	0.0309735	0.469027	0.353982	0.402655	0.0265487	0.0176991	0.00442478	0.0530973	0.0265487	0.00442478
ENSMUSG00000008348.9	0.0519321	-7.08533	-0.409887	11.1072	0.0176871	0.0122449	0.077551	0.0122449	0.0136054	0.0829932	0	0.00136054	0.0136054	0.00136054	0.0122449	0.0136054	0.00816327	0.0761905	0.0136054	0.00408163	0	0.0122449	0.0761905	0	0	0.0258503	0	0.014966	0	0.0244898	0	0.00136054	0	0.0136054	0.0857143	0.0122449	0.0136054	0.0517007	0.062585	0.0122449	0.564626	0.338776	0.771429	0.0244898	0	0	0.00136054	0	0.0557823
ENSMUSG00000008373.16	0.042732	-6.69076	0.306214	10.5565	0.01	0.026	0.068	0.012	0.012	0.022	0.002	0.014	0.002	0.022	0.004	0.01	0.002	0.03	0.03	0.024	0.004	0.008	0.042	0.004	0.014	0.012	0	0.01	0.006	0.016	0.02	0.006	0.016	0.016	0.042	0.004	0.022	0.014	0.086	0.028	0.578	0.388	0.658	0.022	0.04	0.002	0.02	0.02	0.018
ENSMUSG00000008384.8	-0.326154	-4.80753	0.833562	9.47573	0.00421941	0.0168776	0.021097	0.00421941	0.00843882	0.00843882	0.00843882	0.00421941	0	0.0337553	0.00843882	0.00421941	0	0.021097	0.0253165	0.00421941	0.00843882	0.021097	0.0253165	0	0.0337553	0.0295359	0.0253165	0.0295359	0	0.0168776	0.0126582	0	0.00843882	0.0421941	0.0632911	0.0126582	0.021097	0.0421941	0.07173	0.0337553	0.704641	0.459916	0.71308	0.021097	0.0379747	0.0126582	0.0126582	0.00421941	0.0337553
ENSMUSG00000008393.9	0.54702	-10.135	-2.81217	8.80735	0.0134228	0.0134228	0.033557	0.00671141	0.0134228	0.0604027	0.00671141	0.00671141	0	0.0134228	0.00671141	0	0	0.0402685	0.0134228	0	0	0.0268456	0.0268456	0.0134228	0.033557	0.033557	0.0201342	0.0469799	0	0.0201342	0.033557	0	0.00671141	0	0.0402685	0	0.0201342	0.0134228	0.033557	0.0268456	0.604027	0.516779	0.671141	0.00671141	0	0.00671141	0.0201342	0.00671141	0.033557
ENSMUSG00000008398.15	0.258204	-7.42525	0.149605	10.2656	0.0268293	0.0268293	0.0414634	0.00731707	0.0121951	0.0219512	0.00487805	0.00487805	0.0097561	0.0268293	0.0121951	0.0195122	0.00243902	0.0365854	0.0121951	0.00243902	0.00487805	0.0243902	0.0195122	0.00487805	0.0268293	0.0341463	0.0146341	0.0170732	0.00243902	0.00487805	0.00487805	0	0	0.0414634	0.0707317	0.00731707	0.0170732	0.0268293	0.0341463	0.0121951	0.52439	0.465854	0.717073	0.0146341	0.0341463	0.0146341	0.0121951	0.00487805	0.0268293
ENSMUSG00000008429.8	-0.0580075	-4.90727	-0.486674	10.2479	0.0197531	0.017284	0.00246914	0.0345679	0.00740741	0.0148148	0.00493827	0.0148148	0.00987654	0.017284	0.00740741	0.0296296	0.00246914	0.0148148	0.0345679	0.00740741	0.0395062	0.00740741	0.0419753	0.0222222	0.0271605	0.017284	0.00493827	0.0296296	0.00246914	0.00493827	0.00493827	0.00493827	0.017284	0.0123457	0.0246914	0.0123457	0.0320988	0.0296296	0.0197531	0.0222222	0.580247	0.434568	0.449383	0.0271605	0.0222222	0.00493827	0.0320988	0.0197531	0.0123457
ENSMUSG00000008435.15	-0.0314922	-5.69264	1.16223	9.98157	0.0119403	0.0208955	0.0477612	0.0149254	0.0149254	0.0179104	0.0119403	0.00895522	0.0149254	0.0149254	0.00597015	0.00597015	0.00597015	0.0179104	0.0238806	0.0149254	0.00597015	0.0179104	0.0149254	0.0119403	0.00895522	0.0179104	0.00298507	0.0119403	0.0119403	0.0149254	0.00597015	0.00895522	0.00597015	0.0149254	0.0537313	0.00597015	0.0179104	0.0268657	0.0507463	0.00895522	0.58806	0.435821	0.647761	0.0179104	0.0447761	0.00298507	0.038806	0.0179104	0.0298507
ENSMUSG00000008450.8	0.101535	-7.04216	-10.4681	8.58871	0	0	0	0	0	0	0	0	0	0	0	0	0	0	0.333333	0	0	0	0	0	0	0	0	0	0	0	0	0	0	0	0	0	0	0.333333	0	0	0.666667	0.333333	0.666667	0	0	0	0	0.333333	0
ENSMUSG00000008475.13	-0.173438	-7.46283	0.921749	8.83605	0.0263158	0.0460526	0.0657895	0.00657895	0.0131579	0.00657895	0.00657895	0.00657895	0	0.0263158	0.00657895	0.00657895	0	0.0131579	0.0197368	0.0263158	0.00657895	0	0.0328947	0.00657895	0.00657895	0.0131579	0	0.00657895	0.00657895	0.00657895	0.0131579	0.00657895	0.0131579	0.0197368	0.0131579	0.0131579	0.0197368	0.0723684	0.0394737	0.0131579	0.585526	0.375	0.644737	0.0263158	0.0197368	0	0.0526316	0.0197368	0.0394737
ENSMUSG00000008482.9	0	-0.273536	-1.57721	9.49386	0.0166667	0.0291667	0.0291667	0.0166667	0.00833333	0.0291667	0.00833333	0.00833333	0.0125	0.0125	0.0208333	0.0125	0	0.0166667	0.0166667	0.00416667	0.0208333	0.0291667	0.05	0.0208333	0.00833333	0.0125	0.00833333	0.0125	0.00833333	0.0333333	0.00833333	0.00833333	0.0125	0.025	0.0666667	0	0.0125	0.0125	0.05	0.025	0.604167	0.425	0.683333	0.00833333	0.025	0	0.0208333	0.00416667	0.0208333
ENSMUSG00000008540.11	0.361782	-5.77897	0.990674	9.76155	0	0.025641	0.0384615	0.0192308	0.00641026	0.0320513	0.00641026	0.0192308	0.0192308	0.0128205	0.0320513	0.00641026	0.00641026	0.0320513	0.0512821	0.0128205	0	0.0192308	0.0192308	0	0.0192308	0.0128205	0	0.00641026	0	0.0192308	0.00641026	0	0.00641026	0.0384615	0.0320513	0.0192308	0.0192308	0.025641	0.0192308	0.0128205	0.487179	0.391026	0.628205	0.0192308	0.0384615	0.00641026	0.025641	0.0192308	0.0384615
ENSMUSG00000008604.11	0.0674618	-6.0405	0.325172	10.8074	0.00167504	0.038526	0.0167504	0.0217755	0.0117253	0.0201005	0.00670017	0.0134003	0.00502513	0.0184255	0.00670017	0.0100503	0	0.0335008	0.0603015	0.00670017	0.0184255	0.00837521	0.0837521	0	0.0167504	0.041876	0.0100503	0.0251256	0.00167504	0.00837521	0.0134003	0.00335008	0.00502513	0.0335008	0.041876	0.0100503	0.0134003	0.0134003	0.040201	0.0134003	0.606365	0.465662	0.705193	0.0117253	0.040201	0.00670017	0.0284757	0.0167504	0.0268007
ENSMUSG00000008668.15	-0.139935	-6.62362	-1.9602	8.89178	0.025641	0.0512821	0.0512821	0	0	0.025641	0	0.025641	0	0	0	0	0.025641	0.0769231	0.025641	0.0512821	0	0.025641	0.025641	0	0	0	0	0.025641	0.025641	0	0.0512821	0	0.025641	0.025641	0	0	0	0	0.025641	0.025641	0.461538	0.333333	0.641026	0	0.0769231	0	0	0	0
ENSMUSG00000008682.13	0.38906	-9.16288	-11.764	9.37504	0.0186047	0.0186047	0.0883721	0.00930233	0.00930233	0.00930233	0	0	0.00930233	0	0.0139535	0.00465116	0	0.0465116	0.0325581	0.0186047	0.00465116	0.0139535	0.0232558	0.0232558	0.0139535	0.0139535	0	0.0232558	0.0186047	0.0139535	0.0186047	0.027907	0	0.0186047	0.0186047	0.00465116	0.027907	0.0139535	0.0186047	0.0325581	0.539535	0.418605	0.572093	0.0139535	0.0325581	0	0.027907	0.00465116	0.0418605
ENSMUSG00000008683.16	0.240057	-7.89544	-1.7668	8.62205	0.0458015	0.0458015	0.0381679	0.00763359	0.0229008	0.0152672	0	0	0.0305344	0.0152672	0.0152672	0	0.00763359	0.0381679	0.0381679	0.0381679	0.00763359	0.0152672	0.0229008	0.0152672	0.00763359	0	0	0.0152672	0.0152672	0.00763359	0.00763359	0.00763359	0.00763359	0.0381679	0.0305344	0	0.0152672	0.0152672	0.0305344	0.0305344	0.503817	0.335878	0.526718	0.00763359	0	0.00763359	0.0305344	0.0305344	0.0305344
ENSMUSG00000008690.15	0.0650531	-6.6236	-1.4671	10.8361	0.0131363	0.0131363	0.0311987	0.00985222	0.0114943	0.0164204	0.00164204	0.00656814	0.0114943	0.0147783	0.0164204	0.00656814	0.00164204	0.0229885	0.0262726	0.00656814	0.00656814	0.00821018	0.0574713	0.00492611	0.0213465	0.0328407	0.00164204	0.0279146	0.00328407	0.00985222	0.0180624	0.00164204	0.00821018	0.0229885	0.044335	0.00492611	0.0262726	0.0344828	0.0870279	0.0344828	0.63711	0.395731	0.655172	0.0246305	0.0246305	0.00492611	0.0246305	0.00821018	0.0114943
ENSMUSG00000008730.17	0.103141	-7.86698	-0.540564	11.8769	0.0115607	0.0206441	0.028076	0.0148637	0.0231214	0.0264244	0.00660611	0.0198183	0.00990917	0.0355078	0.00660611	0.0231214	0.00578035	0.017341	0.0156895	0.0181668	0.0206441	0.0181668	0.0553262	0.014038	0.0255987	0.0148637	0.00412882	0.031379	0.00247729	0.00412882	0.00660611	0.00330306	0.00990917	0.014038	0.0363336	0.0165153	0.0181668	0.014038	0.0165153	0.017341	0.548307	0.473163	0.52436	0.0181668	0.0272502	0.00495458	0.0379851	0.017341	0.0132122
ENSMUSG00000008734.9	0.0872423	-4.23878	-0.190738	10.3242	0.00243309	0.0194647	0.026764	0.00729927	0.0121655	0.0194647	0.0121655	0.0145985	0.0145985	0.0316302	0.00729927	0.00243309	0	0.0389294	0.0364964	0.0145985	0.00486618	0.00973236	0.026764	0.0121655	0.0121655	0.0243309	0.0121655	0.00729927	0.00486618	0.00486618	0.0194647	0.00243309	0.00486618	0.0437956	0.0778589	0.00973236	0.00729927	0.0218978	0.0316302	0.00973236	0.559611	0.428224	0.754258	0.0170316	0.0486618	0.0121655	0.00729927	0.0218978	0.0194647
ENSMUSG00000008822.15	0.324198	-6.18887	-0.0141315	9.48784	0.03	0.04	0.05	0.01	0	0.04	0	0.01	0.02	0	0	0.01	0	0.01	0.02	0.03	0.04	0.01	0.05	0	0	0.02	0	0	0	0.02	0.01	0	0.01	0	0.02	0	0.02	0.04	0.03	0.02	0.54	0.33	0.63	0.03	0	0	0.01	0.02	0.03
ENSMUSG00000008855.17	-0.0121413	-6.3358	-1.67606	11.8289	0.0125448	0.0179211	0.0331541	0.00358423	0.016129	0.0179211	0.0107527	0.0134409	0.00268817	0.0286738	0.0107527	0.0116487	0.000896057	0.0215054	0.0206093	0.0062724	0.00537634	0.0268817	0.0815412	0.00716846	0.0116487	0.0358423	0.0062724	0.0188172	0.00268817	0.00448029	0.0179211	0.00537634	0.00537634	0.0259857	0.0591398	0.0062724	0.0170251	0.0170251	0.0681004	0.0134409	0.651434	0.437276	0.726703	0.0107527	0.0367384	0.00537634	0.0197133	0.0143369	0.031362
ENSMUSG00000008859.8	-0.179116	-9.8795	0.210715	9.28077	0.0483092	0.0338164	0.0531401	0.0144928	0.00966184	0.00966184	0.00966184	0.00483092	0.0338164	0.00966184	0.0241546	0.0144928	0.00483092	0.0241546	0.0289855	0.0144928	0	0.00483092	0.0338164	0	0.00483092	0.00483092	0	0.00483092	0.00966184	0.00483092	0	0	0.00483092	0.00966184	0.0193237	0	0.0483092	0.0531401	0.0483092	0.0241546	0.492754	0.333333	0.536232	0.0193237	0.0241546	0.0144928	0.0241546	0.00966184	0.00966184
ENSMUSG00000008892.12	0.0398482	-7.15831	-2.76541	9.74147	0.0421053	0.0385965	0.0491228	0.0315789	0.0245614	0.0280702	0.00701754	0.0315789	0.00701754	0.00350877	0.00350877	0.0210526	0.0175439	0.0140351	0.0105263	0.00701754	0.00350877	0.00701754	0.0175439	0.00701754	0.0105263	0	0.00350877	0	0.00350877	0	0.00350877	0.00350877	0.0105263	0.0105263	0.0350877	0.0140351	0.0210526	0.0140351	0.0175439	0.0350877	0.452632	0.42807	0.442105	0.0140351	0.0210526	0	0.0421053	0.0385965	0.0350877
ENSMUSG00000008958.14	-0.00742482	-5.42083	-0.102349	10.1137	0.0108401	0.00542005	0.0542005	0.00271003	0.0135501	0.0325203	0.0162602	0.0135501	0.00813008	0.0135501	0.0189702	0.00813008	0.00542005	0.0189702	0.00542005	0.00542005	0.0108401	0.0189702	0.0271003	0.00271003	0.0352304	0.0298103	0.00813008	0.0271003	0.0108401	0.0108401	0.0243902	0.0135501	0.00813008	0.0135501	0.0216802	0.0135501	0.0352304	0.0271003	0.0704607	0.0325203	0.642276	0.495935	0.609756	0.0108401	0.0325203	0.00813008	0.0325203	0.0162602	0.0162602
ENSMUSG00000008976.16	-0.005524	-7.3046	0.970574	10.4157	0.0307692	0.0197802	0.0285714	0.010989	0.010989	0.0197802	0.0131868	0.0197802	0.0175824	0.0153846	0.0021978	0.0131868	0.0197802	0.010989	0.0175824	0.0461538	0.0307692	0.00879121	0.0395604	0.010989	0.0197802	0.0043956	0.0043956	0.0131868	0.00659341	0.0021978	0.010989	0.00659341	0.0131868	0.00879121	0.0263736	0.0241758	0.0571429	0.0307692	0.0395604	0.0285714	0.573626	0.362637	0.43956	0.0307692	0.0131868	0.00879121	0.0175824	0.0175824	0.010989
ENSMUSG00000008999.7	0.183585	-6.91793	0.0495864	10.3376	0.00464037	0.0394432	0.0324826	0.00696056	0.00928074	0.0185615	0.00696056	0.00232019	0.00232019	0.037123	0.00928074	0.00928074	0	0.037123	0.025522	0.00464037	0.00464037	0.0324826	0.0440835	0.0162413	0.00696056	0.025522	0.00696056	0.0139211	0.00696056	0.0232019	0.025522	0.00232019	0.00232019	0.0232019	0.0394432	0.00464037	0.0162413	0.0394432	0.0440835	0.00928074	0.573086	0.399072	0.805104	0.00928074	0.0440835	0.0185615	0.00696056	0.0116009	0.025522
ENSMUSG00000009030.14	0.113808	-7.01307	1.04321	9.87036	0.0331126	0.00662252	0.0397351	0.0165563	0.0264901	0.013245	0	0.00993377	0.00331126	0.0198675	0.0165563	0.0231788	0.00331126	0.0298013	0.0331126	0.0165563	0.013245	0.00331126	0.0463576	0.013245	0.013245	0.00993377	0	0.00662252	0.00662252	0.00662252	0.0198675	0.00331126	0.00331126	0.00993377	0.0364238	0.013245	0.0596026	0.0331126	0.0629139	0.0397351	0.559603	0.344371	0.562914	0.00993377	0.0231788	0.00331126	0.013245	0.00993377	0.0198675
ENSMUSG00000009035.15	-0.0100818	-5.96316	-0.495238	10.2831	0.00490196	0.0122549	0.0294118	0.00735294	0.0171569	0.0343137	0.00735294	0.00980392	0.00490196	0.0392157	0.00490196	0.00735294	0.00490196	0.0514706	0.0294118	0.00490196	0.00490196	0.0171569	0.0318627	0.00490196	0.0122549	0.0245098	0	0.00735294	0.00490196	0.0147059	0.00735294	0.00490196	0.00245098	0.0416667	0.0392157	0.00490196	0	0.0269608	0.0392157	0.00980392	0.504902	0.433824	0.796569	0.00245098	0.0612745	0.0122549	0.0122549	0.00980392	0.0269608
ENSMUSG00000009073.16	0.0688078	-8.10885	-1.98814	11.0512	0.0268007	0.0134003	0.0737018	0.0117253	0.0150754	0.0117253	0.0150754	0.00502513	0.0117253	0.0184255	0.0184255	0	0.00670017	0.0217755	0.040201	0.0184255	0.0117253	0.0100503	0.038526	0.00670017	0.0134003	0.0117253	0.00502513	0.00837521	0.0117253	0.00502513	0.0184255	0.00335008	0.00670017	0.0201005	0.0318258	0.0134003	0.040201	0.0318258	0.0887772	0.0201005	0.546064	0.326633	0.641541	0.00837521	0.038526	0.00502513	0.0335008	0.00670017	0.00837521
ENSMUSG00000009076.10	0.336356	-7.9679	1.27114	9.00562	0.0116959	0.0233918	0.0526316	0.00584795	0.00584795	0.0116959	0	0.00584795	0.0175439	0.0175439	0.0292398	0.00584795	0	0.0116959	0.0233918	0	0.00584795	0.0292398	0.0526316	0	0.0233918	0.0350877	0.00584795	0.0116959	0.0116959	0.00584795	0.0233918	0	0.0116959	0.0116959	0.0701754	0.00584795	0.0292398	0.0350877	0.0526316	0.0175439	0.590643	0.438596	0.736842	0.0116959	0.0292398	0	0.0175439	0.0116959	0.0292398
ENSMUSG00000009079.16	0.0514359	-6.35652	-1.43883	11.0875	0.00914634	0.0198171	0.0182927	0.00762195	0.0106707	0.0243902	0.00304878	0.0304878	0.0243902	0.0396341	0.00304878	0.0213415	0.00152439	0.00304878	0.0304878	0.00152439	0.0228659	0.00457317	0.0670732	0.00152439	0.0320122	0.0243902	0.00914634	0.0487805	0.0152439	0.00457317	0.00762195	0.0137195	0.00304878	0.00304878	0.00609756	0.00762195	0.0106707	0.0198171	0.0121951	0.0289634	0.618902	0.606707	0.466463	0.0182927	0.0167683	0.00304878	0.0167683	0.089939	0.0411585
ENSMUSG00000009090.17	0.103328	-8.95834	0.784478	11.4788	0.0116525	0.0349576	0.0540254	0.0127119	0.0211864	0.0105932	0.00423729	0.0137712	0.00317797	0.0180085	0.00317797	0.0127119	0.00211864	0.0307203	0.0243644	0.0201271	0.00317797	0.00317797	0.0391949	0.00741525	0.0158898	0.0169492	0.00211864	0.0211864	0.00317797	0.00847458	0.0105932	0.00423729	0.00529661	0.0275424	0.059322	0.0169492	0.0116525	0.0444915	0.0540254	0.0169492	0.588983	0.363347	0.665254	0.0201271	0.0423729	0.00529661	0.0254237	0.00741525	0.0211864
ENSMUSG00000009112.4	-0.160432	-8.91641	0.288406	10.3509	0.0183908	0.0114943	0.0229885	0.00689655	0.0229885	0.0091954	0.0091954	0.0091954	0.0137931	0.0390805	0.00689655	0.016092	0.0045977	0.0114943	0.0137931	0.0114943	0.0183908	0.016092	0.0298851	0.0045977	0.0114943	0.0275862	0.0114943	0.0206897	0	0.00229885	0	0.00689655	0.0091954	0.016092	0.0344828	0.0206897	0.0413793	0.0206897	0.0850575	0.0045977	0.625287	0.441379	0.583908	0.0206897	0.0298851	0.016092	0.0321839	0.0183908	0.0114943
ENSMUSG00000009145.6	1.02721	-2.57938	-2.73974	11.1799	0.0139082	0.0125174	0.0069541	0.00834492	0.00973574	0.015299	0.00278164	0.0139082	0.015299	0.015299	0.00834492	0.0125174	0.00139082	0.0139082	0.015299	0.0125174	0.00834492	0.0111266	0.038943	0.00556328	0.0264256	0.0292072	0.00417246	0.0250348	0.00417246	0.00834492	0.0166898	0.00556328	0.0111266	0.0180807	0.0751043	0.0180807	0.0361613	0.0278164	0.0486787	0.0208623	0.652295	0.460362	0.577191	0.0250348	0.0333797	0.00556328	0.0292072	0.0236439	0.00973574
ENSMUSG00000009207.15	0.179617	-5.23619	-0.038249	10.4115	0.0238727	0.0106101	0.0371353	0.0159151	0.0185676	0.00265252	0.00530504	0.0212202	0.0344828	0.00795756	0.0132626	0.0106101	0.0106101	0.0106101	0.0159151	0.0291777	0.0159151	0.00530504	0.0265252	0.00265252	0.0424403	0.0159151	0.00530504	0.0371353	0.0132626	0.00265252	0.00265252	0.00265252	0.0106101	0.0132626	0.00530504	0.0291777	0.061008	0.00530504	0.0185676	0.0185676	0.522546	0.464191	0.320955	0.0371353	0.00795756	0.00265252	0.0344828	0.0265252	0.00795756
ENSMUSG00000009291.13	0.0913872	-4.31267	0.421245	9.18982	0.0285714	0.0285714	0.04	0.0114286	0.00571429	0.00571429	0.00571429	0.00571429	0.0285714	0.0114286	0.0342857	0.00571429	0	0.0285714	0.0342857	0	0.00571429	0.00571429	0.0171429	0.00571429	0.0114286	0.00571429	0.0171429	0.0171429	0	0.0114286	0.0228571	0	0	0.0285714	0.0457143	0.0114286	0.0342857	0.0114286	0.0571429	0.0114286	0.497143	0.457143	0.708571	0	0.0228571	0.0228571	0.0171429	0.00571429	0.0171429
ENSMUSG00000009293.17	0.0760783	-7.74948	-0.506254	9.28771	0	0.0180723	0.0481928	0.0180723	0	0.0120482	0.0060241	0.0060241	0.0120482	0.0240964	0.0060241	0.0240964	0	0.0481928	0.0542169	0.0060241	0.0060241	0	0.0240964	0.0120482	0.0240964	0.0361446	0.0060241	0.0240964	0	0	0.0180723	0	0	0.0060241	0.0421687	0.0120482	0.0240964	0.0180723	0.0662651	0.0361446	0.542169	0.39759	0.626506	0.0240964	0.0240964	0.0120482	0.0120482	0.0120482	0.0180723
ENSMUSG00000009406.13	-0.00610172	-5.15331	-1.9358	10.3343	0.00697674	0.0139535	0.0348837	0.00930233	0.0186047	0.027907	0.00465116	0.0209302	0.00232558	0.0302326	0.00465116	0.0186047	0.00465116	0.0232558	0.0116279	0.00465116	0.00930233	0.00465116	0.0395349	0.00930233	0.0651163	0.0302326	0.00930233	0.0255814	0.00465116	0.00697674	0.0209302	0.00232558	0.00930233	0.0162791	0.044186	0.0139535	0.0395349	0.0139535	0.0255814	0.00930233	0.618605	0.54186	0.57907	0.027907	0.0325581	0.00232558	0.0162791	0.0209302	0.0325581
ENSMUSG00000009418.16	-0.0338761	-8.82716	0.0438821	12.6633	0.0229211	0.0191898	0.0495736	0.010661	0.0101279	0.0266525	0.00586354	0.0165245	0.00533049	0.0421109	0.00692964	0.0207889	0.00479744	0.0170576	0.0223881	0.00852878	0.00852878	0.0149254	0.0250533	0.00586354	0.0170576	0.0351812	0.00586354	0.0202559	0.00692964	0.010661	0.0165245	0.00319829	0.00906183	0.0293177	0.0458422	0.00692964	0.0186567	0.0335821	0.0479744	0.0191898	0.561834	0.487207	0.682303	0.011194	0.0346482	0.00799574	0.0149254	0.00906183	0.0346482
ENSMUSG00000009470.17	0.151796	-9.48002	-0.282317	11.3977	0.0224467	0.0291807	0.026936	0.0179574	0.013468	0.0157127	0.00448934	0.00673401	0.010101	0.00785634	0.00561167	0.0123457	0.0190797	0.0258137	0.0291807	0.0291807	0.0157127	0.00785634	0.040404	0.0145903	0.020202	0.0123457	0.00561167	0.016835	0.00112233	0.00561167	0.00897868	0.00785634	0.00897868	0.020202	0.037037	0.0280584	0.030303	0.0224467	0.0415264	0.047138	0.548822	0.329966	0.502806	0.016835	0.0157127	0.00448934	0.0246914	0.00785634	0.010101
ENSMUSG00000009535.13	0.0175242	-6.04963	0.50782	10.4502	0.0450644	0.0150215	0.0450644	0.027897	0.00643777	0.00858369	0.00429185	0.0128755	0.0193133	0.0128755	0.0150215	0.0150215	0.00643777	0.0128755	0.0214592	0.0214592	0.0193133	0.00643777	0.0386266	0.00858369	0.0171674	0.00429185	0.00214592	0.0193133	0.00429185	0.00643777	0	0.0107296	0.00858369	0.00429185	0.0214592	0.0236052	0.0643777	0.0193133	0.0364807	0.0343348	0.515021	0.354077	0.439914	0.0128755	0.0150215	0.00858369	0.0214592	0.0171674	0.0107296
ENSMUSG00000009549.14	0.249226	-6.40158	0.514958	8.70736	0.045045	0.036036	0.117117	0.00900901	0	0.036036	0.018018	0	0.018018	0.045045	0.036036	0.018018	0	0.027027	0.027027	0	0	0	0.036036	0	0.00900901	0.00900901	0.00900901	0.00900901	0	0.018018	0	0	0.00900901	0.036036	0.045045	0	0.018018	0.027027	0.045045	0.00900901	0.423423	0.387387	0.765766	0.018018	0.027027	0	0	0	0.018018
ENSMUSG00000009551.2	-0.369147	-3.51712	-0.398948	8.93664	0.0429448	0.0122699	0.0245399	0.00613497	0.0245399	0.0245399	0	0.0122699	0.0245399	0.0306748	0.0122699	0.0122699	0.0184049	0.00613497	0.0184049	0.0122699	0.0306748	0.0122699	0.0368098	0.0736196	0.0184049	0.0184049	0.00613497	0.0184049	0	0.00613497	0	0.0245399	0.0245399	0.0306748	0.0184049	0.0184049	0.0122699	0.0184049	0.0122699	0.0184049	0.564417	0.484663	0.386503	0.0245399	0.0184049	0.00613497	0.0184049	0.0368098	0.0122699
ENSMUSG00000009555.16	0.135726	-4.96602	0.463694	10.1447	0.0134048	0.0321716	0.0670241	0.0134048	0.0107239	0.0241287	0.0107239	0.00536193	0.00536193	0.0214477	0.0080429	0.00268097	0	0.0321716	0.0294906	0.0187668	0.00268097	0.0160858	0.0455764	0.00536193	0.0080429	0.0214477	0.0134048	0.00536193	0.00268097	0.00536193	0.0214477	0.0160858	0.0107239	0.0268097	0.0563003	0.0107239	0.0187668	0.0455764	0.0428954	0.0107239	0.55496	0.351206	0.753351	0.0080429	0.0294906	0.00536193	0.0160858	0.00268097	0.0268097
ENSMUSG00000009563.16	-0.290193	-5.06553	-0.374266	10.0715	0.00310559	0.0124224	0.0310559	0.00931677	0.00931677	0.015528	0	0.00621118	0	0.0310559	0.00931677	0	0	0.0310559	0.015528	0	0.00621118	0.0279503	0.0403727	0.0217391	0.00931677	0.0217391	0.00931677	0.0217391	0.00931677	0.0186335	0.0124224	0	0.00310559	0.0372671	0.0621118	0.00931677	0.0186335	0.0310559	0.0434783	0.00621118	0.636646	0.419255	0.767081	0.00310559	0.0434783	0.00931677	0.0248447	0	0.0434783
ENSMUSG00000009566.12	-0.188735	-6.61215	0.644902	10.8849	0.0119048	0.0221088	0.0170068	0.0085034	0.0119048	0.0238095	0.00680272	0.0119048	0.00170068	0.0340136	0.0102041	0.00680272	0.00680272	0.0204082	0.0170068	0.0119048	0.0102041	0.0238095	0.0561224	0.0102041	0.0204082	0.0204082	0.00680272	0.0170068	0.00510204	0.0136054	0.0289116	0.00510204	0.00510204	0.0238095	0.0714286	0.0085034	0.00680272	0.0272109	0.0391156	0.0119048	0.62415	0.457483	0.714286	0.0136054	0.0306122	0.0119048	0.0204082	0.0170068	0.0272109
ENSMUSG00000009575.14	0.0314623	-10.8488	1.60317	9.17243	0.0625	0.03125	0.0885417	0.015625	0.015625	0.00520833	0.00520833	0.00520833	0.015625	0.0260417	0.0208333	0.00520833	0.00520833	0.015625	0.03125	0.015625	0.0104167	0.0104167	0.00520833	0	0.015625	0.00520833	0	0.0104167	0	0.00520833	0.00520833	0	0.00520833	0	0.0208333	0.00520833	0.078125	0.0260417	0.0677083	0.0416667	0.458333	0.333333	0.5	0.0208333	0.00520833	0.0104167	0.0208333	0.0208333	0.0104167
ENSMUSG00000009585.18	0.1484	-3.12419	0.365482	10.4315	0.0327456	0.0277078	0.0403023	0.0125945	0.0151134	0.0151134	0	0.00503778	0.0125945	0.0201511	0.0277078	0.00251889	0.00755668	0.0277078	0.0201511	0.00755668	0.0201511	0.0176322	0.0377834	0.0151134	0.0176322	0.0151134	0.0151134	0.00251889	0.00755668	0.0151134	0.00755668	0.00251889	0.0176322	0.0176322	0.0503778	0.0151134	0.0277078	0.0302267	0.02267	0.0176322	0.486146	0.372796	0.629723	0.00755668	0.0100756	0.00503778	0.00755668	0.0151134	0.0151134
ENSMUSG00000009630.10	-0.0468075	-8.95026	0.607269	9.86264	0.0129032	0.0290323	0.0225806	0.016129	0.0258065	0.016129	0.00967742	0.00967742	0.00967742	0.00322581	0	0.00322581	0.0129032	0.00967742	0.0193548	0.016129	0.0193548	0.0129032	0.0258065	0.0193548	0.0290323	0.00322581	0.00322581	0.00967742	0.00322581	0.016129	0.016129	0.0193548	0.00645161	0.016129	0.0290323	0.0225806	0.0225806	0.0387097	0.0387097	0.0419355	0.577419	0.374194	0.5	0.00645161	0.00967742	0.00645161	0.0193548	0.0225806	0.0258065
ENSMUSG00000009640.11	-0.0483947	-7.4825	0.675003	10.4594	0.0234542	0.010661	0.0831557	0.00639659	0.0127932	0.0170576	0.010661	0.0127932	0.0021322	0.0170576	0.00852878	0.0021322	0.0021322	0.010661	0.0170576	0.0149254	0.00639659	0.0149254	0.0319829	0.00852878	0.021322	0.021322	0.00639659	0.0149254	0.0149254	0.0127932	0.0362473	0.00426439	0.0170576	0.0170576	0.0405117	0.0127932	0.0170576	0.0319829	0.0703625	0.0255864	0.624733	0.413646	0.626866	0.0319829	0.0277186	0.00852878	0.0255864	0.00852878	0.0127932
ENSMUSG00000009681.10	-0.00713297	-8.06974	-0.707952	11.9841	0.018096	0.0236035	0.0464201	0.00708104	0.00550747	0.0188828	0.0133753	0.0086546	0.0086546	0.0377655	0.00944138	0.00786782	0.00236035	0.0236035	0.0243902	0.0086546	0.0086546	0.0133753	0.0472069	0.00393391	0.00708104	0.0291109	0.0110149	0.0141621	0.0110149	0.0228167	0.0118017	0.00393391	0.00708104	0.0188828	0.0566483	0.00472069	0.018096	0.0385523	0.0645161	0.0157356	0.582219	0.418568	0.745083	0.0133753	0.0314713	0.00944138	0.00786782	0.0110149	0.0243902
ENSMUSG00000009733.9	0.120491	-4.8588	-0.0839416	10.8447	0.0217391	0.0296443	0.0256917	0.0118577	0.0197628	0.0217391	0.0118577	0.00988142	0.0118577	0.0197628	0.0177866	0.00790514	0.00988142	0.027668	0.013834	0.0197628	0.013834	0.0177866	0.0513834	0.0118577	0.0177866	0.013834	0.0197628	0.0237154	0.00988142	0.00197628	0.00790514	0	0.0118577	0.0237154	0.0316206	0.0158103	0.0237154	0.0217391	0.0513834	0.0256917	0.555336	0.397233	0.612648	0.0118577	0.013834	0.00197628	0.0158103	0.013834	0.0197628
ENSMUSG00000009739.17	0.201556	-4.55454	-1.74137	10.764	0.00693241	0.0190641	0.0294627	0.0103986	0.0277296	0.0329289	0.0121317	0.0155979	0	0.0259965	0.00519931	0.0155979	0.0017331	0.0415945	0.00866551	0.00693241	0.0138648	0.00519931	0.0693241	0.0017331	0.0363951	0.0398614	0.0225303	0.0225303	0.0034662	0.00693241	0.0121317	0	0.0034662	0.0242634	0.0311958	0.00519931	0.0103986	0.0155979	0.0467938	0.00693241	0.632582	0.528596	0.660312	0.0259965	0.05026	0.00519931	0.0415945	0.0190641	0.0225303
ENSMUSG00000009741.15	-0.02983	-8.31327	-0.914027	10.6653	0.0203327	0.012939	0.0369686	0.0240296	0.0277264	0.0166359	0.00369686	0.0110906	0.00739372	0.0203327	0.0166359	0.0184843	0.00739372	0.0166359	0.0221811	0.0277264	0.0221811	0.0147874	0.0443623	0.0147874	0.0203327	0.0147874	0.00554529	0.0166359	0.00554529	0.00554529	0.00739372	0.00369686	0.00184843	0.0110906	0.0221811	0.0147874	0.0425139	0.0332717	0.0221811	0.025878	0.528651	0.415896	0.510166	0.0221811	0.0221811	0.00554529	0.012939	0.0166359	0.0166359
ENSMUSG00000009772.15	-0.0306397	-5.44365	0.452142	10.9076	0.0174051	0.0174051	0.0506329	0.00949367	0.00632911	0.0158228	0.00316456	0.00632911	0.00316456	0.028481	0.00949367	0.0126582	0.00316456	0.028481	0.0126582	0.0110759	0.0126582	0.0221519	0.028481	0.0126582	0.0110759	0.0205696	0.0126582	0.0237342	0.0110759	0.0126582	0.0189873	0.0110759	0.00316456	0.0300633	0.0522152	0.0110759	0.0189873	0.0300633	0.0474684	0.0205696	0.602848	0.446203	0.683544	0.00474684	0.0379747	0.00474684	0.0126582	0.00949367	0.028481
ENSMUSG00000009828.15	0.135701	-6.58774	-2.05842	11.1046	0.0285714	0.0111111	0.047619	0.0238095	0.0126984	0.0126984	0.00952381	0.0111111	0.0238095	0.0222222	0.0206349	0.0142857	0.0142857	0.0285714	0.0142857	0.0190476	0.0047619	0.0174603	0.0428571	0.00634921	0.0333333	0.0238095	0.00634921	0.0285714	0.00952381	0.0015873	0.00793651	0	0.0031746	0.0206349	0.0285714	0.0174603	0.0238095	0.031746	0.0190476	0.00952381	0.492063	0.452381	0.568254	0.00634921	0.0222222	0.00634921	0.015873	0.0206349	0.0238095
ENSMUSG00000009863.14	0.0550486	-7.45062	1.20856	9.73132	0.024735	0.0176678	0.0636042	0.0141343	0.0141343	0.0176678	0.0106007	0.0106007	0.0176678	0.0141343	0.00353357	0.00353357	0	0.0459364	0.0353357	0.0106007	0.00706714	0.00353357	0.0353357	0.00353357	0.00706714	0.0141343	0.00706714	0.0212014	0.0176678	0.0176678	0.00353357	0	0.00353357	0.0106007	0.0424028	0.00353357	0.0141343	0.0388693	0.0318021	0.024735	0.498233	0.427562	0.674912	0.0176678	0.024735	0.0212014	0.024735	0.0141343	0.024735
ENSMUSG00000009894.15	-0.00904004	-7.86475	1.30354	10.3026	0.0120773	0.0120773	0.057971	0.00966184	0.0169082	0.0120773	0.00241546	0.0144928	0.0120773	0.0193237	0.0120773	0.00483092	0.00966184	0.02657	0.0241546	0.0169082	0.00483092	0.0144928	0.0458937	0.00966184	0.0120773	0.0120773	0.00483092	0.0144928	0.00483092	0.00966184	0.00483092	0.00483092	0.00241546	0.0217391	0.0797101	0.00483092	0.0410628	0.0289855	0.057971	0.0169082	0.574879	0.369565	0.640097	0.0217391	0.00966184	0.00724638	0.0193237	0.0193237	0.0193237
ENSMUSG00000009900.7	0.315819	-6.02159	0.776315	10.0498	0.0141643	0.0254958	0.0254958	0.00566572	0.00849858	0.0254958	0.00566572	0.00566572	0	0.0339943	0.0113314	0.00849858	0.00283286	0.0254958	0.0169972	0.00566572	0	0.0226629	0.0311615	0.0113314	0.00849858	0.0141643	0.0141643	0.00849858	0.00849858	0.0283286	0.0141643	0.0169972	0.00283286	0.01983	0.0283286	0	0.0141643	0.0254958	0.0509915	0.0113314	0.555241	0.515581	0.74221	0.00566572	0.0396601	0.00566572	0.0254958	0.0169972	0.0396601
ENSMUSG00000009905.5	-0.103632	-2.96505	0.18117	9.96578	0.033033	0.012012	0.036036	0.021021	0.00900901	0.021021	0.00900901	0.018018	0.003003	0.00900901	0.00600601	0.018018	0.018018	0.018018	0.033033	0.027027	0.018018	0.00600601	0.03003	0	0.00900901	0.015015	0.012012	0.00600601	0.00900901	0.00600601	0.00600601	0	0.003003	0.018018	0.048048	0.012012	0.021021	0.024024	0.036036	0.012012	0.546547	0.384384	0.591592	0.024024	0.033033	0.00900901	0.015015	0.027027	0.027027
ENSMUSG00000009907.17	0.013878	-6.03481	-0.0856668	10.3837	0.0449438	0.0202247	0.0494382	0.0179775	0.0269663	0.00224719	0.00898876	0.00449438	0.0202247	0.0134831	0.00674157	0.011236	0.011236	0.0134831	0.0179775	0.0269663	0.0202247	0.00449438	0.0269663	0.00898876	0.0157303	0.00898876	0.00224719	0.0247191	0.00898876	0	0.00898876	0.00224719	0.00449438	0.0134831	0.0382022	0.0179775	0.047191	0.0179775	0.0337079	0.0449438	0.557303	0.38427	0.417978	0.0314607	0.0202247	0.00224719	0.0292135	0.0269663	0.0134831
ENSMUSG00000009927.9	0.140593	-7.55233	-3.88234	8.56605	0.0714286	0.0238095	0.142857	0.015873	0.015873	0.00793651	0	0.00793651	0.0238095	0	0.00793651	0.00793651	0	0.00793651	0.00793651	0.0238095	0.00793651	0.00793651	0.00793651	0	0.0238095	0.00793651	0.00793651	0.00793651	0	0.00793651	0.00793651	0	0	0.015873	0.0238095	0.0396825	0.00793651	0.0555556	0.0238095	0.0238095	0.515873	0.380952	0.555556	0.015873	0.0555556	0.00793651	0.0238095	0.015873	0.0238095
ENSMUSG00000009995.17	0.0496834	-3.16712	0.617043	9.71596	0.026616	0.0342205	0.0342205	0.0114068	0.00760456	0.0342205	0	0.00380228	0.00380228	0.0190114	0	0.00760456	0	0.0304183	0.0380228	0.0228137	0.00380228	0.026616	0.026616	0.026616	0.0190114	0.0304183	0	0.0228137	0.00760456	0.0114068	0.0228137	0.00380228	0.0114068	0.0418251	0.0380228	0.0114068	0.0152091	0.0190114	0.0380228	0.0114068	0.558935	0.372624	0.688213	0.0152091	0.0114068	0.00380228	0.0114068	0.0228137	0.0152091
ENSMUSG00000010025.19	-0.0634841	-6.62593	0.862476	10.7432	0.0206186	0.0185567	0.0453608	0.028866	0.00618557	0.0226804	0.00618557	0.00412371	0.00618557	0.0103093	0.0103093	0.014433	0.0164948	0.0226804	0.0268041	0.0309278	0.0123711	0.00618557	0.028866	0.00824742	0.00618557	0.0123711	0.0103093	0.0185567	0.00412371	0.014433	0.0123711	0.00618557	0.00412371	0.0206186	0.0453608	0.0206186	0.0391753	0.0247423	0.0247423	0.0206186	0.560825	0.364948	0.550515	0.0123711	0.028866	0.0103093	0.0309278	0.028866	0.0103093
ENSMUSG00000010044.12	0.644817	-3.5695	0.0349911	10.3707	0.0136054	0.0136054	0.0521542	0.015873	0.0136054	0.00907029	0.00453515	0.00680272	0.00680272	0.0204082	0.0113379	0.00680272	0.00680272	0.0272109	0.0204082	0.00226757	0.0204082	0.0226757	0.0498866	0.00907029	0.00453515	0.0204082	0.00226757	0.0113379	0.00453515	0.015873	0.0136054	0.00453515	0.0204082	0.0181406	0.0770975	0.0226757	0.0272109	0.0272109	0.0657596	0.0181406	0.62585	0.351474	0.689342	0.0113379	0.0362812	0.00453515	0.015873	0.00680272	0.0136054
ENSMUSG00000010045.2	0.209302	-5.10318	-0.437667	10.0417	0.00569801	0.00854701	0.022792	0.00569801	0.011396	0.019943	0.011396	0.00854701	0.00569801	0.022792	0.002849	0.00854701	0.002849	0.022792	0.019943	0.00569801	0.017094	0.011396	0.017094	0.00854701	0.014245	0.022792	0.011396	0.00854701	0.00854701	0.019943	0.00854701	0.002849	0.022792	0.045584	0.0740741	0.011396	0.017094	0.022792	0.022792	0.014245	0.65812	0.418803	0.7151	0.00569801	0.0598291	0.011396	0.025641	0.00854701	0.019943
ENSMUSG00000010047.12	0.147079	-4.06116	-1.00933	10.5859	0.00421941	0.0274262	0.0168776	0.0147679	0.0147679	0.0295359	0.00843882	0.00632911	0.00632911	0.0232068	0.0021097	0.0126582	0.0021097	0.0168776	0.0105485	0.0021097	0.00632911	0.0253165	0.0464135	0.0105485	0.00843882	0.0337553	0.00421941	0.0126582	0.0147679	0.0189873	0.0147679	0.0105485	0.0105485	0.0274262	0.0443038	0.0105485	0.0147679	0.0253165	0.035865	0.0105485	0.618143	0.466245	0.679325	0.0189873	0.0421941	0.00421941	0.0232068	0.0105485	0.0274262
ENSMUSG00000010048.10	-0.158695	-5.30842	-0.689181	10.3945	0.00904977	0.00678733	0.0361991	0.00904977	0.00904977	0.0248869	0	0.00904977	0	0.0316742	0.00678733	0.0248869	0.00452489	0.0180995	0.00452489	0.00904977	0.00226244	0.0135747	0.0316742	0.00678733	0	0.0180995	0.00226244	0.00678733	0.00226244	0.0248869	0.0226244	0.020362	0.0113122	0.0361991	0.0633484	0.020362	0.0316742	0.0429864	0.040724	0.0113122	0.653846	0.477376	0.656109	0.0113122	0.0588235	0.0158371	0.0384615	0.0135747	0.0339367
ENSMUSG00000010051.15	0.365011	-4.43859	-0.667537	10.4584	0.0108932	0.0261438	0.0174292	0.0043573	0.0239651	0.0196078	0.00217865	0.0108932	0.0108932	0.0152505	0.0043573	0.0239651	0.00217865	0.0108932	0.0283224	0.0130719	0.0087146	0.0130719	0.0413943	0.0130719	0.0130719	0.0283224	0.00217865	0.0196078	0.0043573	0.0108932	0.0087146	0.0130719	0.0087146	0.0261438	0.0326797	0.0196078	0.0217865	0.0239651	0.0348584	0.0196078	0.583878	0.455338	0.599129	0.0305011	0.0261438	0.0043573	0.0217865	0.0174292	0.0261438
ENSMUSG00000010054.4	0.307861	-4.78519	0.0835297	8.3837	0.00900901	0	0.045045	0.018018	0.00900901	0.00900901	0.00900901	0.00900901	0	0.00900901	0.00900901	0	0	0.036036	0.018018	0.00900901	0	0.018018	0.027027	0.00900901	0.00900901	0.036036	0.00900901	0.027027	0.036036	0.018018	0.027027	0	0	0.018018	0.045045	0	0.027027	0	0.036036	0.045045	0.657658	0.477477	0.666667	0.018018	0.036036	0.00900901	0.018018	0.00900901	0.0810811
ENSMUSG00000010057.8	0.0426218	-6.07672	0.817601	10.1599	0.0131234	0.0209974	0.0524934	0.0104987	0.015748	0.0209974	0.0104987	0.0104987	0.00262467	0.0341207	0.00787402	0.00262467	0.00262467	0.0524934	0.0131234	0.0183727	0.00524934	0.0209974	0.0524934	0.00524934	0.0131234	0.0262467	0	0.0131234	0.0131234	0.015748	0.0104987	0	0.00787402	0.0183727	0.0629921	0.0104987	0.023622	0.0288714	0.0498688	0.023622	0.548556	0.343832	0.708661	0.00524934	0.0183727	0.00262467	0.0104987	0.00524934	0.0209974
ENSMUSG00000010067.13	0.0616558	-3.46808	0.962681	10.2082	0.0184502	0.0110701	0.0479705	0.0147601	0.0221402	0.0147601	0.00738007	0.00738007	0.00369004	0.0369004	0.00369004	0.00738007	0	0.0221402	0.0184502	0.00738007	0.00738007	0.0110701	0.0479705	0.0110701	0.00369004	0.0110701	0.00369004	0.0295203	0.0147601	0.0221402	0.0332103	0.0184502	0.0110701	0.0147601	0.0479705	0.0184502	0.0332103	0.0258303	0.0590406	0.0295203	0.601476	0.409594	0.630996	0.0110701	0.0221402	0.00369004	0.0184502	0.00369004	0.0221402
ENSMUSG00000010095.13	0.157226	-5.38164	0.282479	10.7305	0.0113852	0.0189753	0.0417457	0.0227704	0.00189753	0.0227704	0.00189753	0.0189753	0.00189753	0.0303605	0.00759013	0.0132827	0.00948767	0.0170778	0.0151803	0.0132827	0.0113852	0.0113852	0.0379507	0.0056926	0.00948767	0.00948767	0.00759013	0.0208729	0.0056926	0.00948767	0.0151803	0.00759013	0.00948767	0.0303605	0.0626186	0.0227704	0.0189753	0.0417457	0.0417457	0.0151803	0.593928	0.406072	0.679317	0.0113852	0.028463	0.0208729	0.0132827	0.00759013	0.0379507
ENSMUSG00000010097.15	0.0378143	-8.34212	0.0624017	11.0375	0.0161551	0.0339257	0.0452342	0.0290792	0.0129241	0.0161551	0.00484653	0.0113086	0.0242326	0.0242326	0.00484653	0.00969305	0.00646204	0.0161551	0.0193861	0.0242326	0.0161551	0.00161551	0.0306947	0.0145396	0.0129241	0.0242326	0	0.0226171	0.0177706	0.00969305	0.0145396	0.00807754	0.0145396	0.0129241	0.0210016	0.0145396	0.0339257	0.0258481	0.0258481	0.0387722	0.526656	0.407108	0.494346	0.0113086	0.0274637	0.00484653	0.0145396	0.0161551	0.0129241
ENSMUSG00000010110.17	0.000959193	-4.87189	0.341938	10.4062	0.0252809	0.0196629	0.0308989	0.0196629	0.0196629	0.0196629	0.00561798	0.011236	0.00280899	0.0252809	0.0196629	0.0140449	0.00280899	0.0421348	0.0252809	0.0308989	0.011236	0.00561798	0.0730337	0.00842697	0.00280899	0.0140449	0.00842697	0.0140449	0.00561798	0.00842697	0.0196629	0.00561798	0.00842697	0.0280899	0.0337079	0.0168539	0.0168539	0.0224719	0.0365169	0.0280899	0.536517	0.38764	0.617978	0.0252809	0.0308989	0	0.0168539	0.0140449	0.00842697
[truncated: 8,764 more rows]
[truncated: 53 more columns]
